# Supplementary material for: Initial findings of striatum tripartite model in OCD brain samples based on transcriptome analysis
Source: Sci Rep. 2019 Feb 28;9:3086. doi: 10.1038/s41598-019-38965-1 (PMC6395771; doi:10.1038/s41598-019-38965-1)
Supplement: Supplementary file 2 — Table S3 [file 41598_2019_38965_MOESM2_ESM.xlsx]

## Sheet: Supplementary_Table2_DEGs_CN.cs
Table S3: Differential expression analysis from caudate nucleus (CN) (n=1127)
ID	Gene Symbol	Ensembl Gene	p-value	Adjusted p-value	Regulation in OCD	Log2FoldChange	Chr Coordinate
XLOC_084729	HLA-DQA1	ENSG00000196735	9.88117e-12	2.28186e-07	Up-regulated	2.85893	[+] 6:32628179-32628270 | [+] 6:32628179-32628270 | [+] 6:32628179-32628270 | [+] 6:32628179-32628270 | [+] 6:32628179-32628270 | [+] 6:32628179-32628270 | [+] 6:32631942-32632092 | [+] 6:32631942-32632092 | [+] 6:32631942-32632092 | [+] 6:32631942-32632092 | [+] 6:32631942-32632092 | [+] 6:32631942-32632092 | [+] 6:32632744-32632909 | [+] 6:32632744-32632909 | [+] 6:32632744-32632909 | [+] 6:326…
XLOC_015610	RARRES3	ENSG00000133321	5.95788e-11	6.87927e-07	Up-regulated	1.23946	[+] 11:63536809-63536877 | [+] 11:63536809-63536877 | [+] 11:63536816-63536877 | [+] 11:63536821-63536877 | [+] 11:63536845-63536877 | [+] 11:63538396-63538414 | [+] 11:63539516-63539624 | [+] 11:63539516-63539624 | [+] 11:63539526-63539624 | [+] 11:63544600-63544889 | [+] 11:63544600-63545387 | [+] 11:63544621-63544889 | [+] 11:63544621-63544889 | [+] 11:63544621-63544889 | [+] 11:63544621-63545…
XLOC_072529	LINC01094	ENSG00000251442	7.83905e-10	6.03424e-06	Up-regulated	1.23753	[+] 4:78645719-78645748 | [+] 4:78645903-78646263 | [+] 4:78645903-78646263 | [+] 4:78645903-78646263 | [+] 4:78645903-78646263 | [+] 4:78645903-78646263 | [+] 4:78645903-78646263 | [+] 4:78645903-78646263 | [+] 4:78645903-78646263 | [+] 4:78645903-78646263 | [+] 4:78645994-78646263 | [+] 4:78646002-78646263 | [+] 4:78646089-78646263 | [+] 4:78646184-78646263 | [+] 4:78646186-78646263 | [+] 4:786…
XLOC_025029	CAMKK2	ENSG00000110931	1.18243e-08	6.82648e-05	Down-regulated	-0.489556	[-] 12:121237691-121240542 | [-] 12:121237691-121240542 | [-] 12:121237691-121240869 | [-] 12:121237691-121240869 | [-] 12:121237697-121240869 | [-] 12:121237697-121240869 | [-] 12:121237697-121240869 | [-] 12:121237697-121240869 | [-] 12:121237770-121240542 | [-] 12:121240525-121240869 | [-] 12:121240525-121240869 | [-] 12:121240547-121240869 | [-] 12:121243588-121244129 | [-] 12:121243588-12124…
XLOC_017465	NA	NA	1.84831e-08	8.53661e-05	Down-regulated	-1.75098	[-] 11:12949140-12959055
XLOC_032974	ITPKA	ENSG00000137825	2.23401e-08	8.59832e-05	Down-regulated	-0.614486	[+] 15:41493162-41493165 | [+] 15:41493237-41493494 | [+] 15:41493393-41493494 | [+] 15:41493875-41494416 | [+] 15:41494267-41494416 | [+] 15:41494273-41494416 | [+] 15:41494273-41494416 | [+] 15:41501439-41501559 | [+] 15:41501463-41501559 | [+] 15:41501463-41501559 | [+] 15:41501463-41501559 | [+] 15:41501463-41501559 | [+] 15:41501635-41501851 | [+] 15:41501635-41501851 | [+] 15:41501635-41501…
XLOC_076049	CFI	ENSG00000205403	7.2392e-08	0.000238821	Up-regulated	1.53328	[-] 4:109734778-109734796 | [-] 4:109734778-109734796 | [-] 4:109740694-109741110 | [-] 4:109740694-109741110 | [-] 4:109740694-109741110 | [-] 4:109740696-109741110 | [-] 4:109740713-109740805 | [-] 4:109740724-109741110 | [-] 4:109741876-109742595 | [-] 4:109741876-109742595 | [-] 4:109742491-109742595 | [-] 4:109742491-109742595 | [-] 4:109742491-109742595 | [-] 4:109742491-109742595 | [-] 4:1…
XLOC_002446	FCGR1B	ENSG00000198019	2.05458e-07	0.000593081	Up-regulated	2.28545	[+] 1:121087319-121087425 | [+] 1:121087345-121087425 | [+] 1:121087345-121087425 | [+] 1:121087345-121087425 | [+] 1:121087345-121087425 | [+] 1:121087345-121087425 | [+] 1:121087345-121087425 | [+] 1:121087345-121087425 | [+] 1:121087345-121087425 | [+] 1:121087345-121087425 | [+] 1:121087345-121087425 | [+] 1:121087345-121087425 | [+] 1:121087352-121087425 | [+] 1:121087358-121087425 | [+] 1:1…
XLOC_016910	NRGN	ENSG00000154146	2.7271e-07	0.000699743	Down-regulated	-0.803097	[+] 11:124719590-124719631 | [+] 11:124739394-124739437 | [+] 11:124739846-124740099 | [+] 11:124739912-124740099 | [+] 11:124740045-124740099 | [+] 11:124741596-124741664 | [+] 11:124741735-124741760 | [+] 11:124743053-124743146 | [+] 11:124743114-124743146 | [+] 11:124743311-124743340 | [+] 11:124745036-124745113 | [+] 11:124745068-124745113 | [+] 11:124745503-124745729 | [+] 11:124745503-12474…
XLOC_080297	RGS14	ENSG00000169220	3.3218e-07	0.000767103	Down-regulated	-0.800307	[+] 5:177357750-177358069 | [+] 5:177357777-177358069 | [+] 5:177357789-177358069 | [+] 5:177357837-177358069 | [+] 5:177357837-177358069 | [+] 5:177357837-177358069 | [+] 5:177357837-177358069 | [+] 5:177357837-177358069 | [+] 5:177365963-177365984 | [+] 5:177365963-177365984 | [+] 5:177365963-177365984 | [+] 5:177365963-177365984 | [+] 5:177365963-177365984 | [+] 5:177365963-177365984 | [+] 5:1…
XLOC_079407	NA	NA	4.44755e-07	0.000776303	Up-regulated	1.78678	[+] 5:140614807-140623587
XLOC_000707	NA	NA	4.82918e-07	0.000776303	Down-regulated	-0.975516	[+] 1:29121825-29122228 | [+] 1:29122427-29130441 | [+] 1:29131987-29133400
XLOC_003726	IGFN1	ENSG00000163395	4.8347e-07	0.000776303	Down-regulated	-1.67709	[+] 1:201190825-201190907 | [+] 1:201190825-201190907 | [+] 1:201190825-201190907 | [+] 1:201190825-201190907 | [+] 1:201190825-201190907 | [+] 1:201190825-201190907 | [+] 1:201190825-201190907 | [+] 1:201190825-201190907 | [+] 1:201192801-201192881 | [+] 1:201193247-201193300 | [+] 1:201193247-201193300 | [+] 1:201193247-201193300 | [+] 1:201193247-201193300 | [+] 1:201193247-201193300 | [+] 1:2…
XLOC_063540	NA	NA	4.98367e-07	0.000776303	Down-regulated	-0.967974	[+] 22:37066175-37069136 | [+] 22:37066183-37066272 | [+] 22:37066833-37069136
XLOC_088517	HLA-DQB1	ENSG00000179344	5.04246e-07	0.000776303	Up-regulated	3.56105	[-] 6:32659467-32660097 | [-] 6:32659467-32660249 | [-] 6:32659467-32660249 | [-] 6:32659467-32660249 | [-] 6:32659467-32660249 | [-] 6:32659467-32660249 | [-] 6:32659467-32660249 | [-] 6:32659467-32660249 | [-] 6:32659467-32660249 | [-] 6:32659467-32660249 | [-] 6:32659467-32660249 | [-] 6:32659467-32660249 | [-] 6:32659467-32660249 | [-] 6:32659886-32660097 | [-] 6:32659886-32660249 | [-] 6:326…
XLOC_005693	COL9A2	ENSG00000049089	6.65013e-07	0.000959821	Down-regulated	-0.712665	[-] 1:40300396-40301381 | [-] 1:40300396-40301381 | [-] 1:40300396-40301381 | [-] 1:40300396-40301381 | [-] 1:40300396-40301381 | [-] 1:40300396-40301381 | [-] 1:40300396-40301381 | [-] 1:40300396-40301381 | [-] 1:40300396-40301381 | [-] 1:40300396-40301381 | [-] 1:40300396-40301381 | [-] 1:40300396-40301381 | [-] 1:40300396-40301381 | [-] 1:40300396-40301381 | [-] 1:40300396-40301381 | [-] 1:403…
XLOC_054170	CDK5R2	ENSG00000171450	1.13973e-06	0.00153993	Down-regulated	-0.60418	[+] 2:218959529-218966023 | [+] 2:218959655-218962162
XLOC_093183	RP4-630C24.3	ENSG00000241345	1.30764e-06	0.00153993	Down-regulated	-1.35989	[+] 7:123994613-123994717 | [+] 7:123994613-123994717 | [+] 7:123994613-123995102 | [+] 7:123994622-123994717 | [+] 7:123994622-123994717 | [+] 7:123994622-123994717 | [+] 7:123994622-123994717 | [+] 7:123994631-123994717 | [+] 7:123994928-123995102 | [+] 7:123994928-123995102 | [+] 7:123994928-123995102 | [+] 7:123994928-123995102 | [+] 7:123994928-123995102 | [+] 7:123994928-123995412 | [+] 7:1…
XLOC_088531	HLA-DPA1	ENSG00000231389	1.32037e-06	0.00153993	Up-regulated	1.52142	[-] 6:33064569-33065347 | [-] 6:33064569-33065347 | [-] 6:33064569-33065347 | [-] 6:33064569-33065347 | [-] 6:33064569-33068804 | [-] 6:33064569-33069886 | [-] 6:33065007-33069886 | [-] 6:33067660-33068804 | [-] 6:33068638-33068804 | [-] 6:33068638-33068804 | [-] 6:33068638-33068804 | [-] 6:33068638-33068804 | [-] 6:33069019-33069248 | [-] 6:33069019-33069300 | [-] 6:33069019-33069300 | [-] 6:330…
XLOC_087519	NA	NA	1.33368e-06	0.00153993	Up-regulated	0.918964	[+] 6:164260221-164281089
XLOC_038176	CASKIN1	ENSG00000167971	1.62604e-06	0.0017086	Down-regulated	-0.624204	[-] 16:2177180-2178646 | [-] 16:2177180-2178646 | [-] 16:2177180-2178646 | [-] 16:2177180-2178646 | [-] 16:2177180-2178646 | [-] 16:2177180-2178646 | [-] 16:2177180-2178646 | [-] 16:2177180-2178646 | [-] 16:2177180-2178646 | [-] 16:2177180-2178646 | [-] 16:2177180-2178646 | [-] 16:2177180-2178646 | [-] 16:2178902-2179182 | [-] 16:2178902-2179325 | [-] 16:2178902-2179325 | [-] 16:2178902-2179325 |…
XLOC_017176	SNORA54	ENSG00000207008	1.62773e-06	0.0017086	Down-regulated	-0.758957	[-] 11:2963771-2963893
XLOC_052047	IL1R1	ENSG00000115594	1.79252e-06	0.00179977	Up-regulated	1.50334	[+] 2:102064544-102064646 | [+] 2:102064544-102064646 | [+] 2:102069633-102069814 | [+] 2:102069633-102069814 | [+] 2:102070376-102070533 | [+] 2:102070376-102070533 | [+] 2:102070376-102070533 | [+] 2:102070376-102070533 | [+] 2:102070376-102070533 | [+] 2:102070376-102070533 | [+] 2:102070376-102070533 | [+] 2:102104563-102104872 | [+] 2:102104563-102104872 | [+] 2:102104563-102104872 | [+] 2:1…
XLOC_066769	ACPP	ENSG00000014257	2.1405e-06	0.00190418	Up-regulated	1.8558	[+] 3:132317367-132317576 | [+] 3:132317367-132317576 | [+] 3:132317367-132317576 | [+] 3:132317367-132317576 | [+] 3:132317367-132317576 | [+] 3:132317367-132317576 | [+] 3:132317367-132317576 | [+] 3:132317367-132317576 | [+] 3:132317369-132317576 | [+] 3:132317406-132317576 | [+] 3:132317407-132317576 | [+] 3:132317426-132317576 | [+] 3:132317437-132317576 | [+] 3:132328267-132328362 | [+] 3:1…
XLOC_018345	MS4A4E	ENSG00000214787	2.17339e-06	0.00190418	Up-regulated	1.05229	[-] 11:60201253-60201879 | [-] 11:60201253-60201879 | [-] 11:60201253-60201879 | [-] 11:60201253-60201879 | [-] 11:60204283-60204373 | [-] 11:60204890-60204958 | [-] 11:60205714-60208694 | [-] 11:60206673-60206746 | [-] 11:60208593-60208694 | [-] 11:60212546-60213132 | [-] 11:60212546-60213132 | [-] 11:60212546-60213132 | [-] 11:60213089-60213132 | [-] 11:60213089-60213132 | [-] 11:60213089-60213…
XLOC_080256	CPLX2	ENSG00000145920	2.17885e-06	0.00190418	Down-regulated	-0.787808	[+] 5:175796310-175796784 | [+] 5:175796628-175796784 | [+] 5:175796742-175796784 | [+] 5:175805444-175805621 | [+] 5:175808989-175809068 | [+] 5:175808989-175809068 | [+] 5:175808989-175809068 | [+] 5:175809333-175809392 | [+] 5:175837521-175837848 | [+] 5:175861628-175861763 | [+] 5:175861628-175861763 | [+] 5:175871404-175871705 | [+] 5:175871498-175871705 | [+] 5:175871578-175871705 | [+] 5:1…
XLOC_107348	MIR219A2	ENSG00000207955	2.22634e-06	0.00190418	Down-regulated	-0.915579	[-] 9:128391950-128393585 | [-] 9:128392007-128393510
XLOC_037927	JPH3	ENSG00000154118	2.45964e-06	0.00202859	Down-regulated	-0.585056	[+] 16:87601835-87601930 | [+] 16:87601835-87601930 | [+] 16:87602887-87603528 | [+] 16:87602905-87603528 | [+] 16:87604240-87604627 | [+] 16:87644258-87645035 | [+] 16:87644258-87645035 | [+] 16:87644258-87645035 | [+] 16:87653562-87655015 | [+] 16:87680242-87680264 | [+] 16:87684142-87684266 | [+] 16:87684142-87684266 | [+] 16:87684142-87684266 | [+] 16:87684142-87684266 | [+] 16:87684142-87684…
XLOC_010432	NA	NA	2.59994e-06	0.00207036	Down-regulated	-1.08157	[+] 10:47759864-47762591
XLOC_087545	NA	NA	2.71797e-06	0.0020922	Up-regulated	0.990216	[+] 6:164425938-164435016
XLOC_087518	NA	NA	3.0743e-06	0.00229015	Up-regulated	0.993153	[+] 6:164227685-164231423 | [+] 6:164227685-164243832 | [+] 6:164232192-164237857 | [+] 6:164244025-164260075 | [+] 6:164305265-164325150 | [+] 6:164321556-164325150
XLOC_072986	NA	NA	3.70244e-06	0.00267189	Down-regulated	-1.40546	[+] 4:114714869-114721993
XLOC_087573	NA	NA	4.73323e-06	0.00331226	Up-regulated	0.986897	[+] 6:164559917-164571272
XLOC_037081	ADCY7	ENSG00000121281	5.15575e-06	0.00344904	Up-regulated	0.979474	[+] 16:50246137-50246203 | [+] 16:50246137-50246203 | [+] 16:50246137-50246203 | [+] 16:50246137-50246203 | [+] 16:50246148-50246203 | [+] 16:50266516-50266587 | [+] 16:50266516-50266680 | [+] 16:50266516-50266680 | [+] 16:50266541-50266680 | [+] 16:50266551-50266587 | [+] 16:50266564-50266680 | [+] 16:50274131-50274198 | [+] 16:50274131-50274198 | [+] 16:50274131-50274198 | [+] 16:50274131-50274…
XLOC_033422	RNU5A-1	ENSG00000199568	5.2274e-06	0.00344904	Down-regulated	-0.923906	[+] 15:65296051-65296166
XLOC_101023	BAALC-AS1	ENSG00000247081	5.91434e-06	0.00379388	Up-regulated	1.08343	[-] 8:103153321-103157038 | [-] 8:103153321-103157038 | [-] 8:103153321-103157038 | [-] 8:103153321-103157038 | [-] 8:103156990-103157038 | [-] 8:103165509-103166296 | [-] 8:103165825-103166296 | [-] 8:103165825-103166296 | [-] 8:103165825-103166296 | [-] 8:103165825-103166296 | [-] 8:103165929-103166296 | [-] 8:103171936-103172027 | [-] 8:103171936-103172140 | [-] 8:103171936-103172144 | [-] 8:1…
XLOC_054355	NA	NA	6.44584e-06	0.00391035	Up-regulated	1.01551	[+] 2:227967221-227979497
XLOC_101456	NA	NA	6.58957e-06	0.00391035	Up-regulated	2.1906	[-] 8:129294998-129304678
XLOC_048447	LPPR3;	ENSG00000129951	6.61114e-06	0.00391035	Down-regulated	-0.63132	[-] 19:812488-813895 | [-] 19:812488-813895 | [-] 19:812488-813895 | [-] 19:812488-813895 | [-] 19:812488-813895 | [-] 19:813756-813895 | [-] 19:814434-814571 | [-] 19:814434-814571 | [-] 19:814434-814607 | [-] 19:814434-814607 | [-] 19:814434-814607 | [-] 19:814434-814749 | [-] 19:814692-814749 | [-] 19:814692-814749 | [-] 19:814692-814749 | [-] 19:814692-814749 | [-] 19:814692-814749 | [-] 19:8…
XLOC_043147	GFAP	ENSG00000131095	6.91808e-06	0.00391035	Up-regulated	0.934804	[-] 17:44905008-44905149 | [-] 17:44905008-44905149 | [-] 17:44905008-44905149 | [-] 17:44905008-44905149 | [-] 17:44905008-44905149 | [-] 17:44905008-44905149 | [-] 17:44905008-44905149 | [-] 17:44905008-44905149 | [-] 17:44905008-44905149 | [-] 17:44905008-44905149 | [-] 17:44905008-44905149 | [-] 17:44905008-44905149 | [-] 17:44905626-44907388 | [-] 17:44905626-44907388 | [-] 17:44905626-44907…
XLOC_074333	CPLX1	ENSG00000168993	7.10753e-06	0.00391035	Down-regulated	-0.665657	[-] 4:784955-786698 | [-] 4:784955-786698 | [-] 4:784955-786698 | [-] 4:784957-786698 | [-] 4:784958-786698 | [-] 4:786390-786698 | [-] 4:786531-786698 | [-] 4:792433-792447 | [-] 4:792433-792447 | [-] 4:792433-792447 | [-] 4:792433-792608 | [-] 4:792433-792608 | [-] 4:792433-792608 | [-] 4:792433-792692 | [-] 4:792511-792608 | [-] 4:792511-792608 | [-] 4:792511-792608 | [-] 4:804756-804908 | [-]…
XLOC_072985	NA	NA	7.11188e-06	0.00391035	Down-regulated	-1.22843	[+] 4:114703562-114713641
XLOC_048269	BRSK1	ENSG00000160469	7.64249e-06	0.00410437	Down-regulated	-0.494395	[+] 19:55281980-55282208 | [+] 19:55282072-55282208 | [+] 19:55282072-55282208 | [+] 19:55282072-55282208 | [+] 19:55282072-55282208 | [+] 19:55282072-55282208 | [+] 19:55282072-55282208 | [+] 19:55282072-55282208 | [+] 19:55282204-55282208 | [+] 19:55283966-55284033 | [+] 19:55283966-55284081 | [+] 19:55283966-55284081 | [+] 19:55284166-55284578 | [+] 19:55284421-55284578 | [+] 19:55284521-55284…
XLOC_065685	STAB1	ENSG00000010327	8.02383e-06	0.00419009	Up-regulated	1.20627	[+] 3:52495338-52495491 | [+] 3:52495338-52495491 | [+] 3:52495338-52495491 | [+] 3:52495338-52495491 | [+] 3:52495338-52495491 | [+] 3:52495338-52495491 | [+] 3:52495359-52495491 | [+] 3:52495369-52495491 | [+] 3:52501166-52501302 | [+] 3:52501166-52501302 | [+] 3:52501166-52501302 | [+] 3:52501166-52501302 | [+] 3:52501166-52501630 | [+] 3:52501166-52501753 | [+] 3:52501166-52501753 | [+] 3:525…
XLOC_058327	RPL7L1P9	ENSG00000231035	8.16498e-06	0.00419009	Up-regulated	1.09105	[-] 2:217758499-217767926 | [-] 2:217760547-217761291
XLOC_087523	NA	NA	8.77998e-06	0.00432209	Up-regulated	1.00874	[+] 6:164292670-164305107
XLOC_049801	LRRC4B	ENSG00000131409	8.79654e-06	0.00432209	Down-regulated	-0.664053	[-] 19:50516861-50519415 | [-] 19:50516861-50519415 | [-] 19:50516861-50519415 | [-] 19:50516861-50519415 | [-] 19:50516861-50519415 | [-] 19:50516892-50519415 | [-] 19:50516892-50519415 | [-] 19:50518997-50519415 | [-] 19:50542221-50542250 | [-] 19:50548542-50548873 | [-] 19:50548542-50548873 | [-] 19:50548542-50548873 | [-] 19:50548542-50548873 | [-] 19:50548542-50548873 | [-] 19:50548542-50548…
XLOC_101690	SCRT1	ENSG00000261678	9.95527e-06	0.00470339	Down-regulated	-0.549805	[-] 8:144330258-144334116 | [-] 8:144330258-144334116 | [-] 8:144330258-144334116 | [-] 8:144330565-144334116 | [-] 8:144334599-144334626 | [-] 8:144334987-144335151 | [-] 8:144335157-144335210 | [-] 8:144336055-144336281
XLOC_048751	CDKN2D	ENSG00000129355	9.97991e-06	0.00470339	Down-regulated	-0.525076	[-] 19:10566462-10567417 | [-] 19:10566601-10567417 | [-] 19:10568513-10568668 | [-] 19:10568513-10568978 | [-] 19:10568947-10569059
XLOC_054186	SPEG	ENSG00000072195	1.07977e-05	0.00498701	Down-regulated	-0.460774	[+] 2:219434846-219435365 | [+] 2:219437099-219437320 | [+] 2:219437275-219437320 | [+] 2:219437275-219437320 | [+] 2:219437275-219437320 | [+] 2:219437275-219437320 | [+] 2:219437275-219437320 | [+] 2:219437275-219437320 | [+] 2:219441516-219441594 | [+] 2:219441516-219441594 | [+] 2:219441516-219441594 | [+] 2:219441999-219442083 | [+] 2:219442016-219442083 | [+] 2:219442016-219442083 | [+] 2:2…
XLOC_115044	MAOB	ENSG00000069535	1.12531e-05	0.00509545	Up-regulated	0.630483	[-] X:43766524-43767618 | [-] X:43766524-43767618 | [-] X:43766524-43767618 | [-] X:43766524-43767618 | [-] X:43766524-43767618 | [-] X:43766611-43767618 | [-] X:43768654-43768716 | [-] X:43768654-43768716 | [-] X:43768654-43768716 | [-] X:43768654-43768716 | [-] X:43768654-43768716 | [-] X:43768654-43768716 | [-] X:43769307-43769418 | [-] X:43769307-43769418 | [-] X:43769307-43769418 | [-] X:437…
XLOC_063492	RASD2	ENSG00000100302	1.27151e-05	0.00564671	Down-regulated	-0.553965	[+] 22:35533365-35533427 | [+] 22:35540502-35540547 | [+] 22:35540519-35540547 | [+] 22:35540569-35541500 | [+] 22:35540736-35541500 | [+] 22:35540868-35541500 | [+] 22:35541502-35542620 | [+] 22:35541527-35542345 | [+] 22:35542109-35542345 | [+] 22:35546056-35546170 | [+] 22:35546587-35547080 | [+] 22:35546801-35547080 | [+] 22:35546801-35547080 | [+] 22:35546801-35547080 | [+] 22:35546801-35547…
XLOC_010985	NA	NA	1.30205e-05	0.00567326	Up-regulated	0.650003	[+] 10:75821734-75839464
XLOC_006102	RN7SL475P	ENSG00000265535	1.33755e-05	0.00572001	Up-regulated	2.26987	[-] 1:59972075-59977526 | [-] 1:59974757-59975054
XLOC_038099	FBXL16	ENSG00000127585	1.40202e-05	0.0058867	Down-regulated	-0.697109	[-] 16:692497-694423 | [-] 16:692497-694423 | [-] 16:692497-694423 | [-] 16:692497-694423 | [-] 16:692497-694423 | [-] 16:692497-694423 | [-] 16:692498-694423 | [-] 16:692500-694423 | [-] 16:692507-694423 | [-] 16:692927-694423 | [-] 16:694634-694697 | [-] 16:694634-694697 | [-] 16:694634-694697 | [-] 16:694634-694697 | [-] 16:694634-694697 | [-] 16:694634-694697 | [-] 16:694634-694697 | [-] 16:6…
XLOC_084427	BTN3A3	ENSG00000111801	1.46346e-05	0.00603495	Up-regulated	0.572446	[+] 6:26440083-26440648 | [+] 6:26440300-26440648 | [+] 6:26440341-26440648 | [+] 6:26440362-26440648 | [+] 6:26440389-26440648 | [+] 6:26440395-26440648 | [+] 6:26440434-26440648 | [+] 6:26440442-26440648 | [+] 6:26440467-26440648 | [+] 6:26440471-26440648 | [+] 6:26440472-26440648 | [+] 6:26440472-26440648 | [+] 6:26440472-26440648 | [+] 6:26440472-26440648 | [+] 6:26440472-26440648 | [+] 6:264…
XLOC_084775	PACSIN1	ENSG00000124507	1.52149e-05	0.00614688	Down-regulated	-0.463741	[+] 6:34466061-34466270 | [+] 6:34466061-34466270 | [+] 6:34466139-34466270 | [+] 6:34466139-34466270 | [+] 6:34485070-34485144 | [+] 6:34485070-34485144 | [+] 6:34514831-34515068 | [+] 6:34514872-34515068 | [+] 6:34514889-34515068 | [+] 6:34514890-34515068 | [+] 6:34526243-34526368 | [+] 6:34526243-34526368 | [+] 6:34526243-34526368 | [+] 6:34526243-34526368 | [+] 6:34526243-34526368 | [+] 6:345…
XLOC_046696	HCN2	ENSG00000099822	1.56851e-05	0.00614688	Down-regulated	-0.529443	[+] 19:589893-590577 | [+] 19:589893-590577 | [+] 19:589893-590577 | [+] 19:589893-590577 | [+] 19:591331-591357 | [+] 19:591335-591357 | [+] 19:603544-603767 | [+] 19:603544-603967 | [+] 19:603544-603967 | [+] 19:603544-603967 | [+] 19:603544-603967 | [+] 19:603544-603967 | [+] 19:603821-603967 | [+] 19:605061-605222 | [+] 19:605061-605222 | [+] 19:605061-605222 | [+] 19:605061-605222 | [+] 19:6…
XLOC_044186	FASN	ENSG00000169710	1.57615e-05	0.00614688	Down-regulated	-0.516302	[-] 17:82078171-82079280 | [-] 17:82078171-82079280 | [-] 17:82078338-82079280 | [-] 17:82078602-82079280 | [-] 17:82079168-82079280 | [-] 17:82079357-82079608 | [-] 17:82079357-82079608 | [-] 17:82079357-82079608 | [-] 17:82079357-82079608 | [-] 17:82079357-82079929 | [-] 17:82079360-82079527 | [-] 17:82079531-82079608 | [-] 17:82080140-82080238 | [-] 17:82080140-82080238 | [-] 17:82080140-82080…
XLOC_060069	COL9A3	ENSG00000092758	1.62795e-05	0.00614688	Down-regulated	-0.966403	[+] 20:62816244-62816317 | [+] 20:62816244-62816317 | [+] 20:62817062-62817142 | [+] 20:62817062-62817142 | [+] 20:62817443-62817635 | [+] 20:62817567-62817635 | [+] 20:62817567-62817635 | [+] 20:62817567-62817635 | [+] 20:62817567-62817635 | [+] 20:62817811-62817869 | [+] 20:62817811-62817869 | [+] 20:62817811-62817869 | [+] 20:62818518-62818553 | [+] 20:62818518-62818553 | [+] 20:62818518-62818…
XLOC_007636	PAQR6	ENSG00000160781	1.64554e-05	0.00614688	Down-regulated	-0.699003	[-] 1:156243321-156244403 | [-] 1:156243321-156244403 | [-] 1:156243321-156244403 | [-] 1:156243321-156244403 | [-] 1:156243321-156244403 | [-] 1:156243321-156244403 | [-] 1:156243321-156244403 | [-] 1:156243321-156244403 | [-] 1:156243321-156244403 | [-] 1:156243321-156244403 | [-] 1:156243321-156244403 | [-] 1:156243415-156244403 | [-] 1:156243415-156244403 | [-] 1:156243416-156244403 | [-] 1:1…
XLOC_031755	DIO2	ENSG00000211448	1.67206e-05	0.00614688	Down-regulated	-1.34506	[-] 14:80197527-80203086 | [-] 14:80197527-80203086 | [-] 14:80197527-80203086 | [-] 14:80197527-80203288 | [-] 14:80197527-80203288 | [-] 14:80197527-80203288 | [-] 14:80197527-80203288 | [-] 14:80197527-80203288 | [-] 14:80197527-80203288 | [-] 14:80197530-80203288 | [-] 14:80197530-80203288 | [-] 14:80202503-80203288 | [-] 14:80202598-80203288 | [-] 14:80202618-80203086 | [-] 14:80202819-80203…
XLOC_087571	NA	NA	1.67693e-05	0.00614688	Up-regulated	1.02444	[+] 6:164544560-164558134
XLOC_015140	CD44	ENSG00000026508	1.76003e-05	0.00635068	Up-regulated	1.16391	[+] 11:35138870-35139370 | [+] 11:35138882-35139370 | [+] 11:35139140-35139370 | [+] 11:35139140-35139370 | [+] 11:35139140-35139370 | [+] 11:35139140-35139370 | [+] 11:35139140-35139370 | [+] 11:35139140-35139370 | [+] 11:35139140-35139370 | [+] 11:35139170-35139370 | [+] 11:35139171-35139370 | [+] 11:35139181-35139370 | [+] 11:35139182-35139370 | [+] 11:35139182-35139370 | [+] 11:35139182-35139…
XLOC_018256	APLNR	ENSG00000134817	1.86129e-05	0.00661274	Up-regulated	1.33154	[-] 11:57233577-57233858 | [-] 11:57233593-57233858 | [-] 11:57233593-57237201 | [-] 11:57235792-57237235 | [-] 11:57235792-57237314
XLOC_090385	HMGA1P7	ENSG00000216753	1.99908e-05	0.00699466	Down-regulated	-1.14097	[-] 6:134111199-134116024 | [-] 6:134115235-134115736 | [-] 6:134117544-134117802
XLOC_041427	SCPEP1	ENSG00000121064	2.22488e-05	0.00766446	Up-regulated	0.590891	[+] 17:56978093-56978235 | [+] 17:56978103-56978235 | [+] 17:56978105-56978235 | [+] 17:56978105-56978235 | [+] 17:56978105-56978235 | [+] 17:56978105-56978235 | [+] 17:56978129-56978235 | [+] 17:56978131-56978235 | [+] 17:56978131-56978235 | [+] 17:56978134-56978235 | [+] 17:56978134-56978235 | [+] 17:56978137-56978235 | [+] 17:56978148-56978235 | [+] 17:56978153-56978235 | [+] 17:56981082-56981…
XLOC_044073	RBFOX3	ENSG00000167281	2.25689e-05	0.00766446	Down-regulated	-0.415713	[-] 17:79088603-79090885 | [-] 17:79088603-79090885 | [-] 17:79088603-79090885 | [-] 17:79088603-79090885 | [-] 17:79088603-79090885 | [-] 17:79088603-79090885 | [-] 17:79088603-79090885 | [-] 17:79088603-79090885 | [-] 17:79088603-79090885 | [-] 17:79088603-79090885 | [-] 17:79088603-79090885 | [-] 17:79088603-79090885 | [-] 17:79088603-79090885 | [-] 17:79088603-79090885 | [-] 17:79088603-79090…
XLOC_064501	KCNJ4	ENSG00000168135	2.36454e-05	0.00791365	Down-regulated	-0.679429	[-] 22:38426327-38428171 | [-] 22:38426327-38428171 | [-] 22:38426327-38428171 | [-] 22:38426327-38428171 | [-] 22:38426327-38428171 | [-] 22:38434443-38434471 | [-] 22:38443971-38444011 | [-] 22:38449216-38449291 | [-] 22:38454980-38455199 | [-] 22:38461487-38461529
XLOC_079405	NA	NA	2.51149e-05	0.00828539	Up-regulated	1.47935	[+] 5:140596309-140606130 | [+] 5:140596515-140596891 | [+] 5:140612489-140614576 | [+] 5:140612876-140614576
XLOC_030625	CEP170B	ENSG00000099814	2.87717e-05	0.00935808	Down-regulated	-0.534656	[+] 14:104864592-104864634 | [+] 14:104864610-104864634 | [+] 14:104865235-104865513 | [+] 14:104865235-104865513 | [+] 14:104865280-104865513 | [+] 14:104865313-104865513 | [+] 14:104865313-104865513 | [+] 14:104866290-104866331 | [+] 14:104866575-104866644 | [+] 14:104866645-104867007 | [+] 14:104866856-104867007 | [+] 14:104866949-104867007 | [+] 14:104868129-104868152 | [+] 14:104868424-10486…
XLOC_101120	NA	NA	2.91993e-05	0.00936527	Down-regulated	-1.00228	[-] 8:110869509-110883526 | [-] 8:110869509-110888161 | [-] 8:110888532-110894184 | [-] 8:110890285-110894184
XLOC_023578	PCED1B-AS1	ENSG00000247774	2.99079e-05	0.00945472	Up-regulated	1.60469	[-] 12:47205898-47206069 | [-] 12:47205898-47206145 | [-] 12:47205898-47206145 | [-] 12:47205898-47206145 | [-] 12:47205898-47206145 | [-] 12:47205898-47206145 | [-] 12:47205899-47206069 | [-] 12:47205901-47206069 | [-] 12:47205901-47206145 | [-] 12:47205902-47206145 | [-] 12:47205941-47206145 | [-] 12:47206379-47206588 | [-] 12:47206511-47206585 | [-] 12:47206511-47206585 | [-] 12:47206511-47206…
XLOC_007052	RP5-965F6.2	ENSG00000231246	3.0297e-05	0.00945472	Up-regulated	1.63287	[-] 1:112173458-112177160 | [-] 1:112173458-112177613 | [-] 1:112177234-112177613 | [-] 1:112177581-112177613 | [-] 1:112233486-112234899 | [-] 1:112233486-112234899 | [-] 1:112238070-112238198 | [-] 1:112360362-112360528 | [-] 1:112360362-112360626 | [-] 1:112360362-112360645 | [-] 1:112360362-112360645 | [-] 1:112360362-112360696
XLOC_042916	SRCIN1	ENSG00000277363	3.24045e-05	0.00990982	Down-regulated	-0.575221	[-] 17:38529341-38533431 | [-] 17:38529341-38533431 | [-] 17:38529341-38533431 | [-] 17:38529341-38533431 | [-] 17:38529341-38533431 | [-] 17:38529341-38533431 | [-] 17:38529341-38533431 | [-] 17:38529341-38533431 | [-] 17:38529341-38533431 | [-] 17:38529341-38533431 | [-] 17:38529341-38533431 | [-] 17:38529341-38533431 | [-] 17:38529341-38533431 | [-] 17:38529341-38533431 | [-] 17:38530016-38533…
XLOC_078163	RGS7BP	ENSG00000186479	3.26136e-05	0.00990982	Down-regulated	-0.446317	[+] 5:64505915-64506789 | [+] 5:64506257-64506789 | [+] 5:64506257-64506789 | [+] 5:64506299-64506789 | [+] 5:64506976-64507115 | [+] 5:64507148-64507266 | [+] 5:64507212-64507266 | [+] 5:64507711-64507877 | [+] 5:64507711-64507877 | [+] 5:64507711-64507877 | [+] 5:64507711-64507877 | [+] 5:64507711-64507877 | [+] 5:64507711-64507877 | [+] 5:64575682-64575904 | [+] 5:64575774-64575904 | [+] 5:645…
XLOC_062128	bP-21264C1.1	ENSG00000279208	3.37945e-05	0.0101353	Up-regulated	1.72682	[-] 21:9369285-9369326 | [-] 21:9369803-9369892 | [-] 21:9373947-9374166 | [-] 21:9373947-9374166 | [-] 21:9375508-9375719 | [-] 21:9375508-9375719 | [-] 21:9376352-9376645 | [-] 21:9376352-9376736
XLOC_015741	CNIH2	ENSG00000174871	3.51285e-05	0.0104003	Down-regulated	-0.553	[+] 11:66278190-66278537 | [+] 11:66278199-66278537 | [+] 11:66278236-66278537 | [+] 11:66278342-66278537 | [+] 11:66278462-66278537 | [+] 11:66278537-66278537 | [+] 11:66281417-66281574 | [+] 11:66282111-66282327 | [+] 11:66282259-66282327 | [+] 11:66282259-66282327 | [+] 11:66282259-66282327 | [+] 11:66282259-66282327 | [+] 11:66282259-66282353 | [+] 11:66282594-66282780 | [+] 11:66282733-66282…
XLOC_090173	RP11-624M8.1	ENSG00000237742	3.74923e-05	0.0109299	Down-regulated	-0.949699	[-] 6:125577562-125578725 | [-] 6:125577562-125578725 | [-] 6:125577562-125578725 | [-] 6:125577562-125578725 | [-] 6:125577562-125578725 | [-] 6:125578558-125578725 | [-] 6:125578567-125578725 | [-] 6:125578567-125578725 | [-] 6:125645634-125645700 | [-] 6:125645634-125645700 | [-] 6:125645634-125645700 | [-] 6:125645634-125645700 | [-] 6:125645634-125645700 | [-] 6:125645634-125645700 | [-] 6:1…
XLOC_035357	C15orf59	ENSG00000205363	3.80367e-05	0.0109299	Down-regulated	-0.480121	[-] 15:73735431-73740472 | [-] 15:73735431-73740476 | [-] 15:73735431-73740642 | [-] 15:73739802-73740642 | [-] 15:73739927-73740476 | [-] 15:73740256-73740642 | [-] 15:73740568-73740615 | [-] 15:73740568-73740642 | [-] 15:73740568-73740642 | [-] 15:73750975-73751097 | [-] 15:73750975-73751475 | [-] 15:73750975-73751697 | [-] 15:73750975-73751697 | [-] 15:73750975-73751697 | [-] 15:73752110-73752…
XLOC_116110	CHRDL1	ENSG00000101938	3.8562e-05	0.0109299	Down-regulated	-0.584508	[-] X:110671475-110676361 | [-] X:110671475-110676361 | [-] X:110671475-110676361 | [-] X:110671475-110676361 | [-] X:110671475-110676361 | [-] X:110671475-110676361 | [-] X:110671475-110676361 | [-] X:110671475-110676361 | [-] X:110671475-110676361 | [-] X:110671475-110676361 | [-] X:110671475-110676361 | [-] X:110673856-110676361 | [-] X:110675245-110676361 | [-] X:110675776-110676361 | [-] X:1…
XLOC_082005	PCSK1	ENSG00000175426	3.89347e-05	0.0109299	Down-regulated	-0.701603	[-] 5:96390226-96393378 | [-] 5:96390226-96393378 | [-] 5:96390226-96393378 | [-] 5:96390226-96393378 | [-] 5:96390226-96393378 | [-] 5:96390226-96393378 | [-] 5:96390226-96393378 | [-] 5:96390226-96393378 | [-] 5:96390226-96393378 | [-] 5:96390226-96393378 | [-] 5:96390226-96393378 | [-] 5:96390226-96393378 | [-] 5:96390415-96393378 | [-] 5:96392925-96393378 | [-] 5:96392927-96393378 | [-] 5:963…
XLOC_096535	ZNF467	ENSG00000181444	3.92839e-05	0.0109299	Down-regulated	-0.798638	[-] 7:149764178-149764678 | [-] 7:149764178-149764678 | [-] 7:149764178-149764678 | [-] 7:149764182-149764678 | [-] 7:149764363-149766239 | [-] 7:149769090-149769200 | [-] 7:149769090-149769200 | [-] 7:149769090-149769200 | [-] 7:149769090-149769200 | [-] 7:149769090-149769200 | [-] 7:149770440-149770556 | [-] 7:149770440-149770556 | [-] 7:149770440-149770556 | [-] 7:149770440-149770556 | [-] 7:1…
XLOC_084229	GMPR	ENSG00000137198	4.07094e-05	0.0110839	Up-regulated	1.05493	[+] 6:16238580-16238780 | [+] 6:16245071-16245118 | [+] 6:16246842-16246961 | [+] 6:16246842-16246961 | [+] 6:16250284-16250367 | [+] 6:16250284-16250367 | [+] 6:16254562-16254735 | [+] 6:16254562-16254735 | [+] 6:16257973-16258121 | [+] 6:16274415-16274496 | [+] 6:16274415-16274496 | [+] 6:16278784-16278890 | [+] 6:16278784-16278890 | [+] 6:16285793-16285835 | [+] 6:16285793-16285835 | [+] 6:162…
XLOC_007045	NA	NA	4.07971e-05	0.0110839	Up-regulated	1.68259	[-] 1:112137616-112142331 | [-] 1:112137616-112143345 | [-] 1:112143599-112146960
XLOC_011314	PLCE1	ENSG00000138193	4.73754e-05	0.0127214	Up-regulated	0.54112	[+] 10:93988527-93988551 | [+] 10:93993940-93993984 | [+] 10:93993989-93994258 | [+] 10:93993989-93994258 | [+] 10:93993989-93994258 | [+] 10:93999830-93999851 | [+] 10:94005124-94005534 | [+] 10:94005509-94005534 | [+] 10:94017407-94017435 | [+] 10:94030683-94032252 | [+] 10:94030683-94032252 | [+] 10:94030683-94032252 | [+] 10:94030683-94032252 | [+] 10:94030683-94032252 | [+] 10:94030683-94032…
XLOC_080540	NA	NA	4.94668e-05	0.0131303	Down-regulated	-0.638429	[-] 5:6181025-6235522
XLOC_036614	CACNG3	ENSG00000006116	5.03153e-05	0.0132038	Down-regulated	-0.511084	[+] 16:24255487-24256965 | [+] 16:24255553-24256965 | [+] 16:24255553-24256965 | [+] 16:24255553-24256965 | [+] 16:24255553-24256965 | [+] 16:24346734-24346817 | [+] 16:24346734-24346817 | [+] 16:24346734-24346817 | [+] 16:24346734-24346817 | [+] 16:24346734-24346817 | [+] 16:24354833-24354973 | [+] 16:24354833-24354973 | [+] 16:24354833-24354973 | [+] 16:24354833-24354973 | [+] 16:24355777-24355…
XLOC_048848	SAMD1	ENSG00000141858	5.09121e-05	0.0132103	Down-regulated	-0.520687	[-] 19:14087840-14088476 | [-] 19:14087840-14088542 | [-] 19:14087840-14088575 | [-] 19:14087840-14088575 | [-] 19:14088429-14088575 | [-] 19:14088671-14088782 | [-] 19:14088671-14088782 | [-] 19:14088671-14088782 | [-] 19:14088671-14088782 | [-] 19:14088737-14088782 | [-] 19:14088880-14088976 | [-] 19:14088880-14088976 | [-] 19:14088880-14088976 | [-] 19:14088880-14088976 | [-] 19:14088880-14088…
XLOC_089792	NA	NA	5.2064e-05	0.013359	Up-regulated	1.58178	[-] 6:104457573-104464064
XLOC_072872	CCDC109B	ENSG00000005059	5.52547e-05	0.0138733	Up-regulated	0.976255	[+] 4:109560205-109560436 | [+] 4:109560205-109560436 | [+] 4:109560209-109560436 | [+] 4:109560212-109560436 | [+] 4:109560561-109561017 | [+] 4:109560990-109561017 | [+] 4:109648484-109648649 | [+] 4:109648484-109648649 | [+] 4:109659011-109659086 | [+] 4:109659011-109659086 | [+] 4:109659011-109659086 | [+] 4:109659011-109659086 | [+] 4:109659011-109659086 | [+] 4:109659011-109659086 | [+] 4:1…
XLOC_039941	CTD-2555A7.2	ENSG00000256982	5.52698e-05	0.0138733	Down-regulated	-0.52955	[-] 16:89032442-89033954 | [-] 16:89032442-89033954 | [-] 16:89032442-89035063 | [-] 16:89036822-89042945 | [-] 16:89036822-89052965 | [-] 16:89046172-89047820 | [-] 16:89052461-89052965 | [-] 16:89052461-89053003
XLOC_029044	NA	NA	5.81515e-05	0.0144397	Down-regulated	-1.0758	[+] 14:23415816-23415995 | [+] 14:23416124-23419603 | [+] 14:23416326-23416578 | [+] 14:23416883-23419603 | [+] 14:23419923-23419970 | [+] 14:23419923-23419970
XLOC_101121	NA	NA	6.17532e-05	0.0151283	Down-regulated	-0.911573	[-] 8:110894300-110904603
XLOC_101122	NA	NA	6.24548e-05	0.0151283	Down-regulated	-0.962992	[-] 8:110904725-110917640
XLOC_043045	KCNH4	ENSG00000089558	6.32169e-05	0.0151283	Down-regulated	-0.63501	[-] 17:42156867-42157118 | [-] 17:42156867-42157118 | [-] 17:42156867-42157118 | [-] 17:42156867-42157118 | [-] 17:42156891-42157118 | [-] 17:42156895-42157118 | [-] 17:42158554-42160435 | [-] 17:42159731-42160435 | [-] 17:42159731-42160435 | [-] 17:42159731-42160435 | [-] 17:42159735-42160435 | [-] 17:42159735-42160435 | [-] 17:42159735-42160435 | [-] 17:42162248-42162321 | [-] 17:42162248-42162…
XLOC_065545	CCR5	ENSG00000160791	6.35451e-05	0.0151283	Up-regulated	2.18238	[+] 3:46370854-46370988 | [+] 3:46370854-46370988 | [+] 3:46372670-46373961 | [+] 3:46372892-46376206 | [+] 3:46372892-46376840
XLOC_063510	APOL1	ENSG00000100342	6.53317e-05	0.0153949	Up-regulated	1.01674	[+] 22:36253010-36253219 | [+] 22:36253010-36253219 | [+] 22:36253010-36253219 | [+] 22:36253010-36253219 | [+] 22:36253071-36253219 | [+] 22:36253071-36253219 | [+] 22:36253078-36253219 | [+] 22:36253131-36253219 | [+] 22:36253133-36253219 | [+] 22:36253133-36253219 | [+] 22:36253133-36253219 | [+] 22:36253133-36253219 | [+] 22:36253141-36253219 | [+] 22:36253161-36253219 | [+] 22:36253164-36253…
XLOC_049425	FCGBP	ENSG00000275395	6.85682e-05	0.0159944	Up-regulated	2.41068	[-] 19:39863322-39863496 | [-] 19:39863322-39863496 | [-] 19:39863322-39863496 | [-] 19:39863322-39863496 | [-] 19:39863322-39863496 | [-] 19:39863323-39863496 | [-] 19:39863621-39863892 | [-] 19:39863621-39863892 | [-] 19:39863621-39863892 | [-] 19:39863621-39863892 | [-] 19:39863621-39863892 | [-] 19:39863621-39863892 | [-] 19:39866737-39867120 | [-] 19:39866737-39867120 | [-] 19:39866737-39867…
XLOC_054352	NA	NA	7.41544e-05	0.0166626	Up-regulated	1.0191	[+] 2:227937006-227942576
XLOC_002931	SLAMF8	ENSG00000158714	7.42402e-05	0.0166626	Up-regulated	3.31929	[+] 1:159826750-159826938 | [+] 1:159826750-159826938 | [+] 1:159826750-159826938 | [+] 1:159826811-159826938 | [+] 1:159829866-159830192 | [+] 1:159829866-159830192 | [+] 1:159830008-159830192 | [+] 1:159832876-159833181 | [+] 1:159832876-159833181 | [+] 1:159832876-159833181 | [+] 1:159832876-159833181 | [+] 1:159832876-159833181 | [+] 1:159833005-159833181 | [+] 1:159833262-159833369 | [+] 1:1…
XLOC_036002	CACNA1H	ENSG00000196557	7.51134e-05	0.0166626	Down-regulated	-0.713127	[+] 16:1153130-1153470 | [+] 16:1153159-1153470 | [+] 16:1153211-1153470 | [+] 16:1153211-1153470 | [+] 16:1153211-1153470 | [+] 16:1153211-1153470 | [+] 16:1153211-1153470 | [+] 16:1153241-1153470 | [+] 16:1153241-1153470 | [+] 16:1153241-1153470 | [+] 16:1153241-1153470 | [+] 16:1153720-1154036 | [+] 16:1153720-1154036 | [+] 16:1153720-1154036 | [+] 16:1153720-1154036 | [+] 16:1153720-1154036 |…
XLOC_018771	PDE2A	ENSG00000186642	7.51555e-05	0.0166626	Down-regulated	-0.372033	[-] 11:72573165-72576873 | [-] 11:72573165-72577594 | [-] 11:72573165-72577594 | [-] 11:72573165-72577594 | [-] 11:72573165-72577594 | [-] 11:72576141-72577594 | [-] 11:72576142-72576873 | [-] 11:72576142-72577594 | [-] 11:72576142-72577594 | [-] 11:72577154-72577594 | [-] 11:72577211-72577594 | [-] 11:72577296-72577594 | [-] 11:72577545-72577594 | [-] 11:72578233-72578339 | [-] 11:72578233-72578…
XLOC_116841	PDZD4	ENSG00000067840	7.52126e-05	0.0166626	Down-regulated	-0.605087	[-] X:153802053-153804900 | [-] X:153802053-153804900 | [-] X:153802053-153804900 | [-] X:153802053-153804900 | [-] X:153802053-153804900 | [-] X:153802053-153804900 | [-] X:153802053-153804900 | [-] X:153802166-153804900 | [-] X:153802168-153804900 | [-] X:153802168-153804900 | [-] X:153804879-153804900 | [-] X:153805093-153805207 | [-] X:153805097-153805207 | [-] X:153805097-153805207 | [-] X:1…
XLOC_035987	HAGHL	ENSG00000103253	7.5762e-05	0.0166626	Down-regulated	-0.777713	[+] 16:726936-727140 | [+] 16:726936-727140 | [+] 16:726936-727140 | [+] 16:726936-727140 | [+] 16:726958-727140 | [+] 16:727106-727140 | [+] 16:727106-727140 | [+] 16:727106-727175 | [+] 16:727106-727175 | [+] 16:727119-727140 | [+] 16:727119-727140 | [+] 16:727246-727614 | [+] 16:727262-727614 | [+] 16:727271-727614 | [+] 16:727275-727614 | [+] 16:727293-727614 | [+] 16:727318-727679 | [+] 16:7…
XLOC_007337	ITGA10	ENSG00000143127	7.9848e-05	0.0173705	Up-regulated	0.947887	[-] 1:145890995-145892863 | [-] 1:145890995-145892863 | [-] 1:145890995-145892863 | [-] 1:145890995-145892863 | [-] 1:145890995-145892863 | [-] 1:145890995-145892863 | [-] 1:145890995-145892863 | [-] 1:145890995-145892863 | [-] 1:145890995-145892863 | [-] 1:145890995-145892863 | [-] 1:145890995-145892863 | [-] 1:145890995-145892863 | [-] 1:145890995-145892863 | [-] 1:145890995-145892863 | [-] 1:1…
XLOC_087524	NA	NA	8.05247e-05	0.0173705	Up-regulated	0.816848	[+] 6:164325338-164338920
XLOC_017124	CEND1	ENSG00000184524	8.12372e-05	0.0173705	Down-regulated	-0.545944	[-] 11:787104-788565 | [-] 11:787104-788658 | [-] 11:788178-788565 | [-] 11:790030-790113 | [-] 11:790030-790123 | [-] 11:790030-790123
XLOC_018793	UCP2	ENSG00000175567	8.32676e-05	0.0176413	Up-regulated	0.900186	[-] 11:73970817-73975121 | [-] 11:73970817-73975121 | [-] 11:73970817-73975121 | [-] 11:73970817-73975121 | [-] 11:73970817-73975121 | [-] 11:73974667-73975121 | [-] 11:73974709-73975121 | [-] 11:73974852-73975121 | [-] 11:73975491-73975632 | [-] 11:73975491-73975632 | [-] 11:73975491-73975671 | [-] 11:73975491-73975671 | [-] 11:73975491-73975671 | [-] 11:73975491-73975671 | [-] 11:73975530-73975…
XLOC_047226	KCNN1	ENSG00000105642	8.47517e-05	0.0177645	Down-regulated	-0.677421	[+] 19:17950993-17951409 | [+] 19:17951293-17951409 | [+] 19:17951293-17951409 | [+] 19:17951293-17951409 | [+] 19:17952185-17952338 | [+] 19:17952185-17952338 | [+] 19:17954561-17954653 | [+] 19:17954561-17954681 | [+] 19:17954561-17954681 | [+] 19:17954561-17954681 | [+] 19:17954561-17954681 | [+] 19:17954561-17954681 | [+] 19:17967084-17967317 | [+] 19:17967125-17967317 | [+] 19:17967125-17967…
XLOC_036829	ITGAL	ENSG00000005844	8.54107e-05	0.0177645	Up-regulated	1.38518	[+] 16:30472658-30472898 | [+] 16:30472658-30472898 | [+] 16:30472658-30472898 | [+] 16:30472658-30472898 | [+] 16:30472658-30472898 | [+] 16:30472658-30472898 | [+] 16:30472658-30472898 | [+] 16:30472658-30472898 | [+] 16:30472658-30472898 | [+] 16:30472658-30472898 | [+] 16:30472658-30472898 | [+] 16:30472658-30472898 | [+] 16:30472658-30472898 | [+] 16:30472658-30472898 | [+] 16:30472658-30472…
XLOC_087512	NA	NA	8.61572e-05	0.0177645	Up-regulated	1.00258	[+] 6:164137370-164150498 | [+] 6:164137370-164170193 | [+] 6:164151927-164170193
XLOC_080509	CTC-471C19.1	ENSG00000261037	8.99359e-05	0.0182507	Down-regulated	-0.578372	[-] 5:6014926-6023109 | [-] 5:6014926-6023109 | [-] 5:6014926-6023109 | [-] 5:6014926-6023109 | [-] 5:6014926-6023109 | [-] 5:6019029-6022283 | [-] 5:6061429-6062392 | [-] 5:6087674-6091996 | [-] 5:6099236-6099265 | [-] 5:6134441-6134498 | [-] 5:6239520-6280736 | [-] 5:6239520-6286477 | [-] 5:6286501-6286632 | [-] 5:6286501-6286739
XLOC_023933	AGAP2	ENSG00000135439	9.06877e-05	0.0182507	Down-regulated	-0.5625	[-] 12:57720481-57720617 | [-] 12:57720481-57720617 | [-] 12:57721671-57723442 | [-] 12:57721671-57723442 | [-] 12:57723761-57723958 | [-] 12:57723761-57726794 | [-] 12:57723761-57726794 | [-] 12:57723761-57726794 | [-] 12:57723761-57726794 | [-] 12:57723765-57723958 | [-] 12:57723765-57723958 | [-] 12:57723765-57723958 | [-] 12:57723765-57723958 | [-] 12:57724069-57726794 | [-] 12:57724069-57726…
XLOC_065013	KCNH8	ENSG00000183960	9.08859e-05	0.0182507	Down-regulated	-0.812423	[+] 3:19148196-19148306 | [+] 3:19148454-19148795 | [+] 3:19148454-19148795 | [+] 3:19148454-19148795 | [+] 3:19148454-19148795 | [+] 3:19148534-19148795 | [+] 3:19148605-19148795 | [+] 3:19220626-19220711 | [+] 3:19253654-19253887 | [+] 3:19253654-19253887 | [+] 3:19253654-19253887 | [+] 3:19253654-19253887 | [+] 3:19253654-19253887 | [+] 3:19253654-19253887 | [+] 3:19253654-19253887 | [+] 3:192…
XLOC_116113	DCX	ENSG00000077279	9.3442e-05	0.0186022	Down-regulated	-0.435614	[-] X:111293518-111301743 | [-] X:111293518-111301743 | [-] X:111293518-111301743 | [-] X:111293518-111301743 | [-] X:111293518-111301743 | [-] X:111293518-111301743 | [-] X:111293518-111301743 | [-] X:111293518-111301743 | [-] X:111293780-111301743 | [-] X:111293780-111301743 | [-] X:111293783-111301743 | [-] X:111299904-111301743 | [-] X:111300608-111301743 | [-] X:111312642-111312736 | [-] X:1…
XLOC_077813	OSMR	ENSG00000145623	9.55273e-05	0.0188548	Up-regulated	1.29954	[+] 5:38845858-38846126 | [+] 5:38845858-38846126 | [+] 5:38845999-38846387 | [+] 5:38869032-38869117 | [+] 5:38869032-38869117 | [+] 5:38869032-38869117 | [+] 5:38876201-38876373 | [+] 5:38876201-38876373 | [+] 5:38876201-38876373 | [+] 5:38881593-38881764 | [+] 5:38881593-38881764 | [+] 5:38881593-38881764 | [+] 5:38883827-38884111 | [+] 5:38883827-38884111 | [+] 5:38883827-38884111 | [+] 5:388…
XLOC_000710	NA	NA	9.82325e-05	0.0190741	Down-regulated	-0.960845	[+] 1:29133490-29137172 | [+] 1:29133503-29134261 | [+] 1:29134761-29137172
XLOC_055216	NLRC4	ENSG00000091106	9.82903e-05	0.0190741	Up-regulated	2.1761	[-] 2:32224453-32224765 | [-] 2:32224454-32224765 | [-] 2:32224455-32224765 | [-] 2:32224456-32224765 | [-] 2:32235401-32235568 | [-] 2:32235401-32235568 | [-] 2:32235401-32235568 | [-] 2:32235401-32235568 | [-] 2:32236247-32236339 | [-] 2:32236247-32236339 | [-] 2:32236247-32236339 | [-] 2:32236247-32236339 | [-] 2:32238132-32238302 | [-] 2:32238132-32238302 | [-] 2:32238132-32238302 | [-] 2:322…
XLOC_044140	AATK	ENSG00000181409	9.95465e-05	0.0191113	Down-regulated	-0.698859	[-] 17:81117295-81118442 | [-] 17:81117295-81118442 | [-] 17:81117295-81118442 | [-] 17:81117295-81118442 | [-] 17:81117295-81118442 | [-] 17:81117295-81118442 | [-] 17:81117298-81118442 | [-] 17:81117298-81118442 | [-] 17:81117304-81118442 | [-] 17:81118000-81118322 | [-] 17:81119380-81119580 | [-] 17:81119380-81119580 | [-] 17:81119380-81119580 | [-] 17:81119380-81119580 | [-] 17:81119380-81119…
XLOC_013772	MYOF	ENSG00000138119	0.000100997	0.0191113	Up-regulated	0.83717	[-] 10:93306429-93307001 | [-] 10:93306429-93307001 | [-] 10:93306429-93307001 | [-] 10:93306429-93307001 | [-] 10:93306429-93307001 | [-] 10:93306429-93307001 | [-] 10:93306429-93307001 | [-] 10:93306430-93307001 | [-] 10:93306430-93307001 | [-] 10:93310020-93310167 | [-] 10:93310020-93310167 | [-] 10:93310020-93310167 | [-] 10:93310020-93310167 | [-] 10:93310020-93310167 | [-] 10:93310020-93310…
XLOC_087563	NA	NA	0.000101021	0.0191113	Up-regulated	0.941269	[+] 6:164506881-164507373 | [+] 6:164507298-164507769 | [+] 6:164507700-164507769 | [+] 6:164507703-164507769 | [+] 6:164524993-164527455 | [+] 6:164524993-164527455 | [+] 6:164794623-164797512
XLOC_035958	HBA2	ENSG00000188536	0.00010278	0.0191113	Down-regulated	-1.65057	[+] 16:172847-173007 | [+] 16:172890-172958 | [+] 16:172894-173329 | [+] 16:172944-173007 | [+] 16:173125-173329 | [+] 16:173125-173329 | [+] 16:173125-173463 | [+] 16:173472-173675 | [+] 16:173472-173710 | [+] 16:173472-173710
XLOC_032586	SNORD116-15	ENSG00000207174	0.000104022	0.0191113	Down-regulated	-1.51714	[+] 15:25081287-25081378
XLOC_035959	HBA1	ENSG00000206172	0.000104474	0.0191113	Down-regulated	-1.83881	[+] 16:176680-176811 | [+] 16:176698-177133 | [+] 16:176704-176762 | [+] 16:176748-176811 | [+] 16:176929-177133 | [+] 16:176929-177133 | [+] 16:176929-177274 | [+] 16:177283-177520 | [+] 16:177283-177522 | [+] 16:177283-177522
XLOC_024528	NA	NA	0.000104986	0.0191113	Up-regulated	0.936828	[-] 12:94742411-94758875
XLOC_003935	TRAF3IP3	ENSG00000009790	0.000107448	0.0191113	Up-regulated	1.03437	[+] 1:209756032-209756309 | [+] 1:209756032-209756309 | [+] 1:209756032-209756309 | [+] 1:209756032-209756309 | [+] 1:209756032-209756309 | [+] 1:209756032-209756309 | [+] 1:209756032-209756309 | [+] 1:209756032-209756309 | [+] 1:209756049-209756309 | [+] 1:209756066-209756309 | [+] 1:209756136-209756309 | [+] 1:209756136-209756309 | [+] 1:209756179-209756309 | [+] 1:209758498-209758854 | [+] 1:2…
XLOC_060085	COL20A1	ENSG00000101203	0.000108124	0.0191113	Down-regulated	-1.02271	[+] 20:63293178-63293275 | [+] 20:63293186-63293275 | [+] 20:63293186-63293275 | [+] 20:63293186-63293275 | [+] 20:63293186-63293275 | [+] 20:63293186-63293275 | [+] 20:63293224-63293275 | [+] 20:63295040-63295189 | [+] 20:63295098-63295189 | [+] 20:63295098-63295189 | [+] 20:63295098-63295189 | [+] 20:63295098-63295189 | [+] 20:63295098-63295189 | [+] 20:63295098-63295189 | [+] 20:63295098-63295…
XLOC_087533	NA	NA	0.000108366	0.0191113	Up-regulated	0.899206	[+] 6:164373991-164387056
XLOC_061251	KCNQ2	ENSG00000075043	0.000109166	0.0191113	Down-regulated	-0.598518	[-] 20:63396834-63401801 | [-] 20:63396834-63401801 | [-] 20:63396834-63407375 | [-] 20:63396834-63407375 | [-] 20:63396834-63407375 | [-] 20:63396834-63407375 | [-] 20:63396834-63407375 | [-] 20:63396834-63407375 | [-] 20:63396834-63407375 | [-] 20:63396834-63407375 | [-] 20:63396834-63407375 | [-] 20:63396834-63407375 | [-] 20:63396834-63407375 | [-] 20:63396834-63407375 | [-] 20:63396834-63407…
XLOC_084772	HMGA1	ENSG00000137309	0.0001092	0.0191113	Down-regulated	-0.500968	[+] 6:34236516-34236546 | [+] 6:34236827-34236963 | [+] 6:34236873-34236963 | [+] 6:34236873-34236963 | [+] 6:34236873-34236963 | [+] 6:34236873-34237317 | [+] 6:34237204-34237317 | [+] 6:34237204-34237317 | [+] 6:34237204-34237317 | [+] 6:34237204-34237317 | [+] 6:34238374-34238957 | [+] 6:34238791-34238957 | [+] 6:34240737-34240882 | [+] 6:34240737-34240882 | [+] 6:34240737-34240882 | [+] 6:342…
XLOC_036607	PRKCB	ENSG00000166501	0.000109241	0.0191113	Down-regulated	-0.500471	[+] 16:23836001-23836348 | [+] 16:23836001-23836348 | [+] 16:23836024-23836348 | [+] 16:23836082-23836348 | [+] 16:23837223-23837406 | [+] 16:23837375-23837406 | [+] 16:23837375-23837406 | [+] 16:23837375-23837406 | [+] 16:23869114-23869326 | [+] 16:23988508-23988590 | [+] 16:23988508-23988590 | [+] 16:24031980-24032247 | [+] 16:24032136-24032247 | [+] 16:24032136-24032247 | [+] 16:24035419-24035…
XLOC_059285	NA	NA	0.000110358	0.0191617	Down-regulated	-1.07774	[+] 20:24707687-24719016
XLOC_061253	EEF1A2	ENSG00000101210	0.000113079	0.0194876	Down-regulated	-0.423953	[-] 20:63488013-63488425 | [-] 20:63488013-63488425 | [-] 20:63488013-63488425 | [-] 20:63488918-63489152 | [-] 20:63488918-63489152 | [-] 20:63488918-63489152 | [-] 20:63490479-63490735 | [-] 20:63490479-63490735 | [-] 20:63490479-63490735 | [-] 20:63493137-63493287 | [-] 20:63493137-63493287 | [-] 20:63493137-63493287 | [-] 20:63494805-63495101 | [-] 20:63494805-63495101 | [-] 20:63494805-63495…
XLOC_015789	CARNS1	ENSG00000172508	0.000113951	0.0194924	Down-regulated	-0.825534	[+] 11:67414968-67415216 | [+] 11:67415361-67415517 | [+] 11:67415368-67415486 | [+] 11:67415678-67415763 | [+] 11:67415678-67415763 | [+] 11:67415678-67415763 | [+] 11:67415678-67415763 | [+] 11:67415678-67415763 | [+] 11:67416086-67416202 | [+] 11:67416176-67416202 | [+] 11:67416176-67416202 | [+] 11:67416176-67416202 | [+] 11:67416176-67417677 | [+] 11:67416176-67417677 | [+] 11:67416196-67417…
XLOC_089135	RP11-553A21.3	ENSG00000231652	0.000115039	0.0195339	Up-regulated	0.789517	[-] 6:73689496-73695575 | [-] 6:73693903-73695575 | [-] 6:73695832-73696131 | [-] 6:73695832-73696131
XLOC_116085	RNA28S5	ENSG00000226958	0.000117077	0.0197092	Down-regulated	-5.71692	[-] X:109054131-109054562
XLOC_063559	NA	NA	0.000117779	0.0197092	Down-regulated	-0.867643	[+] 22:38033131-38037436
XLOC_068457	RFTN1	ENSG00000131378	0.000122572	0.0203638	Up-regulated	0.919311	[-] 3:16311284-16313692 | [-] 3:16311284-16313692 | [-] 3:16311284-16313692 | [-] 3:16311284-16313692 | [-] 3:16311284-16313692 | [-] 3:16311284-16313692 | [-] 3:16311284-16313692 | [-] 3:16311284-16313692 | [-] 3:16311284-16313692 | [-] 3:16311284-16313692 | [-] 3:16311284-16313692 | [-] 3:16311284-16313692 | [-] 3:16311284-16313692 | [-] 3:16311284-16313692 | [-] 3:16311284-16313692 | [-] 3:163…
XLOC_048630	CTD-3128G10.7	ENSG00000276980	0.000126701	0.0208993	Up-regulated	2.0443	[-] 19:6716386-6717742
XLOC_055800	BCL11A	ENSG00000119866	0.000128396	0.0210287	Down-regulated	-0.529738	[-] 2:60451157-60452666 | [-] 2:60451157-60452666 | [-] 2:60451157-60452666 | [-] 2:60451157-60452666 | [-] 2:60451167-60452666 | [-] 2:60451167-60452666 | [-] 2:60451781-60452666 | [-] 2:60452154-60452666 | [-] 2:60452577-60452666 | [-] 2:60457198-60462424 | [-] 2:60457198-60462424 | [-] 2:60457198-60462424 | [-] 2:60457198-60462424 | [-] 2:60457198-60462424 | [-] 2:60459820-60462424 | [-] 2:604…
XLOC_082995	NA	NA	0.000130422	0.02121	Down-regulated	-1.10114	[-] 5:148876509-148918184
XLOC_115483	VSIG4	ENSG00000155659	0.000132713	0.0213878	Up-regulated	2.67642	[-] X:66021736-66022166 | [-] X:66021736-66022166 | [-] X:66021736-66022862 | [-] X:66021738-66022166 | [-] X:66021738-66022500 | [-] X:66021740-66022862 | [-] X:66021769-66022500 | [-] X:66022841-66022862 | [-] X:66022841-66022862 | [-] X:66022841-66022862 | [-] X:66022841-66022862 | [-] X:66022841-66022862 | [-] X:66025025-66025129 | [-] X:66025025-66025129 | [-] X:66025025-66025129 | [-] X:660…
XLOC_024526	NA	NA	0.000133372	0.0213878	Up-regulated	0.993492	[-] 12:94712689-94740703
XLOC_058328	NA	NA	0.000134293	0.0213878	Up-regulated	0.937609	[-] 2:217768439-217778578
XLOC_093560	EPHB6	ENSG00000106123	0.000136085	0.0214269	Down-regulated	-0.435032	[+] 7:142854243-142855385 | [+] 7:142854243-142855385 | [+] 7:142854243-142855385 | [+] 7:142854243-142855385 | [+] 7:142855029-142855385 | [+] 7:142855029-142855385 | [+] 7:142855061-142855385 | [+] 7:142855061-142855385 | [+] 7:142855061-142855385 | [+] 7:142855061-142855385 | [+] 7:142855061-142855385 | [+] 7:142855104-142855385 | [+] 7:142855124-142855385 | [+] 7:142855143-142855385 | [+] 7:1…
XLOC_013746	PPP1R3C	ENSG00000119938	0.000136394	0.0214269	Down-regulated	-0.725617	[-] 10:91618473-91625988 | [-] 10:91628442-91630866 | [-] 10:91629689-91630866 | [-] 10:91632956-91633054 | [-] 10:91632956-91633064
XLOC_007485	CELF3	ENSG00000159409	0.000142752	0.0222031	Down-regulated	-0.40327	[-] 1:151702402-151703448 | [-] 1:151702402-151703448 | [-] 1:151702402-151703448 | [-] 1:151702402-151703448 | [-] 1:151702402-151703448 | [-] 1:151702402-151703448 | [-] 1:151702402-151703448 | [-] 1:151702402-151703448 | [-] 1:151702402-151703448 | [-] 1:151702402-151703448 | [-] 1:151702402-151703448 | [-] 1:151702404-151703448 | [-] 1:151702405-151703448 | [-] 1:151702405-151703448 | [-] 1:1…
XLOC_078452	BHMT2	ENSG00000132840	0.000143258	0.0222031	Up-regulated	0.778848	[+] 5:79069660-79069815 | [+] 5:79069700-79069815 | [+] 5:79069717-79069815 | [+] 5:79069717-79069815 | [+] 5:79069717-79069815 | [+] 5:79069767-79069815 | [+] 5:79069767-79069815 | [+] 5:79069768-79069815 | [+] 5:79069769-79069815 | [+] 5:79069776-79069815 | [+] 5:79071093-79071215 | [+] 5:79071093-79071215 | [+] 5:79077480-79077525 | [+] 5:79077480-79077525 | [+] 5:79077480-79077525 | [+] 5:790…
XLOC_085160	MTRNR2L9	ENSG00000255633	0.000146504	0.0225311	Down-regulated	-0.837206	[+] 6:61574103-61574629
XLOC_034612	ANKRD63	ENSG00000230778	0.000147326	0.0225311	Down-regulated	-0.510391	[-] 15:40278345-40283360 | [-] 15:40281444-40282586
XLOC_024718	NA	NA	0.00014889	0.0226206	Down-regulated	-0.765101	[-] 12:106651519-106654069
XLOC_018344	MS4A6A	ENSG00000110077	0.000153241	0.0230242	Up-regulated	2.08732	[-] 11:60171607-60172253 | [-] 11:60171607-60172253 | [-] 11:60171607-60173129 | [-] 11:60171607-60173129 | [-] 11:60171607-60173129 | [-] 11:60171607-60173129 | [-] 11:60171607-60173129 | [-] 11:60172014-60173129 | [-] 11:60172015-60172253 | [-] 11:60172015-60172253 | [-] 11:60172019-60172253 | [-] 11:60172020-60172253 | [-] 11:60172047-60172253 | [-] 11:60172497-60173129 | [-] 11:60172500-60173…
XLOC_035463	CHRNA3	ENSG00000080644	0.000153541	0.0230242	Up-regulated	1.6729	[-] 15:78593052-78593191 | [-] 15:78593052-78593191 | [-] 15:78593052-78593191 | [-] 15:78593052-78593191 | [-] 15:78593914-78594011 | [-] 15:78595305-78596732 | [-] 15:78595305-78596732 | [-] 15:78595305-78596732 | [-] 15:78595305-78596732 | [-] 15:78596540-78596732 | [-] 15:78596540-78596732 | [-] 15:78596540-78596732 | [-] 15:78601253-78602264 | [-] 15:78601253-78602264 | [-] 15:78601253-78602…
XLOC_048485	KLF16	ENSG00000129911	0.000160593	0.0239263	Down-regulated	-0.48393	[-] 19:1852160-1854760 | [-] 19:1852160-1854760 | [-] 19:1852399-1852595 | [-] 19:1852399-1854760 | [-] 19:1852400-1852595 | [-] 19:1854281-1854760 | [-] 19:1854281-1854760 | [-] 19:1854318-1854760 | [-] 19:1859270-1859360 | [-] 19:1862794-1862858 | [-] 19:1862794-1862858 | [-] 19:1863041-1863497 | [-] 19:1863041-1863497 | [-] 19:1863041-1863568
XLOC_048527	AES	ENSG00000104964	0.000162368	0.0240357	Down-regulated	-0.444126	[-] 19:3052910-3054040 | [-] 19:3052910-3054040 | [-] 19:3052910-3055726 | [-] 19:3052983-3054194 | [-] 19:3053162-3054040 | [-] 19:3053212-3054040 | [-] 19:3053408-3053458 | [-] 19:3053549-3054040 | [-] 19:3053591-3054040 | [-] 19:3054023-3054040 | [-] 19:3054120-3054194 | [-] 19:3054120-3054194 | [-] 19:3054120-3054194 | [-] 19:3054120-3054194 | [-] 19:3054120-3054194 | [-] 19:3054120-3054194 |…
XLOC_080165	DOCK2	ENSG00000134516	0.000167568	0.024451	Up-regulated	1.13435	[+] 5:169637236-169637369 | [+] 5:169637247-169637369 | [+] 5:169637247-169637369 | [+] 5:169637247-169637369 | [+] 5:169637247-169637369 | [+] 5:169637247-169637369 | [+] 5:169637247-169637369 | [+] 5:169637247-169637369 | [+] 5:169637247-169637369 | [+] 5:169637247-169637369 | [+] 5:169637247-169637369 | [+] 5:169637247-169637369 | [+] 5:169637247-169637369 | [+] 5:169637247-169637369 | [+] 5:1…
XLOC_043878	FAM20A	ENSG00000108950	0.000168723	0.024451	Up-regulated	1.25157	[-] 17:68534844-68537741 | [-] 17:68534844-68537741 | [-] 17:68534844-68537741 | [-] 17:68534844-68537741 | [-] 17:68534844-68537741 | [-] 17:68534844-68537741 | [-] 17:68534844-68537741 | [-] 17:68534844-68537741 | [-] 17:68534844-68537741 | [-] 17:68534844-68537741 | [-] 17:68534844-68537741 | [-] 17:68534844-68537741 | [-] 17:68534844-68537741 | [-] 17:68534844-68537741 | [-] 17:68534844-68537…
XLOC_035084	ANXA2	ENSG00000182718	0.000168857	0.024451	Up-regulated	0.988173	[-] 15:60347134-60347689 | [-] 15:60347134-60347689 | [-] 15:60347134-60347689 | [-] 15:60347134-60347689 | [-] 15:60347134-60347689 | [-] 15:60347327-60347689 | [-] 15:60347332-60347689 | [-] 15:60347337-60347689 | [-] 15:60347337-60347689 | [-] 15:60347342-60347689 | [-] 15:60349075-60349197 | [-] 15:60349075-60349197 | [-] 15:60349075-60349197 | [-] 15:60349075-60349197 | [-] 15:60349075-60349…
XLOC_019672	GUCY1A2	ENSG00000152402	0.000169409	0.024451	Down-regulated	-0.435377	[-] 11:106673848-106687756 | [-] 11:106673848-106687756 | [-] 11:106673848-106687756 | [-] 11:106673848-106687756 | [-] 11:106673848-106687756 | [-] 11:106673848-106687756 | [-] 11:106673848-106687756 | [-] 11:106673848-106687756 | [-] 11:106673848-106687756 | [-] 11:106673848-106687756 | [-] 11:106673848-106687756 | [-] 11:106674012-106687756 | [-] 11:106687184-106687756 | [-] 11:106687375-10668…
XLOC_000120	KCNAB2	ENSG00000069424	0.000173242	0.0248489	Down-regulated	-0.433154	[+] 1:5991466-5991556 | [+] 1:5991466-5991556 | [+] 1:5992363-5992788 | [+] 1:5992363-5992788 | [+] 1:5992673-5992788 | [+] 1:5992701-5992788 | [+] 1:5992706-5992788 | [+] 1:5992711-5992788 | [+] 1:5995863-5996084 | [+] 1:6007439-6007660 | [+] 1:6018635-6018835 | [+] 1:6026013-6026445 | [+] 1:6026013-6026445 | [+] 1:6026013-6026445 | [+] 1:6026300-6026445 | [+] 1:6026300-6026445 | [+] 1:6026320-6…
XLOC_093284	IRF5	ENSG00000128604	0.000181009	0.0258027	Up-regulated	0.945818	[+] 7:128937612-128937834 | [+] 7:128937612-128937834 | [+] 7:128937612-128937834 | [+] 7:128937612-128937834 | [+] 7:128937612-128937834 | [+] 7:128937915-128938049 | [+] 7:128937915-128938049 | [+] 7:128937928-128938049 | [+] 7:128937937-128938049 | [+] 7:128937937-128938049 | [+] 7:128937937-128938049 | [+] 7:128937937-128938049 | [+] 7:128937937-128938049 | [+] 7:128937937-128938049 | [+] 7:1…
XLOC_042845	SLFN11	ENSG00000172716	0.000182911	0.0259139	Up-regulated	0.797872	[-] 17:35350305-35352875 | [-] 17:35350305-35352875 | [-] 17:35350305-35352875 | [-] 17:35350305-35352875 | [-] 17:35350305-35352875 | [-] 17:35350305-35352875 | [-] 17:35350305-35352875 | [-] 17:35350305-35352875 | [-] 17:35350305-35352875 | [-] 17:35350305-35352875 | [-] 17:35350305-35352875 | [-] 17:35350305-35352875 | [-] 17:35350305-35353139 | [-] 17:35350305-35353139 | [-] 17:35351899-35352…
XLOC_104623	NA	NA	0.000189359	0.0266638	Up-regulated	1.10638	[+] 9:134446410-134451978
XLOC_020582	C1RL-AS1	ENSG00000205885	0.00019311	0.0268295	Up-regulated	0.857264	[+] 12:7108052-7108112 | [+] 12:7108308-7108481 | [+] 12:7108308-7108481 | [+] 12:7108308-7108481 | [+] 12:7108308-7108481 | [+] 12:7108571-7108947 | [+] 12:7108571-7108947 | [+] 12:7108673-7108947 | [+] 12:7108673-7108947 | [+] 12:7108673-7108947 | [+] 12:7108673-7108947 | [+] 12:7110064-7110147 | [+] 12:7110064-7110147 | [+] 12:7110298-7110470 | [+] 12:7110298-7110572 | [+] 12:7110298-7110572 |…
XLOC_088228	NA	NA	0.000193471	0.0268295	Up-regulated	1.36143	[-] 6:25427200-25439010
XLOC_005129	CAMK2N1	ENSG00000162545	0.000194021	0.0268295	Down-regulated	-0.591044	[-] 1:20482366-20483719 | [-] 1:20482391-20483719 | [-] 1:20483187-20483719 | [-] 1:20484367-20484645 | [-] 1:20484367-20484660 | [-] 1:20485214-20486220
XLOC_104622	NA	NA	0.00019545	0.0268662	Up-regulated	0.823791	[+] 9:134443578-134443790 | [+] 9:134443578-134443790 | [+] 9:134443584-134443790 | [+] 9:134445233-134445320 | [+] 9:134445233-134445320 | [+] 9:134445233-134446229 | [+] 9:134466562-134475982 | [+] 9:134466562-134475982 | [+] 9:134466562-134479042 | [+] 9:134466562-134479042 | [+] 9:134466562-134479042 | [+] 9:134466562-134479042 | [+] 9:134466562-134479042 | [+] 9:134476163-134479042 | [+] 9:1…
XLOC_007759	ARHGAP30	ENSG00000186517	0.000198656	0.0271454	Up-regulated	1.57122	[-] 1:161046946-161048355 | [-] 1:161046946-161048355 | [-] 1:161046946-161048355 | [-] 1:161046946-161048355 | [-] 1:161046946-161049334 | [-] 1:161046946-161049334 | [-] 1:161046946-161049334 | [-] 1:161046946-161049334 | [-] 1:161046946-161049334 | [-] 1:161046948-161048355 | [-] 1:161046948-161049334 | [-] 1:161046949-161049334 | [-] 1:161048790-161049334 | [-] 1:161048989-161049334 | [-] 1:1…
XLOC_084728	HLA-DRA	ENSG00000204287	0.000203121	0.0275923	Up-regulated	1.15513	[+] 6:32439842-32440032 | [+] 6:32439878-32440032 | [+] 6:32442448-32442693 | [+] 6:32442448-32442693 | [+] 6:32443185-32443466 | [+] 6:32443260-32443466 | [+] 6:32443756-32443921 | [+] 6:32443756-32443921 | [+] 6:32444652-32445046 | [+] 6:32444652-32445046
XLOC_116873	GAB3	ENSG00000160219	0.000207743	0.028055	Up-regulated	0.926883	[-] X:154675165-154676918 | [-] X:154675165-154678294 | [-] X:154675165-154678294 | [-] X:154675165-154678294 | [-] X:154675165-154678294 | [-] X:154675165-154678294 | [-] X:154675165-154678294 | [-] X:154675165-154678294 | [-] X:154675249-154678294 | [-] X:154675253-154678294 | [-] X:154676169-154678294 | [-] X:154677966-154678294 | [-] X:154678175-154678294 | [-] X:154678290-154678294 | [-] X:1…
XLOC_032172	NA	NA	0.000210692	0.0282879	Down-regulated	-1.40783	[-] 14:104681549-104684124
XLOC_064813	NA	NA	0.000215983	0.0288306	Down-regulated	-0.516265	[+] 3:3828187-3831525
XLOC_009116	C1orf145	ENSG00000162913	0.000218366	0.0289812	Down-regulated	-0.562397	[-] 1:228198516-228204155 | [-] 1:228203506-228204155 | [-] 1:228203985-228204155 | [-] 1:228204330-228204433 | [-] 1:228204330-228204433 | [-] 1:228204466-228206650 | [-] 1:228205324-228205447 | [-] 1:228205324-228211826 | [-] 1:228209687-228209764 | [-] 1:228212521-228212907 | [-] 1:228213422-228213646 | [-] 1:228213422-228213660 | [-] 1:228213422-228213664
XLOC_010440	WDFY4	ENSG00000128815	0.000231533	0.0304151	Up-regulated	1.09123	[+] 10:48684859-48685001 | [+] 10:48684863-48685001 | [+] 10:48684863-48685001 | [+] 10:48684876-48685001 | [+] 10:48684876-48685001 | [+] 10:48684876-48685001 | [+] 10:48684876-48685001 | [+] 10:48709706-48709966 | [+] 10:48709716-48709966 | [+] 10:48709716-48709966 | [+] 10:48709716-48709966 | [+] 10:48709716-48709966 | [+] 10:48709716-48709966 | [+] 10:48709716-48709966 | [+] 10:48709716-48709…
XLOC_021223	KCNH3	ENSG00000135519	0.000232949	0.0304151	Down-regulated	-0.60974	[+] 12:49537642-49537772 | [+] 12:49537935-49538190 | [+] 12:49537965-49538190 | [+] 12:49537965-49538190 | [+] 12:49537965-49538190 | [+] 12:49537965-49538190 | [+] 12:49537965-49538190 | [+] 12:49537965-49538190 | [+] 12:49537965-49538190 | [+] 12:49538419-49539492 | [+] 12:49538419-49539492 | [+] 12:49538419-49539492 | [+] 12:49538419-49539492 | [+] 12:49538419-49539492 | [+] 12:49538419-49539…
XLOC_061383	bP-2189O9.2	ENSG00000278931	0.000233122	0.0304151	Up-regulated	1.53891	[+] 21:8815520-8815816 | [+] 21:8823069-8823205 | [+] 21:8823121-8823205 | [+] 21:8857260-8857318 | [+] 21:8857260-8857318 | [+] 21:8857288-8857318 | [+] 21:8857288-8857318 | [+] 21:8859997-8860066 | [+] 21:8859997-8860066 | [+] 21:8859997-8860066 | [+] 21:8859997-8860066 | [+] 21:8864001-8864082 | [+] 21:8864001-8864082 | [+] 21:8864001-8864082 | [+] 21:8864001-8864082 | [+] 21:8866871-8866899 |…
XLOC_024519	NA	NA	0.000235302	0.0305271	Up-regulated	1.15513	[-] 12:94656346-94664364
XLOC_012103	PWWP2B	ENSG00000171813	0.00024165	0.0311755	Down-regulated	-0.445879	[+] 10:132397168-132397298 | [+] 10:132397168-132397351 | [+] 10:132397168-132397351 | [+] 10:132404626-132405991 | [+] 10:132404626-132406289 | [+] 10:132404626-132406289 | [+] 10:132417061-132417863 | [+] 10:132417061-132417863 | [+] 10:132417066-132417863
XLOC_044156	RP11-1055B8.4	ENSG00000262877	0.000249291	0.0319827	Down-regulated	-0.687944	[-] 17:81387745-81388309 | [-] 17:81387745-81392889 | [-] 17:81388126-81389323 | [-] 17:81388131-81388309 | [-] 17:81389890-81390124 | [-] 17:81389890-81390256 | [-] 17:81389890-81392889 | [-] 17:81393064-81394080 | [-] 17:81393064-81394083
XLOC_017467	LINC00958	ENSG00000251381	0.00025349	0.0323417	Down-regulated	-1.47246	[-] 11:12962273-12962763 | [-] 11:12962273-12962763 | [-] 11:12962510-12962763 | [-] 11:12965108-12965214 | [-] 11:12978669-12980909 | [-] 11:12978669-12980909 | [-] 11:12978669-12980909 | [-] 11:12978669-12980909 | [-] 11:12978669-12980999 | [-] 11:12979317-12980909 | [-] 11:12979317-12980909 | [-] 11:12979535-12980999 | [-] 11:12980038-12980909 | [-] 11:12980211-12980909 | [-] 11:12980487-12980…
XLOC_072124	ATP10D	ENSG00000145246	0.000273276	0.0346746	Up-regulated	0.406886	[+] 4:47485288-47485519 | [+] 4:47485288-47485519 | [+] 4:47485288-47485519 | [+] 4:47485288-47485519 | [+] 4:47485288-47485519 | [+] 4:47485288-47485519 | [+] 4:47485288-47485519 | [+] 4:47485288-47485519 | [+] 4:47485297-47485519 | [+] 4:47485299-47485519 | [+] 4:47512504-47512830 | [+] 4:47512504-47512830 | [+] 4:47512504-47512830 | [+] 4:47512504-47512830 | [+] 4:47512504-47512830 | [+] 4:475…
XLOC_074383	AC141928.1	ENSG00000250986	0.000277407	0.0349099	Down-regulated	-0.582688	[-] 4:3743033-3760026 | [-] 4:3758748-3760026 | [-] 4:3760145-3763390 | [-] 4:3760145-3765697
XLOC_010433	NA	NA	0.000278155	0.0349099	Down-regulated	-1.0461	[+] 10:47763528-47765217
XLOC_019433	CTSC	ENSG00000109861	0.00028422	0.0354267	Up-regulated	0.967414	[-] 11:88291602-88294508 | [-] 11:88291602-88294508 | [-] 11:88291602-88294508 | [-] 11:88291602-88294508 | [-] 11:88293592-88294508 | [-] 11:88293788-88294508 | [-] 11:88296133-88296264 | [-] 11:88296133-88296264 | [-] 11:88296133-88296264 | [-] 11:88296133-88296264 | [-] 11:88296133-88299755 | [-] 11:88296133-88300645 | [-] 11:88296159-88296264 | [-] 11:88300530-88300645 | [-] 11:88300530-88300…
XLOC_015726	CCDC85B	ENSG00000175602	0.000285341	0.0354267	Down-regulated	-0.7562	[+] 11:65890112-65891635
XLOC_015556	ASRGL1	ENSG00000162174	0.000287091	0.0354534	Down-regulated	-0.538071	[+] 11:62337442-62337574 | [+] 11:62337448-62337574 | [+] 11:62337448-62337574 | [+] 11:62337448-62337574 | [+] 11:62337448-62337574 | [+] 11:62337451-62337574 | [+] 11:62337453-62337574 | [+] 11:62337459-62337574 | [+] 11:62337470-62337574 | [+] 11:62337495-62337574 | [+] 11:62337503-62337574 | [+] 11:62337890-62338167 | [+] 11:62337890-62338167 | [+] 11:62337890-62338167 | [+] 11:62337890-62338…
XLOC_052317	STEAP3	ENSG00000115107	0.000294074	0.0361226	Up-regulated	1.45678	[+] 2:119223710-119223888 | [+] 2:119223831-119223888 | [+] 2:119223831-119223888 | [+] 2:119223831-119223888 | [+] 2:119223831-119223888 | [+] 2:119223831-119223888 | [+] 2:119223831-119223888 | [+] 2:119223831-119223888 | [+] 2:119223853-119223888 | [+] 2:119223853-119223888 | [+] 2:119230620-119231034 | [+] 2:119230620-119231034 | [+] 2:119230620-119231034 | [+] 2:119239363-119239430 | [+] 2:1…
XLOC_098710	NA	NA	0.000295684	0.0361282	Down-regulated	-0.509135	[+] 8:110745386-110764204
XLOC_048576	SEMA6B	ENSG00000167680	0.000299722	0.0364289	Down-regulated	-0.51235	[-] 19:4540937-4541817 | [-] 19:4542516-4544529 | [-] 19:4542517-4543096 | [-] 19:4542517-4543096 | [-] 19:4542517-4543096 | [-] 19:4542517-4543096 | [-] 19:4542517-4543096 | [-] 19:4542517-4543096 | [-] 19:4542517-4543096 | [-] 19:4542517-4543096 | [-] 19:4542593-4544529 | [-] 19:4542914-4543096 | [-] 19:4544417-4544529 | [-] 19:4544417-4544529 | [-] 19:4544417-4544529 | [-] 19:4544417-4544529 |…
XLOC_024521	NA	NA	0.000303949	0.0367491	Up-regulated	1.09278	[-] 12:94668842-94678519
XLOC_079592	NA	NA	0.000306851	0.0369068	Down-regulated	-1.11724	[+] 5:151568959-151595493 | [+] 5:151598767-151603664
XLOC_048073	CD33	ENSG00000105383	0.000313559	0.0375182	Up-regulated	1.11183	[+] 19:51225004-51225155 | [+] 19:51225064-51225155 | [+] 19:51225064-51225155 | [+] 19:51225064-51225155 | [+] 19:51225064-51225155 | [+] 19:51225064-51225155 | [+] 19:51225064-51225155 | [+] 19:51225064-51225155 | [+] 19:51225064-51225155 | [+] 19:51225064-51225155 | [+] 19:51225064-51225155 | [+] 19:51225064-51225155 | [+] 19:51225064-51225155 | [+] 19:51225064-51225155 | [+] 19:51225064-51225…
XLOC_077203	NA	NA	0.000315453	0.0375503	Down-regulated	-0.829687	[-] 4:183461122-183464694 | [-] 4:183464778-183464928
XLOC_017144	DUSP8	ENSG00000184545	0.000321809	0.0380433	Down-regulated	-0.529095	[-] 11:1553962-1557574 | [-] 11:1553962-1557574 | [-] 11:1553962-1557574 | [-] 11:1553962-1557574 | [-] 11:1553962-1557917 | [-] 11:1553962-1557917 | [-] 11:1554044-1557574 | [-] 11:1554051-1557574 | [-] 11:1557523-1557574 | [-] 11:1557794-1557917 | [-] 11:1557794-1557917 | [-] 11:1557794-1557917 | [-] 11:1557794-1557917 | [-] 11:1557794-1557917 | [-] 11:1557794-1557917 | [-] 11:1557794-1557917 |…
XLOC_015751	NPAS4	ENSG00000174576	0.000322889	0.0380433	Down-regulated	-3.01451	[+] 11:66421004-66421354 | [+] 11:66421004-66421354 | [+] 11:66421004-66421354 | [+] 11:66421004-66421354 | [+] 11:66421004-66421354 | [+] 11:66421004-66422271 | [+] 11:66421004-66422941 | [+] 11:66421091-66421354 | [+] 11:66422120-66422271 | [+] 11:66422120-66422271 | [+] 11:66422120-66422271 | [+] 11:66422120-66422271 | [+] 11:66422120-66422271 | [+] 11:66422120-66422271 | [+] 11:66422451-66422…
XLOC_111858	GYG2	ENSG00000056998	0.000335604	0.0392832	Up-regulated	0.80036	[+] X:2828748-2828975 | [+] X:2828755-2828975 | [+] X:2828757-2828975 | [+] X:2828783-2828975 | [+] X:2828788-2828975 | [+] X:2828788-2828975 | [+] X:2828788-2828975 | [+] X:2828822-2828975 | [+] X:2828914-2828975 | [+] X:2829272-2829354 | [+] X:2829272-2829354 | [+] X:2829272-2829354 | [+] X:2829272-2829354 | [+] X:2829272-2829354 | [+] X:2829272-2829354 | [+] X:2830061-2830195 | [+] X:2830061-2…
XLOC_081484	SGTB	ENSG00000197860	0.000336815	0.0392832	Down-regulated	-0.36417	[-] 5:65665928-65670357 | [-] 5:65665928-65670357 | [-] 5:65671915-65671998 | [-] 5:65671915-65671998 | [-] 5:65672244-65672281 | [-] 5:65672244-65672281 | [-] 5:65680494-65680556 | [-] 5:65680494-65680556 | [-] 5:65680656-65680794 | [-] 5:65680656-65680794 | [-] 5:65680688-65680794 | [-] 5:65685368-65685472 | [-] 5:65685368-65685472 | [-] 5:65685368-65685472 | [-] 5:65704279-65704378 | [-] 5:657…
XLOC_015435	SERPING1	ENSG00000149131	0.000342503	0.0397458	Up-regulated	0.809657	[+] 11:57597387-57597531 | [+] 11:57597387-57597531 | [+] 11:57597387-57597531 | [+] 11:57597518-57597722 | [+] 11:57597518-57597722 | [+] 11:57597681-57597722 | [+] 11:57597681-57597722 | [+] 11:57597683-57597722 | [+] 11:57597688-57597722 | [+] 11:57597690-57597722 | [+] 11:57597803-57598321 | [+] 11:57598009-57598321 | [+] 11:57598009-57598321 | [+] 11:57598233-57598321 | [+] 11:57598249-57598…
XLOC_111850	CD99P1	ENSG00000223773	0.000344312	0.039756	Up-regulated	1.0251	[+] X:2609329-2609481 | [+] X:2609348-2609481 | [+] X:2609348-2609481 | [+] X:2609348-2609481 | [+] X:2609348-2609481 | [+] X:2609392-2609481 | [+] X:2609394-2609481 | [+] X:2609415-2609481 | [+] X:2610996-2611038 | [+] X:2610996-2611038 | [+] X:2610996-2611038 | [+] X:2610996-2611038 | [+] X:2610996-2611038 | [+] X:2610996-2611038 | [+] X:2610996-2611038 | [+] X:2610996-2611038 | [+] X:2612150-2…
XLOC_008257	FAM129A	ENSG00000135842	0.000349401	0.0399831	Up-regulated	1.3745	[-] 1:184790724-184791065 | [-] 1:184790724-184791065 | [-] 1:184790724-184796097 | [-] 1:184791030-184796097 | [-] 1:184794118-184796097 | [-] 1:184798079-184798190 | [-] 1:184798079-184798190 | [-] 1:184798079-184798190 | [-] 1:184798079-184798190 | [-] 1:184798079-184798190 | [-] 1:184803585-184803692 | [-] 1:184803585-184803692 | [-] 1:184803585-184803692 | [-] 1:184803585-184803692 | [-] 1:1…
XLOC_015849	CCND1	ENSG00000110092	0.000349742	0.0399831	Down-regulated	-0.401494	[+] 11:69641087-69641511 | [+] 11:69641087-69641511 | [+] 11:69641165-69641511 | [+] 11:69641206-69641511 | [+] 11:69641231-69641511 | [+] 11:69643031-69643246 | [+] 11:69643031-69643246 | [+] 11:69643031-69643317 | [+] 11:69643712-69643991 | [+] 11:69643832-69643991 | [+] 11:69643832-69644188 | [+] 11:69647957-69648142 | [+] 11:69647994-69648142 | [+] 11:69647994-69648142 | [+] 11:69647994-69648…
XLOC_093686	GIMAP2	ENSG00000106560	0.000351519	0.0399883	Up-regulated	0.819428	[+] 7:150685697-150685785 | [+] 7:150685697-150685785 | [+] 7:150685700-150685785 | [+] 7:150685727-150685785 | [+] 7:150687052-150687087 | [+] 7:150687052-150687087 | [+] 7:150687052-150687095 | [+] 7:150687052-150687518 | [+] 7:150689489-150689702 | [+] 7:150692315-150693641 | [+] 7:150692315-150693641
XLOC_002283	CD53	ENSG00000143119	0.000353974	0.0400703	Up-regulated	1.28602	[+] 1:110871215-110871259 | [+] 1:110873154-110873248 | [+] 1:110873154-110873248 | [+] 1:110873156-110873248 | [+] 1:110873183-110873248 | [+] 1:110880237-110880332 | [+] 1:110880237-110880332 | [+] 1:110880237-110880332 | [+] 1:110891392-110891471 | [+] 1:110891392-110891471 | [+] 1:110891392-110891471 | [+] 1:110891392-110891471 | [+] 1:110891392-110891471 | [+] 1:110891392-110891471 | [+] 1:1…
XLOC_048550	MATK	ENSG00000007264	0.000355854	0.0400865	Down-regulated	-0.518064	[-] 19:3777794-3778422 | [-] 19:3777794-3778422 | [-] 19:3777794-3778422 | [-] 19:3777794-3778422 | [-] 19:3777794-3778422 | [-] 19:3777794-3778422 | [-] 19:3777794-3778422 | [-] 19:3777794-3778422 | [-] 19:3777970-3778422 | [-] 19:3777973-3778422 | [-] 19:3777973-3778422 | [-] 19:3777975-3778422 | [-] 19:3777975-3778422 | [-] 19:3778509-3778592 | [-] 19:3778509-3778595 | [-] 19:3778509-3778595 |…
XLOC_049799	NA	NA	0.000357598	0.0400874	Down-regulated	-1.28665	[-] 19:50493098-50497776
XLOC_041088	FZD2	ENSG00000180340	0.000361299	0.0403066	Down-regulated	-1.09494	[+] 17:44557226-44561490 | [+] 17:44557459-44559570
XLOC_048629	C3	ENSG00000125730	0.000365425	0.0405471	Up-regulated	1.89234	[-] 19:6677704-6678023 | [-] 19:6677704-6678023 | [-] 19:6677704-6678023 | [-] 19:6677704-6678023 | [-] 19:6677704-6678023 | [-] 19:6677704-6678023 | [-] 19:6677835-6678023 | [-] 19:6677841-6678023 | [-] 19:6677864-6678287 | [-] 19:6677867-6678023 | [-] 19:6677897-6677958 | [-] 19:6678152-6678287 | [-] 19:6678152-6678287 | [-] 19:6678152-6678287 | [-] 19:6678152-6678287 | [-] 19:6678152-6678287 |…
XLOC_063539	KCTD17	ENSG00000100379	0.000366966	0.0405471	Down-regulated	-0.457095	[+] 22:37051553-37051949 | [+] 22:37051722-37051949 | [+] 22:37051736-37051949 | [+] 22:37051739-37051949 | [+] 22:37051739-37051949 | [+] 22:37051852-37051949 | [+] 22:37051876-37051949 | [+] 22:37051905-37051949 | [+] 22:37052170-37052632 | [+] 22:37052170-37052632 | [+] 22:37053065-37053208 | [+] 22:37053100-37053195 | [+] 22:37053100-37053208 | [+] 22:37053100-37053208 | [+] 22:37053100-37053…
XLOC_087527	NA	NA	0.000369169	0.0405962	Up-regulated	0.800301	[+] 6:164348594-164358011
XLOC_020675	RP11-726G1.1	ENSG00000214776	0.000372164	0.0407213	Down-regulated	-1.55236	[+] 12:9461393-9461434 | [+] 12:9467450-9467807 | [+] 12:9467552-9467807 | [+] 12:9467552-9467807 | [+] 12:9467552-9467807 | [+] 12:9467552-9467807 | [+] 12:9467552-9467807 | [+] 12:9467552-9467807 | [+] 12:9467552-9467807 | [+] 12:9467552-9467807 | [+] 12:9467552-9467807 | [+] 12:9467552-9467807 | [+] 12:9467552-9467807 | [+] 12:9467552-9467807 | [+] 12:9467552-9467807 | [+] 12:9467552-9467807 |…
XLOC_029092	NA	NA	0.000374163	0.0407213	Up-regulated	1.59108	[+] 14:24474185-24477370
XLOC_044155	RP11-1055B8.3	ENSG00000262223	0.000375596	0.0407213	Down-regulated	-0.614489	[-] 17:81374749-81376173 | [-] 17:81374749-81376173 | [-] 17:81374749-81376173 | [-] 17:81374749-81376173 | [-] 17:81374749-81376173 | [-] 17:81374749-81376173 | [-] 17:81374749-81376173 | [-] 17:81374749-81376173 | [-] 17:81374749-81376173 | [-] 17:81374749-81376173 | [-] 17:81376001-81376173 | [-] 17:81376019-81376173 | [-] 17:81376022-81376173 | [-] 17:81376092-81376173 | [-] 17:81377180-81377…
XLOC_072987	NA	NA	0.000379375	0.0409388	Down-regulated	-1.05262	[+] 4:114734690-114751650
XLOC_030335	TUNAR	ENSG00000250366	0.000383753	0.0412186	Down-regulated	-0.495215	[+] 14:95876392-95876539 | [+] 14:95876541-95876601 | [+] 14:95876772-95877177 | [+] 14:95876819-95877177 | [+] 14:95876860-95877177 | [+] 14:95895811-95895943 | [+] 14:95918450-95918600 | [+] 14:95919099-95919295 | [+] 14:95922781-95923055 | [+] 14:95922781-95925562 | [+] 14:95922781-95925571 | [+] 14:95922781-95927240 | [+] 14:95922781-95927240 | [+] 14:95922781-95927240
XLOC_079406	RP11-515C16.1	ENSG00000240518	0.000389782	0.0415406	Up-regulated	1.29504	[+] 5:140606213-140612330 | [+] 5:140609085-140609400
XLOC_021519	NA	NA	0.000390348	0.0415406	Down-regulated	-0.827789	[+] 12:59343438-59396868
XLOC_104374	NEK6	ENSG00000119408	0.000394133	0.0417509	Up-regulated	0.342955	[+] 9:124257606-124257721 | [+] 9:124257606-124257721 | [+] 9:124257963-124258085 | [+] 9:124257970-124258085 | [+] 9:124258251-124258361 | [+] 9:124258251-124258361 | [+] 9:124258251-124258361 | [+] 9:124258260-124258361 | [+] 9:124258261-124258361 | [+] 9:124258429-124258453 | [+] 9:124261473-124261579 | [+] 9:124261473-124261579 | [+] 9:124261473-124261583 | [+] 9:124286440-124286490 | [+] 9:1…
XLOC_064418	APOL4	ENSG00000100336	0.000397557	0.0418665	Up-regulated	1.24373	[-] 22:36188758-36191912 | [-] 22:36188758-36191912 | [-] 22:36188758-36191912 | [-] 22:36188758-36191912 | [-] 22:36188758-36191912 | [-] 22:36189124-36191912 | [-] 22:36189129-36191912 | [-] 22:36189129-36191912 | [-] 22:36190797-36191912 | [-] 22:36191259-36191912 | [-] 22:36191865-36191912 | [-] 22:36191906-36191912 | [-] 22:36195095-36195437 | [-] 22:36195095-36195437 | [-] 22:36195311-36195…
XLOC_013661	ANKRD22	ENSG00000152766	0.000401753	0.0418665	Up-regulated	2.02656	[-] 10:88820489-88823018 | [-] 10:88820489-88823018 | [-] 10:88820489-88823018 | [-] 10:88822132-88823018 | [-] 10:88822801-88823018 | [-] 10:88823280-88823378 | [-] 10:88823280-88823378 | [-] 10:88823280-88823378 | [-] 10:88823280-88823515 | [-] 10:88824603-88824645 | [-] 10:88826038-88826115 | [-] 10:88826038-88826115 | [-] 10:88826038-88826115 | [-] 10:88828559-88828666 | [-] 10:88828559-88828…
XLOC_048664	CTXN1	ENSG00000178531	0.000402008	0.0418665	Down-regulated	-0.776139	[-] 19:7924485-7925558 | [-] 19:7925967-7926166
XLOC_013364	NA	NA	0.000403347	0.0418665	Up-regulated	1.30213	[-] 10:71772420-71773079
XLOC_032971	NUSAP1	ENSG00000137804	0.000404289	0.0418665	Up-regulated	1.25564	[+] 15:41332694-41332995 | [+] 15:41332694-41332995 | [+] 15:41332694-41333050 | [+] 15:41332694-41333050 | [+] 15:41332694-41333050 | [+] 15:41332694-41333050 | [+] 15:41332694-41333050 | [+] 15:41332694-41333050 | [+] 15:41332694-41333050 | [+] 15:41332694-41333050 | [+] 15:41332694-41333050 | [+] 15:41332694-41333050 | [+] 15:41332855-41333050 | [+] 15:41332871-41333050 | [+] 15:41332871-41333…
XLOC_071323	ADRA2C	ENSG00000184160	0.000413364	0.0425188	Down-regulated	-0.655553	[+] 4:3766348-3767616 | [+] 4:3766398-3768526 | [+] 4:3768161-3768491
XLOC_107336	FAM102A	ENSG00000167106	0.00041427	0.0425188	Down-regulated	-0.390871	[-] 9:127940496-127943237 | [-] 9:127940496-127943237 | [-] 9:127940496-127943237 | [-] 9:127940496-127943237 | [-] 9:127940496-127944684 | [-] 9:127940496-127944684 | [-] 9:127940496-127944684 | [-] 9:127940496-127944684 | [-] 9:127940496-127945531 | [-] 9:127940579-127943237 | [-] 9:127940881-127943237 | [-] 9:127940881-127944684 | [-] 9:127940883-127943237 | [-] 9:127944615-127944684 | [-] 9:1…
XLOC_033403	SNX22	ENSG00000157734	0.000427681	0.0437011	Down-regulated	-0.545975	[+] 15:64151715-64151850 | [+] 15:64151715-64151850 | [+] 15:64151715-64151850 | [+] 15:64151715-64151850 | [+] 15:64151715-64151850 | [+] 15:64151715-64151850 | [+] 15:64151715-64151850 | [+] 15:64151715-64152742 | [+] 15:64151717-64151850 | [+] 15:64151739-64151850 | [+] 15:64151739-64151850 | [+] 15:64151739-64151850 | [+] 15:64151741-64151850 | [+] 15:64151744-64152742 | [+] 15:64152243-64152…
XLOC_017835	SLC1A2	ENSG00000110436	0.000436157	0.0443708	Down-regulated	-0.476023	[-] 11:35246355-35254808 | [-] 11:35246355-35260965 | [-] 11:35246355-35260965 | [-] 11:35246355-35260965 | [-] 11:35246355-35260965 | [-] 11:35246355-35260965 | [-] 11:35246355-35260965 | [-] 11:35251206-35260965 | [-] 11:35251225-35260965 | [-] 11:35251225-35260965 | [-] 11:35254421-35254808 | [-] 11:35260871-35260965 | [-] 11:35261670-35261740 | [-] 11:35261670-35261740 | [-] 11:35265394-35265…
XLOC_054350	DAW1	ENSG00000123977	0.000439554	0.0445203	Up-regulated	0.714438	[+] 2:227871054-227871729 | [+] 2:227871054-227871729 | [+] 2:227871054-227871729 | [+] 2:227871607-227871729 | [+] 2:227871635-227871729 | [+] 2:227871642-227871729 | [+] 2:227872149-227872399 | [+] 2:227876443-227876494 | [+] 2:227876443-227876494 | [+] 2:227876443-227876494 | [+] 2:227885351-227885423 | [+] 2:227885351-227885423 | [+] 2:227885351-227885423 | [+] 2:227885351-227885423 | [+] 2:2…
XLOC_047554	ARHGAP33	ENSG00000004777	0.000446854	0.0450027	Down-regulated	-0.463395	[+] 19:35774532-35774816 | [+] 19:35774532-35774816 | [+] 19:35774532-35774816 | [+] 19:35774532-35774816 | [+] 19:35774532-35774816 | [+] 19:35774532-35774816 | [+] 19:35775467-35775664 | [+] 19:35775514-35775664 | [+] 19:35775515-35775664 | [+] 19:35775515-35775664 | [+] 19:35775515-35775664 | [+] 19:35775515-35775664 | [+] 19:35775543-35775664 | [+] 19:35775575-35775664 | [+] 19:35775602-35775…
XLOC_041597	RGS9	ENSG00000108370	0.000448214	0.0450027	Down-regulated	-0.539685	[+] 17:65137430-65137597 | [+] 17:65137431-65137597 | [+] 17:65137448-65137597 | [+] 17:65137454-65137597 | [+] 17:65137469-65137597 | [+] 17:65137474-65137597 | [+] 17:65137524-65137597 | [+] 17:65137592-65137597 | [+] 17:65153422-65153518 | [+] 17:65153422-65153518 | [+] 17:65153422-65153518 | [+] 17:65153422-65153518 | [+] 17:65153422-65153518 | [+] 17:65153422-65153518 | [+] 17:65153422-65153…
XLOC_070269	SLC9A9	ENSG00000181804	0.000451907	0.045177	Up-regulated	0.485479	[-] 3:143258845-143258967 | [-] 3:143265222-143266929 | [-] 3:143265222-143266929 | [-] 3:143266791-143266929 | [-] 3:143268875-143268980 | [-] 3:143268875-143268980 | [-] 3:143268875-143268980 | [-] 3:143344660-143344688 | [-] 3:143363377-143363563 | [-] 3:143363484-143363563 | [-] 3:143363484-143363563 | [-] 3:143363484-143363563 | [-] 3:143382060-143382114 | [-] 3:143382060-143382114 | [-] 3:1…
XLOC_054193	SLC4A3	ENSG00000114923	0.000454742	0.0452645	Down-regulated	-0.378179	[+] 2:219627327-219627492 | [+] 2:219627327-219627745 | [+] 2:219627327-219627745 | [+] 2:219627327-219627745 | [+] 2:219627327-219627745 | [+] 2:219627394-219627492 | [+] 2:219627565-219627745 | [+] 2:219627627-219627745 | [+] 2:219627661-219627745 | [+] 2:219627900-219628043 | [+] 2:219627900-219628043 | [+] 2:219627900-219628043 | [+] 2:219627900-219628043 | [+] 2:219627900-219628043 | [+] 2:2…
XLOC_031269	PYGL	ENSG00000100504	0.000459704	0.0453873	Up-regulated	1.01975	[-] 14:50857891-50858169 | [-] 14:50857891-50858169 | [-] 14:50905218-50905556 | [-] 14:50905218-50905556 | [-] 14:50905221-50905556 | [-] 14:50908142-50908337 | [-] 14:50908271-50908337 | [-] 14:50908271-50908337 | [-] 14:50908271-50908337 | [-] 14:50908271-50908337 | [-] 14:50908271-50908337 | [-] 14:50908821-50908955 | [-] 14:50908821-50908955 | [-] 14:50908821-50908955 | [-] 14:50908821-50908…
XLOC_068889	CSPG5	ENSG00000114646	0.000459906	0.0453873	Down-regulated	-0.545793	[-] 3:47562148-47562761 | [-] 3:47562148-47562761 | [-] 3:47562148-47562761 | [-] 3:47562148-47562761 | [-] 3:47562148-47562761 | [-] 3:47562239-47562761 | [-] 3:47562239-47562761 | [-] 3:47562239-47562761 | [-] 3:47562247-47562761 | [-] 3:47569071-47569227 | [-] 3:47569071-47569227 | [-] 3:47569071-47569227 | [-] 3:47569152-47569227 | [-] 3:47569152-47569227 | [-] 3:47569152-47569227 | [-] 3:475…
XLOC_083758	RIPK1	ENSG00000137275	0.000468832	0.0460713	Up-regulated	0.456307	[+] 6:3063870-3064059 | [+] 6:3063991-3064059 | [+] 6:3063991-3064059 | [+] 6:3068424-3068661 | [+] 6:3068424-3068661 | [+] 6:3068424-3068661 | [+] 6:3073643-3073802 | [+] 6:3076764-3076987 | [+] 6:3076764-3076987 | [+] 6:3076764-3076987 | [+] 6:3076764-3076987 | [+] 6:3076764-3076987 | [+] 6:3076824-3076987 | [+] 6:3077779-3077935 | [+] 6:3077779-3077935 | [+] 6:3077779-3077935 | [+] 6:3077779-3…
XLOC_075808	ADH1B	ENSG00000196616	0.000475219	0.0465009	Up-regulated	1.83604	[-] 4:99304948-99307864 | [-] 4:99304948-99307864 | [-] 4:99304964-99307864 | [-] 4:99306389-99307864 | [-] 4:99307243-99307864 | [-] 4:99307493-99307864 | [-] 4:99310765-99310903 | [-] 4:99310765-99310903 | [-] 4:99310765-99310903 | [-] 4:99310765-99310903 | [-] 4:99310765-99310903 | [-] 4:99310765-99310903 | [-] 4:99311521-99311656 | [-] 4:99311521-99311656 | [-] 4:99311521-99311656 | [-] 4:993…
XLOC_086038	FHL5	ENSG00000112214	0.000478329	0.0466078	Up-regulated	0.668257	[+] 6:96562548-96562720 | [+] 6:96562548-96562720 | [+] 6:96562548-96562720 | [+] 6:96562584-96562720 | [+] 6:96562584-96562720 | [+] 6:96563125-96563355 | [+] 6:96563125-96563355 | [+] 6:96602945-96603063 | [+] 6:96603602-96603772 | [+] 6:96603602-96603772 | [+] 6:96603602-96603772 | [+] 6:96603602-96603772 | [+] 6:96603602-96603772 | [+] 6:96603602-96603772 | [+] 6:96604750-96604924 | [+] 6:966…
XLOC_096574	TMEM176B	ENSG00000106565	0.000485742	0.0471313	Up-regulated	0.809106	[-] 7:150791285-150791623 | [-] 7:150791285-150791623 | [-] 7:150791287-150791623 | [-] 7:150791287-150791623 | [-] 7:150791292-150791623 | [-] 7:150791301-150791623 | [-] 7:150791302-150791623 | [-] 7:150792056-150792175 | [-] 7:150792056-150792175 | [-] 7:150792056-150792175 | [-] 7:150792056-150792175 | [-] 7:150792056-150792175 | [-] 7:150792056-150792175 | [-] 7:150792056-150792175 | [-] 7:1…
XLOC_087522	NA	NA	0.000493573	0.0475887	Up-regulated	1.08554	[+] 6:164286828-164292404
XLOC_007050	NA	NA	0.000496089	0.0475887	Up-regulated	1.3086	[-] 1:112164026-112170810
XLOC_054354	NA	NA	0.000496638	0.0475887	Up-regulated	1.21765	[+] 2:227962102-227965073
XLOC_024530	NA	NA	0.000501104	0.0478181	Up-regulated	0.926366	[-] 12:94759439-94792129
XLOC_043361	CA10	ENSG00000154975	0.000505123	0.0480034	Down-regulated	-0.89035	[-] 17:51630156-51631606 | [-] 17:51630156-51631606 | [-] 17:51630156-51631606 | [-] 17:51630156-51631606 | [-] 17:51630313-51631606 | [-] 17:51630313-51631606 | [-] 17:51630320-51631606 | [-] 17:51630323-51631606 | [-] 17:51630769-51631606 | [-] 17:51633476-51633650 | [-] 17:51633476-51633650 | [-] 17:51633476-51633650 | [-] 17:51633476-51633650 | [-] 17:51633476-51633650 | [-] 17:51633476-51633…
XLOC_107493	RNU6ATAC	ENSG00000221676	0.000513871	0.0486346	Down-regulated	-0.914999	[-] 9:134164439-134164564
XLOC_009767	NA	NA	0.000527259	0.049698	Down-regulated	-0.544701	[+] 10:10623104-10627946
XLOC_104625	NA	NA	0.000534291	0.050156	Up-regulated	0.9707	[+] 9:134457520-134464862
XLOC_002442	CH17-3B23.1	ENSG00000273136	0.000542231	0.0506953	Up-regulated	1.16947	[+] 1:120805418-120805453 | [+] 1:120805418-120805453 | [+] 1:120805418-120805453 | [+] 1:120805418-120805453 | [+] 1:120805418-120805453 | [+] 1:120805418-120805453 | [+] 1:120805418-120805453 | [+] 1:120805418-120805453 | [+] 1:120805418-120805453 | [+] 1:120805418-120805458 | [+] 1:120805418-120805458 | [+] 1:120805418-120805458 | [+] 1:120805418-120805653 | [+] 1:120805418-120805765 | [+] 1:1…
XLOC_071694	RP11-496D24.2	ENSG00000261121	0.000562397	0.0523687	Down-regulated	-1.10924	[+] 4:24659856-24660043 | [+] 4:24659856-24660043 | [+] 4:24668863-24669212 | [+] 4:24669562-24671568 | [+] 4:24669562-24675116 | [+] 4:24669562-24675116
XLOC_002616	NBPF14	ENSG00000271383	0.00057415	0.0528605	Up-regulated	0.577308	[+] 1:149390623-149390922 | [+] 1:149390623-149390922 | [+] 1:149390623-149390922 | [+] 1:149390623-149390922 | [+] 1:149390623-149390922 | [+] 1:149406376-149406481 | [+] 1:149408821-149409116 | [+] 1:149430934-149431015 | [+] 1:149430934-149431015 | [+] 1:149430934-149431015 | [+] 1:149430934-149431015 | [+] 1:149430934-149431015 | [+] 1:149430934-149431015 | [+] 1:149455318-149455577 | [+] 1:1…
XLOC_063477	HMOX1	ENSG00000100292	0.000575454	0.0528605	Up-regulated	1.30265	[+] 22:35380361-35380480 | [+] 22:35380361-35380480 | [+] 22:35380361-35380480 | [+] 22:35380361-35380480 | [+] 22:35380835-35381196 | [+] 22:35380934-35381196 | [+] 22:35380934-35381196 | [+] 22:35380934-35381196 | [+] 22:35380934-35381329 | [+] 22:35381093-35381329 | [+] 22:35383106-35383226 | [+] 22:35383106-35383226 | [+] 22:35383106-35383226 | [+] 22:35383106-35383226 | [+] 22:35383106-35383…
XLOC_096578	KCNH2	ENSG00000055118	0.000576558	0.0528605	Down-regulated	-0.476543	[-] 7:150944353-150945514 | [-] 7:150944353-150945514 | [-] 7:150944353-150945514 | [-] 7:150944353-150945514 | [-] 7:150944353-150945514 | [-] 7:150944353-150945514 | [-] 7:150944353-150945514 | [-] 7:150944353-150945514 | [-] 7:150944353-150945514 | [-] 7:150944961-150945514 | [-] 7:150944961-150945514 | [-] 7:150946877-150947054 | [-] 7:150946877-150947054 | [-] 7:150946877-150947054 | [-] 7:1…
XLOC_094130	ETV1	ENSG00000006468	0.000576835	0.0528605	Down-regulated	-0.453873	[-] 7:13890751-13896087 | [-] 7:13890751-13896087 | [-] 7:13890751-13896087 | [-] 7:13890751-13896087 | [-] 7:13890751-13896087 | [-] 7:13890751-13896087 | [-] 7:13890751-13896087 | [-] 7:13890751-13896087 | [-] 7:13890751-13896087 | [-] 7:13890751-13896087 | [-] 7:13890751-13896087 | [-] 7:13890751-13896087 | [-] 7:13890751-13896087 | [-] 7:13890751-13896087 | [-] 7:13890751-13896087 | [-] 7:138…
XLOC_039564	FA2H	ENSG00000103089	0.000582105	0.0531326	Down-regulated	-0.686028	[-] 16:74712907-74714269 | [-] 16:74712907-74714269 | [-] 16:74712955-74714269 | [-] 16:74712955-74714269 | [-] 16:74713598-74714269 | [-] 16:74716347-74716599 | [-] 16:74716347-74716599 | [-] 16:74716347-74716599 | [-] 16:74716347-74716599 | [-] 16:74716347-74717106 | [-] 16:74718988-74719160 | [-] 16:74718988-74719160 | [-] 16:74718988-74719160 | [-] 16:74718988-74719160 | [-] 16:74718999-74719…
XLOC_020919	NA	NA	0.000592773	0.0536143	Up-regulated	0.734998	[+] 12:22436742-22436767 | [+] 12:22437186-22445752
XLOC_092807	DLX6	ENSG00000006377	0.000592894	0.0536143	Down-regulated	-0.493041	[+] 7:97005548-97006413 | [+] 7:97005548-97006714 | [+] 7:97005548-97007529 | [+] 7:97006493-97007529 | [+] 7:97007425-97007831 | [+] 7:97007638-97007831 | [+] 7:97007638-97007831 | [+] 7:97007638-97007831 | [+] 7:97007638-97007831 | [+] 7:97008580-97008606 | [+] 7:97009796-97010054 | [+] 7:97009796-97010176 | [+] 7:97009796-97011039 | [+] 7:97009796-97011447 | [+] 7:97009796-97011447 | [+] 7:970…
XLOC_000782	HPCA	ENSG00000121905	0.000594347	0.0536143	Down-regulated	-0.531493	[+] 1:32875536-32875705 | [+] 1:32876027-32876215 | [+] 1:32881899-32882033 | [+] 1:32882165-32882222 | [+] 1:32882197-32882222 | [+] 1:32882655-32882699 | [+] 1:32885994-32886119 | [+] 1:32885994-32886119 | [+] 1:32886082-32886119 | [+] 1:32886435-32886515 | [+] 1:32886462-32886515 | [+] 1:32887501-32887563 | [+] 1:32888020-32888049 | [+] 1:32888878-32889276 | [+] 1:32888878-32889276 | [+] 1:328…
XLOC_087567	NA	NA	0.000601542	0.0537385	Up-regulated	1.04463	[+] 6:164527691-164535537
XLOC_058544	NGEF	ENSG00000066248	0.000602691	0.0537385	Down-regulated	-0.499888	[-] 2:232878641-232879679 | [-] 2:232878641-232879679 | [-] 2:232878641-232879679 | [-] 2:232878641-232879679 | [-] 2:232878641-232879679 | [-] 2:232878641-232879679 | [-] 2:232878641-232879679 | [-] 2:232878641-232879679 | [-] 2:232878641-232879679 | [-] 2:232878641-232879679 | [-] 2:232878686-232879679 | [-] 2:232879215-232879679 | [-] 2:232881146-232881250 | [-] 2:232881146-232881250 | [-] 2:2…
XLOC_054592	GPC1	ENSG00000063660	0.0006039	0.0537385	Down-regulated	-0.450245	[+] 2:240435671-240436084 | [+] 2:240435671-240436084 | [+] 2:240442327-240442506 | [+] 2:240442327-240442506 | [+] 2:240452811-240453094 | [+] 2:240452811-240453094 | [+] 2:240454122-240455020 | [+] 2:240454130-240455020 | [+] 2:240454838-240455020 | [+] 2:240456374-240457469 | [+] 2:240456383-240457469 | [+] 2:240457434-240457469 | [+] 2:240457965-240458117 | [+] 2:240457965-240459188 | [+] 2:2…
XLOC_032165	NA	NA	0.000605033	0.0537385	Down-regulated	-0.885863	[-] 14:104614558-104621754
XLOC_090603	STXBP5-AS1	ENSG00000233452	0.000620635	0.0549131	Down-regulated	-0.436313	[-] 6:146835589-146842809 | [-] 6:146835589-146842809 | [-] 6:146835589-146842976 | [-] 6:146841901-146842976 | [-] 6:146842566-146842809 | [-] 6:146843114-146844712 | [-] 6:146844319-146844712 | [-] 6:146844319-146844712 | [-] 6:146844319-146844712 | [-] 6:146850159-146850596 | [-] 6:146850159-146850596 | [-] 6:146850540-146850653 | [-] 6:146850540-146850653 | [-] 6:146850821-146851331 | [-] 6:1…
XLOC_050691	NA	NA	0.00062455	0.0550486	Down-regulated	-1.09519	[+] 2:32930619-32939467
XLOC_062127	bP-21264C1.3	ENSG00000279718	0.000630852	0.0552819	Up-regulated	1.55347	[-] 21:9359393-9367120 | [-] 21:9364467-9365225
XLOC_010883	PALD1	ENSG00000107719	0.000633071	0.0552819	Up-regulated	0.758036	[+] 10:70458456-70458566 | [+] 10:70458456-70458566 | [+] 10:70477718-70477826 | [+] 10:70478723-70479059 | [+] 10:70478785-70479059 | [+] 10:70478819-70479059 | [+] 10:70478819-70479059 | [+] 10:70478821-70479059 | [+] 10:70478821-70479059 | [+] 10:70478821-70479059 | [+] 10:70478821-70479059 | [+] 10:70478821-70479059 | [+] 10:70479077-70479170 | [+] 10:70479087-70479170 | [+] 10:70492632-70494…
XLOC_035282	NA	NA	0.000635235	0.0552819	Up-regulated	1.48046	[-] 15:70317279-70326388
XLOC_037492	CDH1	ENSG00000039068	0.000638123	0.0552819	Down-regulated	-0.915965	[+] 16:68737207-68737463 | [+] 16:68737225-68737463 | [+] 16:68737225-68737463 | [+] 16:68737225-68737463 | [+] 16:68737225-68737463 | [+] 16:68737292-68737463 | [+] 16:68737292-68737463 | [+] 16:68737309-68737463 | [+] 16:68737312-68737463 | [+] 16:68737352-68737463 | [+] 16:68737352-68737463 | [+] 16:68738297-68738411 | [+] 16:68738297-68738411 | [+] 16:68738297-68738411 | [+] 16:68738297-68738…
XLOC_067300	KCNAB1	ENSG00000169282	0.000641534	0.0552819	Down-regulated	-0.5348	[+] 3:156037701-156037745 | [+] 3:156037701-156037745 | [+] 3:156037701-156037745 | [+] 3:156037701-156037745 | [+] 3:156118211-156118339 | [+] 3:156118211-156118339 | [+] 3:156118211-156118339 | [+] 3:156118211-156118339 | [+] 3:156120548-156120886 | [+] 3:156120578-156120886 | [+] 3:156142962-156143420 | [+] 3:156273553-156273676 | [+] 3:156273553-156273676 | [+] 3:156290987-156292128 | [+] 3:1…
XLOC_075122	NA	NA	0.000642658	0.0552819	Up-regulated	1.10477	[-] 4:43949370-43958216
XLOC_021703	LYZ	ENSG00000090382	0.000643954	0.0552819	Up-regulated	1.32737	[+] 12:69348340-69348544 | [+] 12:69348341-69348544 | [+] 12:69348341-69348544 | [+] 12:69348384-69348544 | [+] 12:69348386-69348544 | [+] 12:69350108-69350272 | [+] 12:69350108-69350272 | [+] 12:69350108-69350272 | [+] 12:69350108-69350506 | [+] 12:69350109-69350272 | [+] 12:69352220-69352298 | [+] 12:69352220-69352298 | [+] 12:69353153-69353495 | [+] 12:69353153-69354234 | [+] 12:69353153-69354…
XLOC_076696	NA	NA	0.000667851	0.057121	Up-regulated	2.44071	[-] 4:153645793-153658638
XLOC_002993	HSPA7	ENSG00000225217	0.000673551	0.0571241	Up-regulated	1.09702	[+] 1:161606291-161608217
XLOC_041852	DNAH17-AS1	ENSG00000267432	0.000674921	0.0571241	Down-regulated	-1.56292	[+] 17:78484882-78485090 | [+] 17:78484910-78485162 | [+] 17:78489375-78489574 | [+] 17:78489375-78489574 | [+] 17:78490002-78490105 | [+] 17:78493087-78493218 | [+] 17:78494014-78494197 | [+] 17:78496653-78497036 | [+] 17:78496856-78497036 | [+] 17:78498844-78499346 | [+] 17:78498844-78503056
XLOC_099176	RP11-489O18.1	ENSG00000253988	0.000675308	0.0571241	Up-regulated	1.30157	[+] 8:138062855-138063523 | [+] 8:138063268-138063523 | [+] 8:138072901-138073240 | [+] 8:138072901-138082119
XLOC_002912	IFI16	ENSG00000163565	0.000681963	0.0574766	Up-regulated	0.82093	[+] 1:158999904-159000395 | [+] 1:158999966-159000395 | [+] 1:158999966-159000395 | [+] 1:158999968-159000395 | [+] 1:158999968-159000395 | [+] 1:158999968-159000395 | [+] 1:158999968-159000395 | [+] 1:158999968-159000395 | [+] 1:158999968-159000395 | [+] 1:158999968-159000395 | [+] 1:159005960-159006041 | [+] 1:159005962-159006041 | [+] 1:159008995-159009225 | [+] 1:159008995-159009225 | [+] 1:1…
XLOC_017300	OR6A2	ENSG00000184933	0.000693413	0.0581915	Down-regulated	-0.44757	[-] 11:6785967-6787048 | [-] 11:6785967-6811190 | [-] 11:6787832-6795068 | [-] 11:6794627-6795783 | [-] 11:6795634-6795884
XLOC_017125	SLC25A22	ENSG00000177542	0.000695486	0.0581915	Down-regulated	-0.659219	[-] 11:790470-792068 | [-] 11:790470-792068 | [-] 11:790470-792068 | [-] 11:790470-792068 | [-] 11:790470-792068 | [-] 11:790470-792068 | [-] 11:790470-792068 | [-] 11:790470-792068 | [-] 11:790470-792068 | [-] 11:790475-792068 | [-] 11:791644-792068 | [-] 11:792142-792217 | [-] 11:792142-792217 | [-] 11:792142-792217 | [-] 11:792142-792217 | [-] 11:792142-792217 | [-] 11:792142-792217 | [-] 11:7…
XLOC_018598	SPTBN2	ENSG00000173898	0.000710212	0.0590746	Down-regulated	-0.423636	[-] 11:66683306-66686104 | [-] 11:66683306-66686104 | [-] 11:66683306-66686104 | [-] 11:66683306-66686104 | [-] 11:66683306-66686104 | [-] 11:66683306-66686440 | [-] 11:66685248-66686104 | [-] 11:66685250-66686104 | [-] 11:66685250-66686104 | [-] 11:66685252-66686440 | [-] 11:66685652-66686104 | [-] 11:66685829-66686104 | [-] 11:66686398-66686440 | [-] 11:66686398-66686440 | [-] 11:66686398-66686…
XLOC_044573	MIB1	ENSG00000101752	0.000711157	0.0590746	Down-regulated	-0.273788	[+] 18:21704831-21705123 | [+] 18:21704867-21705123 | [+] 18:21704912-21705123 | [+] 18:21704928-21705123 | [+] 18:21704957-21705123 | [+] 18:21704957-21705123 | [+] 18:21704957-21705123 | [+] 18:21704957-21705123 | [+] 18:21704957-21705123 | [+] 18:21704957-21705123 | [+] 18:21704957-21705123 | [+] 18:21741320-21741812 | [+] 18:21741320-21741812 | [+] 18:21741320-21741812 | [+] 18:21761668-21761…
XLOC_037209	NLRC5	ENSG00000140853	0.000726921	0.0599809	Up-regulated	0.743466	[+] 16:56989485-56989595 | [+] 16:56989485-56989617 | [+] 16:56989485-56989617 | [+] 16:56989485-56989617 | [+] 16:56989485-56989617 | [+] 16:56989485-56989617 | [+] 16:56989485-56989617 | [+] 16:56989485-56989617 | [+] 16:56989485-56989617 | [+] 16:56989485-56989617 | [+] 16:56989498-56989595 | [+] 16:56989563-56989595 | [+] 16:56989563-56989595 | [+] 16:56989594-56989617 | [+] 16:56990624-56991…
XLOC_002228	GPSM2	ENSG00000121957	0.000727261	0.0599809	Down-regulated	-0.583797	[+] 1:108875350-108875382 | [+] 1:108875350-108875382 | [+] 1:108875350-108875382 | [+] 1:108875350-108875382 | [+] 1:108875350-108875382 | [+] 1:108875350-108875382 | [+] 1:108876737-108877228 | [+] 1:108876737-108877228 | [+] 1:108876737-108877228 | [+] 1:108876737-108877228 | [+] 1:108876737-108877574 | [+] 1:108876737-108877774 | [+] 1:108876981-108877228 | [+] 1:108876981-108877228 | [+] 1:1…
XLOC_096840	NA	NA	0.000736573	0.06037	Down-regulated	-1.02857	[+] 8:2835631-2836918 | [+] 8:2837730-2848793
XLOC_113618	IL13RA1	ENSG00000131724	0.000737208	0.06037	Up-regulated	0.891571	[+] X:118727412-118727726 | [+] X:118727572-118727726 | [+] X:118727602-118727726 | [+] X:118740120-118740234 | [+] X:118741017-118741156 | [+] X:118741017-118741156 | [+] X:118741017-118741156 | [+] X:118741017-118741156 | [+] X:118746954-118747092 | [+] X:118746954-118747092 | [+] X:118746954-118747092 | [+] X:118746954-118747092 | [+] X:118749658-118749778 | [+] X:118749658-118749778 | [+] X:1…
XLOC_032547	NA	NA	0.000774237	0.0631322	Down-regulated	-6.15803	[+] 15:24428075-24430284
XLOC_069462	FILIP1L	ENSG00000168386	0.000776406	0.0631322	Up-regulated	0.92615	[-] 3:100075571-100075632 | [-] 3:100109968-100110029 | [-] 3:100114053-100114264 | [-] 3:100114053-100114513 | [-] 3:100114053-100114513 | [-] 3:100114053-100114513 | [-] 3:99828851-99830605 | [-] 3:99828851-99830605 | [-] 3:99828851-99830605 | [-] 3:99830141-99830605 | [-] 3:99830479-99830605 | [-] 3:99833144-99833261 | [-] 3:99833217-99833261 | [-] 3:99833217-99833261 | [-] 3:99847923-99850427…
XLOC_032558	NA	NA	0.000784649	0.0635786	Down-regulated	-4.80494	[+] 15:24470197-24473193 | [+] 15:24491466-24491494
XLOC_098733	NA	NA	0.000798513	0.0644757	Down-regulated	-1.01072	[+] 8:110855063-110859393
XLOC_032036	CCDC85C	ENSG00000205476	0.000809335	0.0651218	Down-regulated	-0.438853	[-] 14:99499974-99500871 | [-] 14:99499974-99502984 | [-] 14:99499974-99502984 | [-] 14:99499974-99515335 | [-] 14:99499974-99515335 | [-] 14:99499974-99515335 | [-] 14:99499974-99515335 | [-] 14:99500180-99515335 | [-] 14:99501356-99502984 | [-] 14:99503611-99515335 | [-] 14:99503611-99515335 | [-] 14:99503611-99515335 | [-] 14:99512032-99515335 | [-] 14:99514961-99515335 | [-] 14:99515087-99515…
XLOC_063654	LINC00634	ENSG00000205704	0.000815792	0.0654135	Down-regulated	-0.524511	[+] 22:41952118-41952421 | [+] 22:41952121-41952421 | [+] 22:41952121-41952421 | [+] 22:41952121-41952671 | [+] 22:41952121-41953378 | [+] 22:41952139-41952224 | [+] 22:41952165-41952224 | [+] 22:41952174-41952421 | [+] 22:41953120-41953378 | [+] 22:41953239-41953378 | [+] 22:41953239-41953378 | [+] 22:41956038-41956152 | [+] 22:41957670-41957831 | [+] 22:41957670-41959206 | [+] 22:41957672-41958…
XLOC_015264	CREB3L1	ENSG00000157613	0.000821759	0.065664	Down-regulated	-1.34846	[+] 11:46277625-46278213 | [+] 11:46277627-46278213 | [+] 11:46277661-46278213 | [+] 11:46295126-46295333 | [+] 11:46295126-46295333 | [+] 11:46295126-46295333 | [+] 11:46299935-46300163 | [+] 11:46299935-46300163 | [+] 11:46299935-46300163 | [+] 11:46299935-46300163 | [+] 11:46299935-46300163 | [+] 11:46299935-46300163 | [+] 11:46307816-46307939 | [+] 11:46307816-46308000 | [+] 11:46307816-46308…
XLOC_112536	TIMP1	ENSG00000102265	0.000834206	0.0664287	Up-regulated	0.865221	[+] X:47574609-47574634 | [+] X:47582313-47582474 | [+] X:47582313-47582474 | [+] X:47582408-47582474 | [+] X:47582421-47582474 | [+] X:47582450-47582474 | [+] X:47582509-47582590 | [+] X:47582509-47582590 | [+] X:47583408-47583536 | [+] X:47583408-47583536 | [+] X:47583408-47583536 | [+] X:47583408-47583536 | [+] X:47583408-47583536 | [+] X:47583408-47583536 | [+] X:47584936-47585015 | [+] X:475…
XLOC_002624	FCGR1A	ENSG00000150337	0.000841091	0.0667467	Up-regulated	2.23473	[+] 1:149782671-149782774 | [+] 1:149782671-149782774 | [+] 1:149782690-149782774 | [+] 1:149782728-149782774 | [+] 1:149783170-149783190 | [+] 1:149783170-149783951 | [+] 1:149784003-149784257 | [+] 1:149788366-149788617 | [+] 1:149788366-149788617 | [+] 1:149788366-149788617 | [+] 1:149790054-149790338 | [+] 1:149790054-149790338 | [+] 1:149790054-149790338 | [+] 1:149790368-149790405 | [+] 1:1…
XLOC_065206	TGFBR2	ENSG00000163513	0.000847337	0.0670122	Up-regulated	0.727719	[+] 3:30606502-30606977 | [+] 3:30606601-30606977 | [+] 3:30614615-30614706 | [+] 3:30614686-30614706 | [+] 3:30623199-30623273 | [+] 3:30623199-30623273 | [+] 3:30632830-30632846 | [+] 3:30644446-30644555 | [+] 3:30644747-30644915 | [+] 3:30644747-30644915 | [+] 3:30644747-30644915 | [+] 3:30644747-30644915 | [+] 3:30644747-30644915 | [+] 3:30644747-30644915 | [+] 3:30646341-30646440 | [+] 3:306…
XLOC_064187	MN1	ENSG00000169184	0.000854817	0.067373	Down-regulated	-0.412454	[-] 22:27748050-27750228 | [-] 22:27748050-27751096 | [-] 22:27748050-27751096 | [-] 22:27748050-27751096 | [-] 22:27748050-27751096 | [-] 22:27748050-27751096 | [-] 22:27748277-27751096 | [-] 22:27750064-27750228 | [-] 22:27750678-27751096 | [-] 22:27750776-27751096 | [-] 22:27750776-27751096 | [-] 22:27756638-27756788 | [-] 22:27768401-27768434 | [-] 22:27785838-27785989 | [-] 22:27791747-27791…
XLOC_112576	WAS	ENSG00000015285	0.00085942	0.0673862	Up-regulated	1.42617	[+] X:48676596-48676748 | [+] X:48676596-48676748 | [+] X:48676596-48676748 | [+] X:48676596-48676748 | [+] X:48676596-48676748 | [+] X:48676596-48676748 | [+] X:48676596-48676748 | [+] X:48676596-48676748 | [+] X:48683268-48683363 | [+] X:48683268-48683363 | [+] X:48683268-48683363 | [+] X:48683268-48683363 | [+] X:48683268-48683363 | [+] X:48683268-48683363 | [+] X:48683268-48683363 | [+] X:486…
XLOC_064470	MFNG	ENSG00000100060	0.000862037	0.0673862	Up-regulated	0.859288	[-] 22:37468786-37469312 | [-] 22:37468786-37469312 | [-] 22:37468786-37470029 | [-] 22:37468786-37470029 | [-] 22:37468786-37470029 | [-] 22:37468786-37470029 | [-] 22:37468786-37470029 | [-] 22:37468786-37470029 | [-] 22:37468786-37470029 | [-] 22:37468786-37470029 | [-] 22:37468786-37470029 | [-] 22:37468786-37470029 | [-] 22:37468786-37470029 | [-] 22:37469063-37470029 | [-] 22:37469065-37470…
XLOC_088161	RN7SL128P	ENSG00000240869	0.000863804	0.0673862	Down-regulated	-0.931244	[-] 6:20421583-20421887 | [-] 6:20421583-20421887
XLOC_054353	NA	NA	0.000866656	0.0673862	Up-regulated	0.899229	[+] 2:227956317-227961899
XLOC_104624	NA	NA	0.000882292	0.0682357	Up-regulated	1.0155	[+] 9:134452106-134457460
XLOC_047220	FCHO1	ENSG00000130475	0.000883491	0.0682357	Down-regulated	-0.429816	[+] 19:17747644-17747814 | [+] 19:17747718-17747814 | [+] 19:17747718-17747814 | [+] 19:17747718-17747814 | [+] 19:17747718-17747814 | [+] 19:17747718-17747814 | [+] 19:17747718-17747814 | [+] 19:17747718-17747814 | [+] 19:17747718-17747814 | [+] 19:17747718-17747814 | [+] 19:17747718-17747814 | [+] 19:17747718-17747814 | [+] 19:17747718-17747814 | [+] 19:17747718-17747814 | [+] 19:17747718-17747…
XLOC_017374	MTRNR2L8	ENSG00000255823	0.000888434	0.0683887	Down-regulated	-1.18527	[-] 11:10507887-10509189 | [-] 11:10507887-10509189
XLOC_073391	NA	NA	0.000903336	0.0693048	Up-regulated	1.67364	[+] 4:144194571-144212647
XLOC_015017	ANO3	ENSG00000134343	0.000925073	0.0707374	Down-regulated	-0.54953	[+] 11:26309189-26309212 | [+] 11:26309599-26309719 | [+] 11:26309599-26309719 | [+] 11:26309645-26309719 | [+] 11:26331424-26332321 | [+] 11:26332121-26332321 | [+] 11:26441918-26442112 | [+] 11:26441918-26442112 | [+] 11:26441918-26442112 | [+] 11:26441918-26442112 | [+] 11:26441918-26442112 | [+] 11:26443765-26443836 | [+] 11:26443765-26443836 | [+] 11:26443765-26443836 | [+] 11:26443765-26443…
XLOC_027809	NA	NA	0.00093174	0.0710121	Down-regulated	-0.383063	[-] 13:66903878-66932410 | [-] 13:66903878-66934745 | [-] 13:66933603-66934745
XLOC_019749	IL18	ENSG00000150782	0.00093932	0.0711524	Up-regulated	1.28376	[-] 11:112143100-112143817 | [-] 11:112143100-112143817 | [-] 11:112143251-112143817 | [-] 11:112143253-112143817 | [-] 11:112143257-112143817 | [-] 11:112143596-112143817 | [-] 11:112143683-112143817 | [-] 11:112148603-112148736 | [-] 11:112148603-112148736 | [-] 11:112148603-112148736 | [-] 11:112148603-112148736 | [-] 11:112148603-112148736 | [-] 11:112148603-112148736 | [-] 11:112148603-11214…
XLOC_065625	BSN	ENSG00000164061	0.000939743	0.0711524	Down-regulated	-0.33565	[+] 3:49554441-49554826 | [+] 3:49554482-49554826 | [+] 3:49554489-49554826 | [+] 3:49554489-49554826 | [+] 3:49554489-49554826 | [+] 3:49622938-49623085 | [+] 3:49624975-49625383 | [+] 3:49624975-49625383 | [+] 3:49624975-49625383 | [+] 3:49624975-49625383 | [+] 3:49624975-49625383 | [+] 3:49624975-49625383 | [+] 3:49642268-49643152 | [+] 3:49642268-49643152 | [+] 3:49642268-49643152 | [+] 3:496…
XLOC_004220	GUK1	ENSG00000143774	0.000964192	0.0726464	Down-regulated	-0.400407	[+] 1:228139962-228140159 | [+] 1:228139962-228140363 | [+] 1:228139962-228140363 | [+] 1:228139962-228140363 | [+] 1:228139962-228140363 | [+] 1:228139962-228140363 | [+] 1:228139962-228140363 | [+] 1:228140228-228140363 | [+] 1:228140228-228140363 | [+] 1:228140265-228140363 | [+] 1:228140266-228140363 | [+] 1:228140279-228140363 | [+] 1:228140282-228140363 | [+] 1:228140289-228140363 | [+] 1:2…
XLOC_087588	NA	NA	0.000965766	0.0726464	Up-regulated	1.00588	[+] 6:164611299-164615705
XLOC_041811	MGAT5B	ENSG00000167889	0.000969791	0.0727123	Down-regulated	-0.480133	[+] 17:76868408-76869097 | [+] 17:76868418-76869097 | [+] 17:76868456-76869097 | [+] 17:76868456-76869097 | [+] 17:76868716-76869097 | [+] 17:76868824-76869097 | [+] 17:76872647-76872963 | [+] 17:76872647-76872963 | [+] 17:76872647-76872963 | [+] 17:76872711-76872963 | [+] 17:76872851-76872963 | [+] 17:76872851-76872963 | [+] 17:76872851-76872963 | [+] 17:76872851-76872963 | [+] 17:76872851-76872…
XLOC_046983	ICAM5	ENSG00000105376	0.000976071	0.0729463	Down-regulated	-0.53425	[+] 19:10289322-10290125 | [+] 19:10289397-10289461 | [+] 19:10289418-10291341 | [+] 19:10289420-10291316 | [+] 19:10289438-10289461 | [+] 19:10289981-10290125 | [+] 19:10289990-10290125 | [+] 19:10289990-10291341 | [+] 19:10289993-10290920 | [+] 19:10290024-10290125 | [+] 19:10290977-10291341 | [+] 19:10291072-10291316 | [+] 19:10291072-10291316 | [+] 19:10291072-10291341 | [+] 19:10291072-10291…
XLOC_063037	ZDHHC8	ENSG00000099904	0.00100494	0.0748616	Down-regulated	-0.478535	[+] 22:20129415-20129542 | [+] 22:20129456-20129542 | [+] 22:20129456-20129542 | [+] 22:20129456-20129542 | [+] 22:20129456-20129542 | [+] 22:20129456-20129542 | [+] 22:20131807-20132051 | [+] 22:20131807-20132051 | [+] 22:20131807-20132051 | [+] 22:20131807-20132051 | [+] 22:20131807-20132051 | [+] 22:20131807-20132051 | [+] 22:20131807-20132051 | [+] 22:20131807-20132051 | [+] 22:20131807-20132…
XLOC_098679	RP11-238I10.1	ENSG00000253122	0.00100947	0.0749574	Down-regulated	-0.405246	[+] 8:110415366-110418923 | [+] 8:110609241-110609306 | [+] 8:110609241-110609306 | [+] 8:110609305-110609306 | [+] 8:110627366-110627457 | [+] 8:110627366-110627457 | [+] 8:110627366-110627457 | [+] 8:110627366-110631392 | [+] 8:110632351-110632394 | [+] 8:110632351-110663566 | [+] 8:110632351-110663566
XLOC_080172	NA	NA	0.00101879	0.0753528	Up-regulated	1.26034	[+] 5:170486379-170496243
XLOC_004552	KIF26B	ENSG00000162849	0.00102181	0.0753528	Down-regulated	-0.560587	[+] 1:245154487-245155487 | [+] 1:245154985-245155487 | [+] 1:245154985-245155487 | [+] 1:245156282-245156683 | [+] 1:245156282-245156683 | [+] 1:245156282-245156683 | [+] 1:245345837-245345910 | [+] 1:245353427-245353916 | [+] 1:245353678-245353916 | [+] 1:245366834-245367367 | [+] 1:245366834-245367367 | [+] 1:245366834-245367367 | [+] 1:245366834-245367367 | [+] 1:245366834-245367367 | [+] 1:2…
XLOC_062772	TMPRSS3	ENSG00000160183	0.0010282	0.0753528	Up-regulated	0.957002	[-] 21:42371890-42372779 | [-] 21:42371890-42372779 | [-] 21:42371890-42372779 | [-] 21:42371890-42372779 | [-] 21:42371890-42372779 | [-] 21:42371890-42372779 | [-] 21:42371890-42372779 | [-] 21:42371890-42372779 | [-] 21:42371890-42372779 | [-] 21:42371890-42372779 | [-] 21:42371890-42372779 | [-] 21:42371890-42372779 | [-] 21:42371890-42372779 | [-] 21:42375716-42375868 | [-] 21:42375716-42375…
XLOC_005302	PTAFR	ENSG00000169403	0.00102913	0.0753528	Up-regulated	1.05832	[-] 1:28147080-28151059 | [-] 1:28147080-28151059 | [-] 1:28147080-28151059 | [-] 1:28147080-28151059 | [-] 1:28147166-28151059 | [-] 1:28147166-28151059 | [-] 1:28149673-28151059 | [-] 1:28151427-28151452 | [-] 1:28172331-28172356 | [-] 1:28172457-28172527 | [-] 1:28176592-28176673 | [-] 1:28176592-28176673 | [-] 1:28176592-28177188 | [-] 1:28193722-28193873 | [-] 1:28193722-28193936 | [-] 1:281…
XLOC_002256	CSF1	ENSG00000184371	0.00103159	0.0753528	Up-regulated	0.581809	[+] 1:109910242-109910427 | [+] 1:109910242-109910427 | [+] 1:109910242-109910427 | [+] 1:109910242-109910427 | [+] 1:109910242-109910632 | [+] 1:109910242-109910632 | [+] 1:109910242-109910632 | [+] 1:109910242-109910632 | [+] 1:109910242-109910632 | [+] 1:109910242-109910632 | [+] 1:109910242-109910632 | [+] 1:109910436-109910632 | [+] 1:109910506-109910632 | [+] 1:109910506-109910632 | [+] 1:1…
XLOC_056009	NA	NA	0.00103438	0.0753528	Down-regulated	-1.4222	[-] 2:73303092-73306211 | [-] 2:73307052-73307820
XLOC_082658	CXCL14	ENSG00000145824	0.00104002	0.0753717	Down-regulated	-0.650835	[-] 5:135570679-135571868 | [-] 5:135570683-135571868 | [-] 5:135574572-135574685 | [-] 5:135574572-135574685 | [-] 5:135578434-135578539 | [-] 5:135578434-135578539 | [-] 5:135578715-135579064 | [-] 5:135578715-135579279
XLOC_075123	NA	NA	0.00104116	0.0753717	Up-regulated	0.929627	[-] 4:43958561-43965762
XLOC_034111	LRRK1	ENSG00000154237	0.00104968	0.0757511	Up-regulated	0.711708	[+] 15:100919215-100919451 | [+] 15:100919215-100919451 | [+] 15:100919215-100919451 | [+] 15:100919215-100919451 | [+] 15:100919215-100919451 | [+] 15:100919215-100919451 | [+] 15:100919215-100919451 | [+] 15:100919215-100919451 | [+] 15:100919215-100919451 | [+] 15:100919215-100919451 | [+] 15:100919215-100919451 | [+] 15:100919327-100919451 | [+] 15:100919337-100919451 | [+] 15:100919345-10091…
XLOC_023822	PPP1R1A	ENSG00000135447	0.00105631	0.0759919	Down-regulated	-0.444056	[-] 12:54575387-54577542 | [-] 12:54579248-54580352 | [-] 12:54579248-54580392 | [-] 12:54579248-54580392 | [-] 12:54580112-54580392 | [-] 12:54580255-54580352 | [-] 12:54580376-54580392 | [-] 12:54580944-54581050 | [-] 12:54580944-54581050 | [-] 12:54580944-54581050 | [-] 12:54580944-54581050 | [-] 12:54580944-54581050 | [-] 12:54580944-54581050 | [-] 12:54581976-54582131 | [-] 12:54581976-54582…
XLOC_071625	LAP3	ENSG00000002549	0.00106495	0.076217	Up-regulated	0.488471	[+] 4:17577192-17577567 | [+] 4:17577304-17577567 | [+] 4:17577342-17577567 | [+] 4:17577342-17577567 | [+] 4:17577342-17577567 | [+] 4:17577426-17577567 | [+] 4:17577452-17577567 | [+] 4:17577495-17577567 | [+] 4:17577497-17577567 | [+] 4:17579824-17579939 | [+] 4:17579824-17579939 | [+] 4:17579824-17579939 | [+] 4:17579824-17579939 | [+] 4:17579824-17579939 | [+] 4:17579824-17579939 | [+] 4:175…
XLOC_043146	AC015936.3	ENSG00000224911	0.00106877	0.076217	Up-regulated	1.5702	[-] 17:44903161-44903559 | [-] 17:44904442-44904546
XLOC_032587	SNORD116-16	ENSG00000207263	0.0010711	0.076217	Down-regulated	-1.33192	[+] 15:25082768-25082859
XLOC_024523	NA	NA	0.00107353	0.076217	Up-regulated	1.22902	[-] 12:94680786-94685794
XLOC_042159	PITPNM3	ENSG00000091622	0.00107594	0.076217	Down-regulated	-0.455018	[-] 17:6451264-6455643 | [-] 17:6451264-6455643 | [-] 17:6451264-6455643 | [-] 17:6451264-6455643 | [-] 17:6451264-6455643 | [-] 17:6451265-6455643 | [-] 17:6455391-6455643 | [-] 17:6455400-6455643 | [-] 17:6457594-6457722 | [-] 17:6457594-6457722 | [-] 17:6457594-6457722 | [-] 17:6457594-6457722 | [-] 17:6457594-6457722 | [-] 17:6457594-6457722 | [-] 17:6457594-6457722 | [-] 17:6457594-6457722 |…
XLOC_057356	NMI	ENSG00000123609	0.00108271	0.0764159	Up-regulated	0.621287	[-] 2:151270465-151270875 | [-] 2:151270465-151270875 | [-] 2:151270465-151270875 | [-] 2:151271626-151271732 | [-] 2:151271626-151271732 | [-] 2:151271626-151271732 | [-] 2:151275484-151275670 | [-] 2:151275484-151275670 | [-] 2:151275484-151275670 | [-] 2:151275758-151275864 | [-] 2:151275758-151275864 | [-] 2:151275758-151275864 | [-] 2:151277255-151278990 | [-] 2:151277255-151278990 | [-] 2:1…
XLOC_003916	CR1	ENSG00000203710	0.00108632	0.0764159	Up-regulated	1.35438	[+] 1:207496087-207496388 | [+] 1:207496147-207496388 | [+] 1:207496147-207496388 | [+] 1:207496147-207496388 | [+] 1:207496147-207496388 | [+] 1:207496147-207496388 | [+] 1:207496147-207496388 | [+] 1:207496147-207496388 | [+] 1:207496147-207496388 | [+] 1:207496147-207496388 | [+] 1:207496157-207496388 | [+] 1:207496157-207496388 | [+] 1:207496157-207496388 | [+] 1:207496228-207496388 | [+] 1:2…
XLOC_004791	GNB1	ENSG00000078369	0.00108868	0.0764159	Down-regulated	-0.269681	[-] 1:1785190-1787053 | [-] 1:1785190-1787053 | [-] 1:1785190-1787053 | [-] 1:1785190-1787053 | [-] 1:1785190-1787053 | [-] 1:1785190-1787053 | [-] 1:1785190-1787053 | [-] 1:1785190-1787053 | [-] 1:1785190-1787053 | [-] 1:1785285-1787053 | [-] 1:1785285-1787053 | [-] 1:1785286-1787053 | [-] 1:1787322-1787437 | [-] 1:1787322-1787437 | [-] 1:1787322-1787437 | [-] 1:1787322-1787437 | [-] 1:1787322-1…
XLOC_010987	NA	NA	0.00109841	0.0767965	Up-regulated	0.714627	[+] 10:76567230-76586894
XLOC_047700	MAP3K10	ENSG00000130758	0.00110075	0.0767965	Down-regulated	-0.574084	[+] 19:40191041-40192454 | [+] 19:40191651-40192454 | [+] 19:40191744-40192454 | [+] 19:40191744-40192454 | [+] 19:40191744-40192713 | [+] 19:40192245-40192454 | [+] 19:40192638-40192713 | [+] 19:40192638-40192713 | [+] 19:40192638-40192713 | [+] 19:40192638-40192713 | [+] 19:40192638-40192713 | [+] 19:40198375-40198511 | [+] 19:40198375-40198555 | [+] 19:40198375-40198555 | [+] 19:40198375-40198…
XLOC_003861	CDK18	ENSG00000117266	0.00110553	0.0768977	Down-regulated	-0.559543	[+] 1:205504552-205504796 | [+] 1:205504557-205504796 | [+] 1:205504570-205504796 | [+] 1:205504583-205504796 | [+] 1:205504595-205504796 | [+] 1:205504595-205504796 | [+] 1:205504595-205504796 | [+] 1:205504595-205504796 | [+] 1:205504595-205504796 | [+] 1:205504595-205504796 | [+] 1:205504595-205504796 | [+] 1:205504596-205504796 | [+] 1:205504597-205504878 | [+] 1:205504598-205504796 | [+] 1:2…
XLOC_087543	NA	NA	0.00111982	0.0773977	Up-regulated	0.881554	[+] 6:164414552-164423076
XLOC_032061	BEGAIN	ENSG00000183092	0.001121	0.0773977	Down-regulated	-0.441359	[-] 14:100536924-100539315 | [-] 14:100536924-100539315 | [-] 14:100536924-100539315 | [-] 14:100536924-100539315 | [-] 14:100536924-100539315 | [-] 14:100536924-100539315 | [-] 14:100536924-100539315 | [-] 14:100536924-100539315 | [-] 14:100536924-100539315 | [-] 14:100536924-100539315 | [-] 14:100536924-100539315 | [-] 14:100536924-100539315 | [-] 14:100536924-100539315 | [-] 14:100536924-10053…
XLOC_087580	NA	NA	0.00112277	0.0773977	Up-regulated	0.693806	[+] 6:164581852-164592688
XLOC_093684	GIMAP4	ENSG00000133574	0.0011299	0.0775369	Up-regulated	0.791744	[+] 7:150567255-150567437 | [+] 7:150567277-150567437 | [+] 7:150567277-150567520 | [+] 7:150567277-150567520 | [+] 7:150567277-150567520 | [+] 7:150567369-150567437 | [+] 7:150567390-150567437 | [+] 7:150567396-150567437 | [+] 7:150567436-150567520 | [+] 7:150569888-150569959 | [+] 7:150569888-150569959 | [+] 7:150569888-150570001 | [+] 7:150569888-150570001 | [+] 7:150569888-150570001 | [+] 7:1…
XLOC_111341	NA	NA	0.00113151	0.0775369	Down-regulated	-1.87273	[-] GL000195.1:76461-83306
XLOC_048510	GNG7	ENSG00000176533	0.00114074	0.0779384	Down-regulated	-0.632771	[-] 19:2511219-2515147 | [-] 19:2511219-2515147 | [-] 19:2514993-2515147 | [-] 19:2516942-2517082 | [-] 19:2516942-2517082 | [-] 19:2520608-2520725 | [-] 19:2520608-2520725 | [-] 19:2520608-2520725 | [-] 19:2555149-2555188 | [-] 19:2555149-2555188 | [-] 19:2555149-2555188 | [-] 19:2646224-2646280 | [-] 19:2646224-2646280 | [-] 19:2646224-2646280 | [-] 19:2683480-2683691 | [-] 19:2683480-2683691 |…
XLOC_063918	CECR1	ENSG00000093072	0.00115678	0.0783218	Up-regulated	0.627901	[-] 22:17178790-17181576 | [-] 22:17178790-17181576 | [-] 22:17178790-17181576 | [-] 22:17178790-17181576 | [-] 22:17178790-17181576 | [-] 22:17178790-17181576 | [-] 22:17178790-17181576 | [-] 22:17179304-17181576 | [-] 22:17179306-17181576 | [-] 22:17179306-17181576 | [-] 22:17181820-17182022 | [-] 22:17181820-17182022 | [-] 22:17181820-17182022 | [-] 22:17181820-17182022 | [-] 22:17181820-17182…
XLOC_013359	NA	NA	0.00115733	0.0783218	Up-regulated	1.1994	[-] 10:71763624-71764329
XLOC_070680	EIF5A2	ENSG00000163577	0.00116963	0.0783218	Down-regulated	-0.351424	[-] 3:170885239-170893419 | [-] 3:170885239-170893419 | [-] 3:170885239-170893419 | [-] 3:170885239-170893419 | [-] 3:170885239-170893419 | [-] 3:170885239-170893419 | [-] 3:170888415-170893419 | [-] 3:170893136-170893419 | [-] 3:170893216-170893419 | [-] 3:170893349-170893419 | [-] 3:170894292-170894383 | [-] 3:170894292-170894383 | [-] 3:170894292-170894383 | [-] 3:170894292-170894423 | [-] 3:1…
XLOC_036805	ASPHD1	ENSG00000174939	0.00117266	0.0783218	Down-regulated	-0.52445	[+] 16:29900375-29900566 | [+] 16:29900375-29900566 | [+] 16:29900375-29900741 | [+] 16:29900379-29900741 | [+] 16:29900379-29900741 | [+] 16:29900720-29901920 | [+] 16:29900858-29901920 | [+] 16:29900858-29901920 | [+] 16:29901552-29901920 | [+] 16:29901552-29901920 | [+] 16:29901552-29901920 | [+] 16:29901552-29901920 | [+] 16:29901552-29901920 | [+] 16:29904852-29904965 | [+] 16:29904852-29904…
XLOC_047247	SSBP4	ENSG00000130511	0.00117755	0.0783218	Down-regulated	-0.468122	[+] 19:18418785-18419149 | [+] 19:18418864-18419149 | [+] 19:18418864-18419149 | [+] 19:18419336-18419707 | [+] 19:18419336-18419707 | [+] 19:18419336-18419707 | [+] 19:18419336-18419707 | [+] 19:18419355-18419707 | [+] 19:18419426-18419615 | [+] 19:18419430-18419707 | [+] 19:18419606-18419707 | [+] 19:18419624-18419707 | [+] 19:18419835-18420124 | [+] 19:18420103-18420124 | [+] 19:18420103-18420…
XLOC_029277	NA	NA	0.00117857	0.0783218	Down-regulated	-0.956101	[+] 14:36190659-36194634
XLOC_112572	WDR13	ENSG00000101940	0.00118778	0.0783218	Down-regulated	-0.354807	[+] X:48590042-48590287 | [+] X:48597392-48597614 | [+] X:48597478-48597614 | [+] X:48597478-48597614 | [+] X:48597478-48597614 | [+] X:48597478-48597614 | [+] X:48597478-48599462 | [+] X:48597492-48598037 | [+] X:48597492-48598037 | [+] X:48597492-48598037 | [+] X:48597507-48597614 | [+] X:48597515-48598037 | [+] X:48597521-48597614 | [+] X:48597534-48599462 | [+] X:48597809-48598957 | [+] X:485…
XLOC_005355	BAI2	ENSG00000121753	0.00118979	0.0783218	Down-regulated	-0.449585	[-] 1:31720000-31727605 | [-] 1:31720000-31727605 | [-] 1:31720000-31727605 | [-] 1:31720000-31727605 | [-] 1:31720000-31727605 | [-] 1:31720000-31727605 | [-] 1:31720000-31727605 | [-] 1:31720000-31727605 | [-] 1:31720000-31727605 | [-] 1:31720000-31727605 | [-] 1:31720000-31727605 | [-] 1:31720000-31727605 | [-] 1:31720000-31727605 | [-] 1:31720000-31727605 | [-] 1:31720000-31727605 | [-] 1:317…
XLOC_087546	NA	NA	0.00119214	0.0783218	Up-regulated	0.748133	[+] 6:164435186-164446830
XLOC_040918	PPP1R1B	ENSG00000131771	0.00119405	0.0783218	Down-regulated	-0.407366	[+] 17:39626740-39626940 | [+] 17:39626740-39626940 | [+] 17:39626740-39627464 | [+] 17:39626740-39627464 | [+] 17:39626924-39627473 | [+] 17:39626952-39627464 | [+] 17:39627200-39627473 | [+] 17:39627306-39627473 | [+] 17:39627306-39627473 | [+] 17:39628498-39628622 | [+] 17:39628498-39628706 | [+] 17:39628526-39628706 | [+] 17:39629170-39629230 | [+] 17:39629170-39629230 | [+] 17:39629170-39629…
XLOC_028776	NA	NA	0.00119973	0.0783218	Up-regulated	0.891497	[-] 13:113932511-113943135 | [-] 13:113932511-113945538 | [-] 13:113944420-113945538
XLOC_032163	NA	NA	0.00120114	0.0783218	Down-regulated	-0.86334	[-] 14:104605752-104608277
XLOC_019534	SMCO4	ENSG00000166002	0.00120136	0.0783218	Up-regulated	1.04064	[-] 11:93478183-93479269 | [-] 11:93478183-93479269 | [-] 11:93478183-93479269 | [-] 11:93478183-93479269 | [-] 11:93478183-93479269 | [-] 11:93478183-93479284 | [-] 11:93478472-93479269 | [-] 11:93478472-93479284 | [-] 11:93478941-93479269 | [-] 11:93479010-93479189 | [-] 11:93479034-93479284 | [-] 11:93479049-93479269 | [-] 11:93479372-93479395 | [-] 11:93481431-93481452 | [-] 11:93499276-93499…
XLOC_100412	NA	NA	0.0012017	0.0783218	Down-regulated	-0.516411	[-] 8:66198935-66210541 | [-] 8:66198935-66210541 | [-] 8:66198935-66211692 | [-] 8:66211621-66211692 | [-] 8:66211621-66216066 | [-] 8:66221024-66221211 | [-] 8:66221024-66221211
XLOC_083901	DSP	ENSG00000096696	0.00120206	0.0783218	Up-regulated	0.622945	[+] 6:7541575-7542085 | [+] 6:7541575-7542085 | [+] 6:7541575-7542085 | [+] 6:7541617-7542085 | [+] 6:7555718-7555820 | [+] 6:7555718-7555820 | [+] 6:7555718-7555820 | [+] 6:7555718-7555820 | [+] 6:7558116-7558264 | [+] 6:7558116-7558264 | [+] 6:7558116-7558264 | [+] 6:7558116-7558264 | [+] 6:7559226-7559400 | [+] 6:7559226-7559400 | [+] 6:7559226-7559400 | [+] 6:7559226-7559400 | [+] 6:7559286-7…
XLOC_030771	SLC7A7	ENSG00000155465	0.00120347	0.0783218	Up-regulated	1.24816	[-] 14:22773222-22773716 | [-] 14:22773222-22773716 | [-] 14:22773222-22773716 | [-] 14:22773222-22773716 | [-] 14:22773222-22773716 | [-] 14:22773222-22773716 | [-] 14:22773222-22773716 | [-] 14:22773222-22773716 | [-] 14:22773222-22773716 | [-] 14:22773222-22773716 | [-] 14:22773222-22773716 | [-] 14:22773222-22773716 | [-] 14:22773222-22773716 | [-] 14:22773222-22773716 | [-] 14:22773222-22773…
XLOC_017022	ST14	ENSG00000149418	0.00120401	0.0783218	Up-regulated	1.91275	[+] 11:130159562-130160060 | [+] 11:130159562-130160060 | [+] 11:130188114-130188273 | [+] 11:130188114-130188273 | [+] 11:130188530-130188657 | [+] 11:130188530-130188657 | [+] 11:130188869-130188939 | [+] 11:130188869-130188939 | [+] 11:130189325-130189896 | [+] 11:130189325-130189896 | [+] 11:130189739-130189896 | [+] 11:130189739-130189896 | [+] 11:130190041-130190148 | [+] 11:130190113-13019…
XLOC_064815	NA	NA	0.00122674	0.0795764	Down-regulated	-0.412875	[+] 3:3834591-3841167
XLOC_041578	MILR1	ENSG00000271605	0.00123899	0.0801454	Up-regulated	1.0831	[+] 17:64449026-64449223 | [+] 17:64449031-64449223 | [+] 17:64449037-64449223 | [+] 17:64449037-64449223 | [+] 17:64449037-64449223 | [+] 17:64449037-64449223 | [+] 17:64449115-64449223 | [+] 17:64449130-64449223 | [+] 17:64449169-64449223 | [+] 17:64449169-64449223 | [+] 17:64449314-64449355 | [+] 17:64449314-64449355 | [+] 17:64449314-64449355 | [+] 17:64449314-64449355 | [+] 17:64449314-64449…
XLOC_003496	NPL	ENSG00000135838	0.00126996	0.0818312	Up-regulated	0.578856	[+] 1:182789269-182789805 | [+] 1:182789293-182789805 | [+] 1:182789293-182789805 | [+] 1:182789293-182789805 | [+] 1:182789293-182789805 | [+] 1:182789293-182789805 | [+] 1:182789293-182789805 | [+] 1:182789293-182789805 | [+] 1:182789293-182789805 | [+] 1:182789293-182789805 | [+] 1:182789293-182789805 | [+] 1:182789293-182789805 | [+] 1:182789449-182789805 | [+] 1:182789449-182789805 | [+] 1:1…
XLOC_041846	TMEM235	ENSG00000204278	0.00127213	0.0818312	Down-regulated	-0.831154	[+] 17:78231020-78231341 | [+] 17:78231028-78231341 | [+] 17:78231167-78231341 | [+] 17:78231173-78231341 | [+] 17:78231197-78231341 | [+] 17:78231197-78231341 | [+] 17:78231222-78231341 | [+] 17:78231251-78231341 | [+] 17:78231252-78232213 | [+] 17:78231310-78231341 | [+] 17:78231310-78231341 | [+] 17:78231310-78231341 | [+] 17:78231310-78231341 | [+] 17:78231310-78231341 | [+] 17:78231310-78231…
XLOC_111860	NA	NA	0.00128235	0.0822589	Up-regulated	1.22205	[+] X:2886740-2893812
XLOC_014546	BRSK2	ENSG00000174672	0.00129074	0.0825681	Down-regulated	-0.369057	[+] 11:1389899-1390375 | [+] 11:1389899-1390375 | [+] 11:1389899-1390375 | [+] 11:1389899-1390375 | [+] 11:1389899-1390375 | [+] 11:1389901-1390375 | [+] 11:1389901-1390375 | [+] 11:1389901-1390375 | [+] 11:1390285-1390375 | [+] 11:1409400-1409631 | [+] 11:1409400-1409631 | [+] 11:1409400-1409631 | [+] 11:1409400-1409631 | [+] 11:1409400-1409631 | [+] 11:1409757-1409859 | [+] 11:1409759-1409859 |…
XLOC_094859	IGFBP3	ENSG00000146674	0.00133121	0.0849218	Up-regulated	2.41917	[-] 7:45912204-45913641 | [-] 7:45912204-45913641 | [-] 7:45912204-45913834 | [-] 7:45912204-45913834 | [-] 7:45912204-45913834 | [-] 7:45912204-45913834 | [-] 7:45912204-45913834 | [-] 7:45912245-45913834 | [-] 7:45912251-45913834 | [-] 7:45912598-45913834 | [-] 7:45913773-45913834 | [-] 7:45913805-45913834 | [-] 7:45914101-45914548 | [-] 7:45914101-45914945 | [-] 7:45914470-45914945 | [-] 7:459…
XLOC_024809	CMKLR1	ENSG00000174600	0.00135916	0.0864659	Up-regulated	0.927363	[-] 12:108287866-108292959 | [-] 12:108287866-108292959 | [-] 12:108287866-108292959 | [-] 12:108288044-108292959 | [-] 12:108288044-108292959 | [-] 12:108291570-108292959 | [-] 12:108291671-108292959 | [-] 12:108292522-108292959 | [-] 12:108292533-108292959 | [-] 12:108293589-108293664 | [-] 12:108293589-108293664 | [-] 12:108293589-108293664 | [-] 12:108293589-108293664 | [-] 12:108293589-10829…
XLOC_063824	PANX2	ENSG00000073150	0.0013647	0.08658	Down-regulated	-0.600906	[+] 22:50170702-50170956 | [+] 22:50170731-50170956 | [+] 22:50170731-50170956 | [+] 22:50170761-50170956 | [+] 22:50175432-50175482 | [+] 22:50175432-50175482 | [+] 22:50176939-50178402 | [+] 22:50176939-50178402 | [+] 22:50176939-50178402 | [+] 22:50176939-50178402 | [+] 22:50178934-50179135 | [+] 22:50178934-50179135 | [+] 22:50178934-50179135 | [+] 22:50178934-50180294 | [+] 22:50179221-50179…
XLOC_115163	PCSK1N	ENSG00000102109	0.0013708	0.0866032	Down-regulated	-0.77863	[-] X:48831073-48831455 | [-] X:48831094-48831455 | [-] X:48831869-48832341 | [-] X:48831869-48832341 | [-] X:48832263-48832341 | [-] X:48834515-48834827 | [-] X:48834515-48834827 | [-] X:48835419-48835633
XLOC_077809	EGFLAM	ENSG00000164318	0.00137613	0.0866032	Up-regulated	1.27098	[+] 5:38258409-38258851 | [+] 5:38258409-38258851 | [+] 5:38258409-38258851 | [+] 5:38258409-38258851 | [+] 5:38258409-38258851 | [+] 5:38258409-38258851 | [+] 5:38258665-38258851 | [+] 5:38305432-38305617 | [+] 5:38305432-38305617 | [+] 5:38305432-38305617 | [+] 5:38337520-38337629 | [+] 5:38337520-38337629 | [+] 5:38337520-38337629 | [+] 5:38337520-38337629 | [+] 5:38337520-38337629 | [+] 5:383…
XLOC_101632	LYNX1	ENSG00000180155	0.00137632	0.0866032	Down-regulated	-0.427595	[-] 8:142764334-142764587 | [-] 8:142764338-142764741 | [-] 8:142764338-142764741 | [-] 8:142764351-142764587 | [-] 8:142765036-142765140 | [-] 8:142765036-142765140 | [-] 8:142765036-142765140 | [-] 8:142765036-142765140 | [-] 8:142769755-142769785 | [-] 8:142769755-142769844 | [-] 8:142771197-142775363 | [-] 8:142771197-142775363 | [-] 8:142771197-142775363 | [-] 8:142771197-142775363 | [-] 8:1…
XLOC_027066	AMER2	ENSG00000165566	0.00140372	0.0879156	Down-regulated	-0.432558	[-] 13:25159598-25169272 | [-] 13:25159598-25170481 | [-] 13:25159598-25170481 | [-] 13:25159598-25171719 | [-] 13:25159598-25171719 | [-] 13:25161684-25170481 | [-] 13:25169091-25172287 | [-] 13:25169537-25171719 | [-] 13:25170839-25171719 | [-] 13:25170839-25171719 | [-] 13:25170839-25171719 | [-] 13:25171913-25172288 | [-] 13:25171913-25172352 | [-] 13:25172003-25172311 | [-] 13:25172131-25172…
XLOC_042205	DLG4	ENSG00000132535	0.00140479	0.0879156	Down-regulated	-0.40261	[-] 17:7189890-7190814 | [-] 17:7189890-7190814 | [-] 17:7189890-7190814 | [-] 17:7189890-7190814 | [-] 17:7189890-7190814 | [-] 17:7189890-7190814 | [-] 17:7189890-7190814 | [-] 17:7189890-7190814 | [-] 17:7189890-7190814 | [-] 17:7189890-7190814 | [-] 17:7189890-7190814 | [-] 17:7189890-7190814 | [-] 17:7189890-7190814 | [-] 17:7190286-7190814 | [-] 17:7191267-7191358 | [-] 17:7191267-7191358 |…
XLOC_015265	DGKZ	ENSG00000149091	0.00142139	0.088714	Down-regulated	-0.465999	[+] 11:46332905-46333487 | [+] 11:46338598-46338890 | [+] 11:46338598-46338890 | [+] 11:46345267-46345585 | [+] 11:46345267-46345585 | [+] 11:46345267-46345585 | [+] 11:46345403-46345585 | [+] 11:46345432-46345585 | [+] 11:46345434-46345585 | [+] 11:46345437-46345585 | [+] 11:46347463-46347820 | [+] 11:46347523-46347820 | [+] 11:46347572-46347820 | [+] 11:46347588-46347820 | [+] 11:46347588-46347…
XLOC_045272	DOK6	ENSG00000206052	0.00142613	0.0887698	Down-regulated	-0.396181	[+] 18:69401055-69401310 | [+] 18:69564487-69564594 | [+] 18:69599384-69599498 | [+] 18:69643675-69643790 | [+] 18:69643675-69643790 | [+] 18:69643675-69643790 | [+] 18:69643688-69643790 | [+] 18:69647406-69647549 | [+] 18:69647406-69647549 | [+] 18:69677734-69677853 | [+] 18:69677734-69677853 | [+] 18:69677734-69677853 | [+] 18:69677734-69677853 | [+] 18:69677734-69677853 | [+] 18:69677734-69677…
XLOC_066572	DTX3L	ENSG00000163840	0.0014336	0.088995	Up-regulated	0.670944	[+] 3:122564238-122564613 | [+] 3:122564238-122564613 | [+] 3:122564427-122564613 | [+] 3:122565859-122566070 | [+] 3:122565859-122566070 | [+] 3:122565859-122566070 | [+] 3:122568489-122570024 | [+] 3:122570455-122570672 | [+] 3:122570455-122570672 | [+] 3:122570455-122570672 | [+] 3:122571678-122571747 | [+] 3:122571678-122575203 | [+] 3:122571678-122575203
XLOC_086957	LAMA2	ENSG00000196569	0.00143955	0.0891248	Up-regulated	0.605746	[+] 6:128882821-128883357 | [+] 6:128882837-128883357 | [+] 6:128883141-128883357 | [+] 6:128883141-128883357 | [+] 6:128883141-128883357 | [+] 6:128883141-128883357 | [+] 6:128883141-128883357 | [+] 6:128883141-128883357 | [+] 6:128883141-128883357 | [+] 6:128883197-128883357 | [+] 6:128883315-128883357 | [+] 6:128905400-128905580 | [+] 6:128905400-128905580 | [+] 6:129025958-129025988 | [+] 6:1…
XLOC_004436	NA	NA	0.00144531	0.0891628	Up-regulated	0.440985	[+] 1:235909023-235909459 | [+] 1:235909023-235909459 | [+] 1:235909023-235909459 | [+] 1:235909023-235909679 | [+] 1:235943776-235945487 | [+] 1:235944053-235945074 | [+] 1:235944053-235945487 | [+] 1:235945974-235949334 | [+] 1:235948970-235949334 | [+] 1:235954816-235955032 | [+] 1:235954873-235955423 | [+] 1:235955500-235957154 | [+] 1:235955500-235958970 | [+] 1:235957911-235958026 | [+] 1:2…
XLOC_059517	VSTM2L	ENSG00000132821	0.00144937	0.0891628	Down-regulated	-0.464146	[+] 20:37903104-37903471 | [+] 20:37903104-37903471 | [+] 20:37903111-37903471 | [+] 20:37903142-37903471 | [+] 20:37931635-37931804 | [+] 20:37931635-37931804 | [+] 20:37931635-37931804 | [+] 20:37933539-37933589 | [+] 20:37943981-37944136 | [+] 20:37943981-37944450 | [+] 20:37943981-37945350 | [+] 20:37943981-37945350
XLOC_008435	DENND1B	ENSG00000213047	0.00145244	0.0891628	Down-regulated	-0.401579	[-] 1:197504652-197510972 | [-] 1:197504652-197510972 | [-] 1:197504652-197510972 | [-] 1:197504652-197510972 | [-] 1:197504652-197510972 | [-] 1:197504652-197510972 | [-] 1:197504652-197510972 | [-] 1:197504652-197510972 | [-] 1:197504652-197510972 | [-] 1:197504652-197510972 | [-] 1:197504748-197510972 | [-] 1:197504751-197510972 | [-] 1:197509644-197510972 | [-] 1:197511728-197511944 | [-] 1:1…
XLOC_055092	OTOF	ENSG00000115155	0.00145711	0.0891628	Down-regulated	-0.450319	[-] 2:26457139-26458220 | [-] 2:26457139-26458220 | [-] 2:26457139-26458220 | [-] 2:26457139-26458220 | [-] 2:26457139-26458220 | [-] 2:26457203-26458220 | [-] 2:26457203-26458220 | [-] 2:26457203-26458220 | [-] 2:26457203-26458220 | [-] 2:26457204-26458220 | [-] 2:26460008-26460205 | [-] 2:26460008-26460205 | [-] 2:26460008-26460205 | [-] 2:26460008-26460205 | [-] 2:26460008-26460205 | [-] 2:264…
XLOC_066807	EPHB1	ENSG00000154928	0.00145947	0.0891628	Down-regulated	-0.362912	[+] 3:134597749-134597984 | [+] 3:134597801-134597984 | [+] 3:134597824-134597984 | [+] 3:134597879-134597984 | [+] 3:134600817-134601119 | [+] 3:134615184-134615438 | [+] 3:134615184-134615438 | [+] 3:134615184-134615438 | [+] 3:134615365-134615438 | [+] 3:134627940-134628104 | [+] 3:134755659-134755704 | [+] 3:134779738-134779881 | [+] 3:134779738-134779881 | [+] 3:134779738-134779899 | [+] 3:1…
XLOC_093014	PIK3CG	ENSG00000105851	0.0015009	0.0914522	Up-regulated	1.07186	[+] 7:106865115-106865350 | [+] 7:106865278-106865350 | [+] 7:106865278-106865426 | [+] 7:106865278-106865613 | [+] 7:106865296-106865426 | [+] 7:106865339-106865426 | [+] 7:106865479-106865776 | [+] 7:106867550-106869556 | [+] 7:106867550-106869556 | [+] 7:106867550-106869556 | [+] 7:106867550-106869556 | [+] 7:106867550-106869556 | [+] 7:106872537-106872602 | [+] 7:106872537-106872602 | [+] 7:1…
XLOC_071967	TBC1D1	ENSG00000065882	0.00150526	0.0914763	Up-regulated	0.324992	[+] 4:37890220-37891348 | [+] 4:37890220-37891348 | [+] 4:37890220-37891348 | [+] 4:37890220-37891348 | [+] 4:37890220-37891348 | [+] 4:37890220-37891348 | [+] 4:37890220-37891348 | [+] 4:37890220-37891348 | [+] 4:37890220-37891348 | [+] 4:37890220-37891348 | [+] 4:37890220-37891348 | [+] 4:37891087-37891348 | [+] 4:37891087-37891348 | [+] 4:37891099-37891348 | [+] 4:37901998-37902407 | [+] 4:379…
XLOC_075762	GPRIN3	ENSG00000185477	0.00152429	0.0923898	Down-regulated	-0.343178	[-] 4:89236353-89250233 | [-] 4:89236353-89250233 | [-] 4:89236353-89250233 | [-] 4:89236353-89250233 | [-] 4:89236353-89250233 | [-] 4:89236353-89250233 | [-] 4:89236353-89251194 | [-] 4:89236386-89250233 | [-] 4:89244935-89251194 | [-] 4:89292972-89303343 | [-] 4:89292972-89303343 | [-] 4:89292972-89303735 | [-] 4:89305079-89307169 | [-] 4:89306581-89307130 | [-] 4:89306916-89307118 | [-] 4:893…
XLOC_013363	NA	NA	0.00152931	0.0924197	Up-regulated	1.04321	[-] 10:71770574-71772252
XLOC_057090	RAB6C-AS1	ENSG00000225449	0.00153279	0.0924197	Down-regulated	-1.2296	[-] 2:129966509-129968378 | [-] 2:129966509-129968802 | [-] 2:129966592-129968378 | [-] 2:129968258-129968380 | [-] 2:129968751-129968802 | [-] 2:129968751-129968802 | [-] 2:129977054-129977208 | [-] 2:129977054-129977208 | [-] 2:129977054-129977208 | [-] 2:129978514-129980169 | [-] 2:129978514-129980412 | [-] 2:129978948-129979091 | [-] 2:129978948-129979091 | [-] 2:129978948-129980169 | [-] 2:1…
XLOC_005186	ASAP3	ENSG00000088280	0.00153928	0.0925693	Up-regulated	0.480957	[-] 1:23427590-23429930 | [-] 1:23427590-23429930 | [-] 1:23427590-23429930 | [-] 1:23427590-23429930 | [-] 1:23427590-23429930 | [-] 1:23427590-23429930 | [-] 1:23427590-23429930 | [-] 1:23427590-23429930 | [-] 1:23427590-23429930 | [-] 1:23427590-23429930 | [-] 1:23428563-23429930 | [-] 1:23428563-23429930 | [-] 1:23428563-23429930 | [-] 1:23429532-23429930 | [-] 1:23429627-23429930 | [-] 1:234…
XLOC_023655	DDN	ENSG00000181418	0.00154768	0.0928324	Down-regulated	-0.672737	[-] 12:48995149-48998666 | [-] 12:48999079-48999309
XLOC_047533	HAMP	ENSG00000105697	0.00155549	0.0929348	Up-regulated	3.13962	[+] 19:35280639-35280927 | [+] 19:35280716-35280927 | [+] 19:35280716-35280927 | [+] 19:35280716-35280927 | [+] 19:35282346-35282667 | [+] 19:35282494-35282667 | [+] 19:35282494-35284848 | [+] 19:35282517-35285140 | [+] 19:35282526-35282667 | [+] 19:35282526-35284848 | [+] 19:35284789-35284848 | [+] 19:35284789-35284848 | [+] 19:35284789-35284848 | [+] 19:35284938-35285113 | [+] 19:35284938-35285…
XLOC_012363	PROSER2-AS1	ENSG00000225778	0.00155743	0.0929348	Up-regulated	0.94824	[-] 10:11849212-11851756 | [-] 10:11849212-11851756 | [-] 10:11849212-11851756 | [-] 10:11849212-11851756 | [-] 10:11849212-11851756 | [-] 10:11849212-11851756 | [-] 10:11849212-11851756 | [-] 10:11849608-11851756 | [-] 10:11857265-11857385 | [-] 10:11857265-11857385 | [-] 10:11857265-11857385 | [-] 10:11857265-11857385 | [-] 10:11857265-11857385 | [-] 10:11857265-11857385 | [-] 10:11857265-11857…
XLOC_072785	DAPP1	ENSG00000070190	0.00156506	0.0931493	Up-regulated	1.34458	[+] 4:99816779-99817014 | [+] 4:99816833-99817014 | [+] 4:99816833-99817014 | [+] 4:99816833-99817014 | [+] 4:99816833-99817014 | [+] 4:99816846-99817014 | [+] 4:99816850-99817014 | [+] 4:99835623-99835745 | [+] 4:99835623-99835745 | [+] 4:99835623-99835745 | [+] 4:99835623-99835745 | [+] 4:99835623-99835745 | [+] 4:99835623-99835745 | [+] 4:99835623-99835745 | [+] 4:99840289-99840422 | [+] 4:998…
XLOC_114267	BGN	ENSG00000182492	0.00157835	0.0936988	Up-regulated	0.585533	[+] X:153494939-153495113 | [+] X:153494939-153495113 | [+] X:153494939-153495113 | [+] X:153494981-153495113 | [+] X:153494983-153495113 | [+] X:153494993-153495113 | [+] X:153504621-153504818 | [+] X:153504621-153504869 | [+] X:153504621-153504869 | [+] X:153504621-153504869 | [+] X:153504621-153504869 | [+] X:153504621-153504869 | [+] X:153505238-153505289 | [+] X:153505238-153505350 | [+] X:1…
XLOC_018458	NA	NA	0.00159877	0.0944282	Up-regulated	1.47882	[-] 11:63424879-63429706
XLOC_089951	TRAF3IP2	ENSG00000056972	0.00160099	0.0944282	Up-regulated	0.493019	[-] 6:111556454-111559551 | [-] 6:111556454-111559551 | [-] 6:111556454-111559551 | [-] 6:111556454-111559551 | [-] 6:111556454-111559551 | [-] 6:111556454-111559551 | [-] 6:111556454-111559551 | [-] 6:111556454-111559551 | [-] 6:111558940-111559551 | [-] 6:111558940-111559551 | [-] 6:111558942-111559551 | [-] 6:111558945-111559551 | [-] 6:111558961-111559551 | [-] 6:111558986-111559551 | [-] 6:1…
XLOC_016964	ST3GAL4	ENSG00000110080	0.0016029	0.0944282	Down-regulated	-0.423201	[+] 11:126355640-126355842 | [+] 11:126355660-126355842 | [+] 11:126355660-126355842 | [+] 11:126355684-126355842 | [+] 11:126355894-126356302 | [+] 11:126355974-126356302 | [+] 11:126358415-126358511 | [+] 11:126359980-126360092 | [+] 11:126374483-126375124 | [+] 11:126375020-126375124 | [+] 11:126380284-126380908 | [+] 11:126380284-126380908 | [+] 11:126381591-126382172 | [+] 11:126391302-12639…
XLOC_019807	TMPRSS5	ENSG00000166682	0.00160983	0.094595	Up-regulated	0.570503	[-] 11:113687058-113688274 | [-] 11:113687058-113688274 | [-] 11:113687058-113688274 | [-] 11:113687058-113688274 | [-] 11:113687058-113688274 | [-] 11:113687058-113688274 | [-] 11:113687058-113688274 | [-] 11:113687058-113688274 | [-] 11:113687058-113688274 | [-] 11:113687058-113688274 | [-] 11:113687058-113688274 | [-] 11:113687058-113688274 | [-] 11:113687058-113688274 | [-] 11:113687058-11368…
XLOC_099452	ANGPT2	ENSG00000091879	0.00162241	0.0947535	Up-regulated	1.10535	[-] 8:6499636-6503261 | [-] 8:6499636-6503261 | [-] 8:6499651-6503261 | [-] 8:6503080-6503261 | [-] 8:6507564-6509062 | [-] 8:6508932-6509062 | [-] 8:6508932-6509062 | [-] 8:6508932-6509062 | [-] 8:6508932-6509062 | [-] 8:6513678-6513844 | [-] 8:6513678-6513844 | [-] 8:6513678-6513844 | [-] 8:6513678-6513844 | [-] 8:6513678-6513844 | [-] 8:6514677-6514778 | [-] 8:6514677-6514778 | [-] 8:6514677-6…
XLOC_070678	RP11-373E16.4	ENSG00000239739	0.00162322	0.0947535	Up-regulated	1.04097	[-] 3:170689225-170693383 | [-] 3:170689225-170693383 | [-] 3:170689225-170693383 | [-] 3:170733847-170733892 | [-] 3:170735926-170736109 | [-] 3:170737892-170740533 | [-] 3:170740351-170740533 | [-] 3:170741286-170741309 | [-] 3:170741286-170741365 | [-] 3:170741286-170741365
XLOC_049961	HSPBP1	ENSG00000133265	0.00162484	0.0947535	Down-regulated	-0.424981	[-] 19:55262221-55262682 | [-] 19:55262221-55262682 | [-] 19:55262221-55262682 | [-] 19:55262221-55262682 | [-] 19:55262221-55262682 | [-] 19:55262221-55262682 | [-] 19:55262221-55262682 | [-] 19:55262221-55262682 | [-] 19:55262221-55262682 | [-] 19:55262221-55262682 | [-] 19:55262221-55262682 | [-] 19:55262231-55262682 | [-] 19:55262353-55262682 | [-] 19:55262487-55262682 | [-] 19:55262640-55262…
XLOC_084523	RN7SL471P	ENSG00000263426	0.0016311	0.0948793	Down-regulated	-0.770966	[+] 6:28977475-28977773
XLOC_032548	NA	NA	0.00163525	0.0948812	Down-regulated	-6.28032	[+] 15:24437872-24439558
XLOC_087511	NA	NA	0.00164255	0.0950662	Up-regulated	0.86815	[+] 6:164109627-164134026 | [+] 6:164109627-164136922 | [+] 6:164134602-164136922
XLOC_040041	SGSM2	ENSG00000141258	0.0016571	0.0955119	Down-regulated	-0.364766	[+] 17:2337498-2337745 | [+] 17:2337498-2337745 | [+] 17:2337498-2337745 | [+] 17:2337506-2337745 | [+] 17:2337512-2337745 | [+] 17:2337514-2337745 | [+] 17:2337622-2337745 | [+] 17:2343545-2343620 | [+] 17:2343545-2343620 | [+] 17:2343545-2343620 | [+] 17:2343545-2343620 | [+] 17:2343545-2343620 | [+] 17:2361637-2361799 | [+] 17:2361637-2361799 | [+] 17:2361637-2361799 | [+] 17:2361637-2361799 |…
XLOC_020813	MGST1	ENSG00000008394	0.00165852	0.0955119	Up-regulated	0.664243	[+] 12:16347142-16347184 | [+] 12:16347142-16347184 | [+] 12:16347611-16347710 | [+] 12:16347645-16347710 | [+] 12:16347645-16347710 | [+] 12:16347649-16347710 | [+] 12:16347652-16347710 | [+] 12:16347654-16347710 | [+] 12:16347654-16347710 | [+] 12:16347664-16347710 | [+] 12:16347694-16347710 | [+] 12:16347778-16347898 | [+] 12:16347778-16347898 | [+] 12:16347797-16347898 | [+] 12:16348894-16349…
XLOC_038842	HERC2P4	ENSG00000230267	0.00166631	0.0956467	Up-regulated	1.70188	[-] 16:32103245-32103471 | [-] 16:32103245-32103471 | [-] 16:32103245-32103471 | [-] 16:32117105-32117290 | [-] 16:32117105-32117290 | [-] 16:32117105-32117290 | [-] 16:32117387-32117463 | [-] 16:32117387-32117463 | [-] 16:32117387-32117463 | [-] 16:32118282-32118409 | [-] 16:32118282-32118409 | [-] 16:32118282-32118409 | [-] 16:32151719-32152344 | [-] 16:32151719-32152344 | [-] 16:32151719-32152…
XLOC_066526	PLA1A	ENSG00000144837	0.00167016	0.0956467	Up-regulated	2.35955	[+] 3:119597842-119597986 | [+] 3:119597842-119597986 | [+] 3:119597842-119597986 | [+] 3:119597842-119597986 | [+] 3:119597875-119597986 | [+] 3:119597885-119597986 | [+] 3:119598563-119598626 | [+] 3:119598585-119598626 | [+] 3:119598585-119598626 | [+] 3:119599956-119600404 | [+] 3:119600271-119600404 | [+] 3:119606774-119606975 | [+] 3:119606774-119606975 | [+] 3:119606774-119606975 | [+] 3:1…
XLOC_057522	FAP	ENSG00000078098	0.0016757	0.0956467	Up-regulated	1.02347	[-] 2:162170684-162171080 | [-] 2:162170684-162171080 | [-] 2:162170684-162171080 | [-] 2:162170684-162171080 | [-] 2:162170684-162171080 | [-] 2:162170684-162171080 | [-] 2:162170684-162171080 | [-] 2:162170684-162171080 | [-] 2:162170684-162171080 | [-] 2:162170685-162171080 | [-] 2:162170690-162171080 | [-] 2:162170718-162171080 | [-] 2:162172811-162172884 | [-] 2:162172811-162172884 | [-] 2:1…
XLOC_038808	STX1B	ENSG00000099365	0.00167743	0.0956467	Down-regulated	-0.372561	[-] 16:30989206-30992901 | [-] 16:30989206-30993240 | [-] 16:30989256-30992901 | [-] 16:30989258-30992901 | [-] 16:30992708-30993240 | [-] 16:30993130-30993240 | [-] 16:30993130-30993240 | [-] 16:30993130-30993240 | [-] 16:30993347-30993484 | [-] 16:30993347-30993484 | [-] 16:30993347-30993484 | [-] 16:30993347-30993484 | [-] 16:30993347-30993484 | [-] 16:30996199-30996756 | [-] 16:30996683-30996…
XLOC_015998	SLCO2B1	ENSG00000137491	0.00168637	0.0959195	Up-regulated	0.667203	[+] 11:75100563-75100855 | [+] 11:75100591-75100855 | [+] 11:75150826-75151397 | [+] 11:75150987-75151397 | [+] 11:75150987-75151397 | [+] 11:75150987-75151397 | [+] 11:75150987-75151397 | [+] 11:75150987-75151397 | [+] 11:75150987-75151397 | [+] 11:75150987-75151397 | [+] 11:75151061-75151397 | [+] 11:75151070-75151397 | [+] 11:75151079-75151397 | [+] 11:75151115-75151397 | [+] 11:75151213-75151…
XLOC_014384	MKI67	ENSG00000148773	0.00169351	0.0960892	Up-regulated	3.19956	[-] 10:128096659-128099255 | [-] 10:128096659-128099255 | [-] 10:128096659-128099255 | [-] 10:128096659-128099255 | [-] 10:128096659-128099255 | [-] 10:128096659-128099255 | [-] 10:128096663-128099255 | [-] 10:128101258-128101625 | [-] 10:128101258-128101625 | [-] 10:128101258-128101701 | [-] 10:128101258-128101701 | [-] 10:128101258-128101701 | [-] 10:128101258-128101701 | [-] 10:128101258-12810…
XLOC_084404	HFE	ENSG00000010704	0.00170046	0.0962471	Up-regulated	0.653228	[+] 6:26087198-26087516 | [+] 6:26087281-26087516 | [+] 6:26087281-26087516 | [+] 6:26087281-26087516 | [+] 6:26087281-26087516 | [+] 6:26087281-26087516 | [+] 6:26087281-26087516 | [+] 6:26087281-26087516 | [+] 6:26087281-26087516 | [+] 6:26087281-26087516 | [+] 6:26087281-26087516 | [+] 6:26087281-26087516 | [+] 6:26087281-26087516 | [+] 6:26087281-26087516 | [+] 6:26087281-26087516 | [+] 6:260…
XLOC_083449	HK3	ENSG00000160883	0.00172925	0.097637	Up-regulated	2.02971	[-] 5:176880833-176881217 | [-] 5:176880833-176881217 | [-] 5:176880869-176881217 | [-] 5:176880871-176881217 | [-] 5:176881302-176881535 | [-] 5:176881302-176881535 | [-] 5:176881302-176881535 | [-] 5:176881302-176881535 | [-] 5:176881302-176881535 | [-] 5:176881692-176881847 | [-] 5:176881692-176881847 | [-] 5:176881692-176881847 | [-] 5:176881692-176881847 | [-] 5:176881692-176881872 | [-] 5:1…
XLOC_098851	NOV	ENSG00000136999	0.00175641	0.0986893	Up-regulated	0.686697	[+] 8:119416306-119416616 | [+] 8:119416306-119416616 | [+] 8:119416306-119416616 | [+] 8:119416450-119416616 | [+] 8:119416744-119416969 | [+] 8:119416744-119416969 | [+] 8:119416744-119417120 | [+] 8:119416744-119418309 | [+] 8:119418058-119418309 | [+] 8:119418064-119418309 | [+] 8:119419131-119419345 | [+] 8:119419131-119419345 | [+] 8:119419131-119419345 | [+] 8:119422836-119424353 | [+] 8:1…
XLOC_107547	SOHLH1	ENSG00000165643	0.00176439	0.0986893	Down-regulated	-1.07389	[-] 9:135693407-135693814 | [-] 9:135693407-135693814 | [-] 9:135693407-135693814 | [-] 9:135693407-135693814 | [-] 9:135693407-135694035 | [-] 9:135693407-135694457 | [-] 9:135693407-135694457 | [-] 9:135693411-135693814 | [-] 9:135693970-135694035 | [-] 9:135693970-135694457 | [-] 9:135694387-135694457 | [-] 9:135694387-135694457 | [-] 9:135694387-135694457 | [-] 9:135694387-135694457 | [-] 9:1…
XLOC_087352	SYNJ2	ENSG00000078269	0.00177169	0.0986893	Down-regulated	-0.604287	[+] 6:157981237-157981314 | [+] 6:157981801-157982088 | [+] 6:157981861-157982088 | [+] 6:157981887-157982088 | [+] 6:157982038-157982088 | [+] 6:158011128-158011259 | [+] 6:158017204-158017290 | [+] 6:158017204-158017290 | [+] 6:158017204-158017290 | [+] 6:158017204-158017290 | [+] 6:158017204-158017290 | [+] 6:158017204-158017290 | [+] 6:158017465-158017795 | [+] 6:158017465-158017795 | [+] 6:1…
XLOC_018090	CHST1	ENSG00000175264	0.0017729	0.0986893	Down-regulated	-0.308924	[-] 11:45641403-45649090 | [-] 11:45641403-45649090 | [-] 11:45641403-45649090 | [-] 11:45641403-45650965 | [-] 11:45641403-45650965 | [-] 11:45641403-45651404 | [-] 11:45641403-45652090 | [-] 11:45648877-45650965 | [-] 11:45648879-45649090 | [-] 11:45649331-45649634 | [-] 11:45649331-45650965 | [-] 11:45649331-45652090 | [-] 11:45649331-45652090 | [-] 11:45651233-45652090 | [-] 11:45651993-45652…
XLOC_029640	LGALS3	ENSG00000131981	0.00177763	0.0986893	Up-regulated	0.538033	[+] 14:55124110-55124158 | [+] 14:55124110-55124158 | [+] 14:55129044-55129300 | [+] 14:55129044-55129300 | [+] 14:55129044-55129300 | [+] 14:55129044-55129300 | [+] 14:55129044-55129300 | [+] 14:55129044-55129300 | [+] 14:55129044-55129300 | [+] 14:55129256-55129300 | [+] 14:55129260-55129300 | [+] 14:55137188-55138368 | [+] 14:55137369-55137391 | [+] 14:55137370-55137391 | [+] 14:55137370-55137…
XLOC_090858	NA	NA	0.00178017	0.0986893	Down-regulated	-0.81009	[-] 6:164787813-164792416
XLOC_077501	SNHG18	ENSG00000250786	0.00178117	0.0986893	Down-regulated	-0.853375	[+] 5:9546200-9546530 | [+] 5:9546200-9546530 | [+] 5:9546290-9546530 | [+] 5:9548990-9549149 | [+] 5:9548990-9549149 | [+] 5:9548990-9549590 | [+] 5:9549302-9550609 | [+] 5:9549302-9558302
XLOC_048748	S1PR5	ENSG00000180739	0.00178207	0.0986893	Down-regulated	-0.765542	[-] 19:10512102-10514330 | [-] 19:10512102-10514330 | [-] 19:10512102-10514330 | [-] 19:10512102-10515029 | [-] 19:10512102-10515029 | [-] 19:10512742-10515029 | [-] 19:10512892-10514330 | [-] 19:10512947-10515029 | [-] 19:10514763-10515021 | [-] 19:10514763-10515029 | [-] 19:10514763-10515029 | [-] 19:10514763-10515029 | [-] 19:10514852-10515029 | [-] 19:10517041-10517427 | [-] 19:10517041-10517…
XLOC_030278	SLC24A4	ENSG00000140090	0.00178991	0.098886	Up-regulated	0.585627	[+] 14:92322581-92322635 | [+] 14:92322581-92322635 | [+] 14:92322581-92322635 | [+] 14:92322581-92322635 | [+] 14:92322581-92322635 | [+] 14:92322581-92322635 | [+] 14:92322959-92323960 | [+] 14:92323121-92323265 | [+] 14:92323123-92323265 | [+] 14:92323123-92323265 | [+] 14:92323133-92323265 | [+] 14:92323193-92323265 | [+] 14:92323193-92323265 | [+] 14:92323193-92323265 | [+] 14:92323193-92323…
XLOC_082994	NA	NA	0.00179573	0.0989709	Down-regulated	-0.956443	[-] 5:148857277-148876370
XLOC_099746	LZTS1	ENSG00000061337	0.00181175	0.0990537	Down-regulated	-0.525859	[-] 8:20245960-20249934 | [-] 8:20245960-20249934 | [-] 8:20245960-20249968 | [-] 8:20245960-20249968 | [-] 8:20245960-20250363 | [-] 8:20246165-20250363 | [-] 8:20246165-20250363 | [-] 8:20249722-20249934 | [-] 8:20249895-20249968 | [-] 8:20250112-20250363 | [-] 8:20250112-20250363 | [-] 8:20250112-20250363 | [-] 8:20252782-20253585 | [-] 8:20252782-20253585 | [-] 8:20252782-20253585 | [-] 8:202…
XLOC_021215	TUBA1C	ENSG00000167553	0.00181218	0.0990537	Up-regulated	0.800531	[+] 12:49188736-49189225 | [+] 12:49208546-49208949 | [+] 12:49208546-49208949 | [+] 12:49208546-49208949 | [+] 12:49208546-49208949 | [+] 12:49208832-49208901 | [+] 12:49227926-49228166 | [+] 12:49227927-49228166 | [+] 12:49227930-49228166 | [+] 12:49228043-49228166 | [+] 12:49228091-49228166 | [+] 12:49228091-49228166 | [+] 12:49228091-49228166 | [+] 12:49228091-49228166 | [+] 12:49256397-49256…
XLOC_027607	LPAR6	ENSG00000139679	0.00181224	0.0990537	Up-regulated	0.64174	[-] 13:48389567-48389812 | [-] 13:48389567-48389812 | [-] 13:48389571-48389812 | [-] 13:48389571-48389812 | [-] 13:48389571-48389812 | [-] 13:48389571-48389812 | [-] 13:48391400-48391531 | [-] 13:48401298-48401407 | [-] 13:48404181-48404263 | [-] 13:48404181-48404263 | [-] 13:48404181-48404263 | [-] 13:48406556-48406709 | [-] 13:48408624-48408767 | [-] 13:48411045-48412205 | [-] 13:48411045-48413…
XLOC_089539	NA	NA	0.00181439	0.0990537	Down-regulated	-0.662039	[-] 6:96759437-96771148
XLOC_007393	NA	NA	0.00181936	0.0990906	Up-regulated	0.628117	[-] 1:148415369-148420216
XLOC_039130	NA	NA	0.0018292	0.0993923	Down-regulated	-0.946063	[-] 16:57246661-57248305
XLOC_041907	BAHCC1	ENSG00000266074	0.00183785	0.0996279	Down-regulated	-0.402156	[+] 17:81395460-81395635 | [+] 17:81395462-81395635 | [+] 17:81395470-81395635 | [+] 17:81395472-81395635 | [+] 17:81395475-81395635 | [+] 17:81395475-81395635 | [+] 17:81395475-81395635 | [+] 17:81398727-81398752 | [+] 17:81399202-81399321 | [+] 17:81399262-81399321 | [+] 17:81399534-81399917 | [+] 17:81399534-81399917 | [+] 17:81399534-81399917 | [+] 17:81399534-81399917 | [+] 17:81399534-81399…
XLOC_057541	SLC38A11	ENSG00000169507	0.00184397	0.0997257	Up-regulated	0.627894	[-] 2:164894290-164894779 | [-] 2:164896186-164898730 | [-] 2:164896186-164898730 | [-] 2:164896186-164898730 | [-] 2:164896186-164898730 | [-] 2:164896186-164898730 | [-] 2:164897845-164898730 | [-] 2:164898329-164898730 | [-] 2:164898334-164898730 | [-] 2:164898374-164898730 | [-] 2:164898528-164898730 | [-] 2:164898608-164898730 | [-] 2:164898669-164898730 | [-] 2:164907955-164908090 | [-] 2:1…
XLOC_011533	NEURL1	ENSG00000107954	0.00187654	0.10125	Down-regulated	-0.435003	[+] 10:103493935-103494472 | [+] 10:103493979-103494472 | [+] 10:103493979-103494472 | [+] 10:103555065-103555100 | [+] 10:103555232-103555413 | [+] 10:103555353-103555413 | [+] 10:103558085-103558248 | [+] 10:103558085-103558248 | [+] 10:103570872-103571113 | [+] 10:103570872-103571113 | [+] 10:103570872-103571113 | [+] 10:103570872-103571113 | [+] 10:103570872-103571113 | [+] 10:103570872-10357…
XLOC_087509	NA	NA	0.00188599	0.101522	Up-regulated	0.961348	[+] 6:164085600-164090951
XLOC_004110	FAM177B	ENSG00000197520	0.00189869	0.101968	Up-regulated	0.914707	[+] 1:222737188-222737238 | [+] 1:222737188-222737238 | [+] 1:222737207-222737238 | [+] 1:222737207-222737322 | [+] 1:222737216-222737322 | [+] 1:222737307-222737322 | [+] 1:222737878-222738021 | [+] 1:222737904-222738021 | [+] 1:222737904-222738021 | [+] 1:222737904-222738021 | [+] 1:222737904-222738021 | [+] 1:222737904-222738021 | [+] 1:222739422-222739832 | [+] 1:222739542-222739832 | [+] 1:2…
XLOC_041084	RUNDC3A	ENSG00000108309	0.00193486	0.10367	Down-regulated	-0.329099	[+] 17:44308413-44308939 | [+] 17:44308413-44308939 | [+] 17:44308413-44308939 | [+] 17:44308413-44308939 | [+] 17:44308559-44308939 | [+] 17:44308583-44308939 | [+] 17:44308596-44308939 | [+] 17:44308833-44308939 | [+] 17:44310704-44311513 | [+] 17:44310704-44311513 | [+] 17:44310704-44311513 | [+] 17:44310704-44311513 | [+] 17:44312580-44312695 | [+] 17:44312580-44312695 | [+] 17:44312580-44312…
XLOC_080534	NA	NA	0.00195257	0.104201	Down-regulated	-0.913295	[-] 5:6117885-6134302
XLOC_107488	VAV2	ENSG00000160293	0.00195529	0.104201	Up-regulated	0.456383	[-] 9:133761756-133764109 | [-] 9:133761756-133764109 | [-] 9:133761756-133764109 | [-] 9:133761756-133764109 | [-] 9:133761756-133764109 | [-] 9:133761756-133764109 | [-] 9:133761894-133764109 | [-] 9:133761894-133764109 | [-] 9:133761894-133764109 | [-] 9:133768442-133768596 | [-] 9:133768442-133768596 | [-] 9:133768442-133768596 | [-] 9:133768442-133768596 | [-] 9:133768442-133768596 | [-] 9:1…
XLOC_068085	NA	NA	0.00195831	0.104201	Up-regulated	0.663196	[+] 3:195741322-195746830
XLOC_101123	NA	NA	0.0019676	0.10438	Down-regulated	-0.933133	[-] 8:110917752-110924203
XLOC_010983	MIR606	ENSG00000207583	0.00197265	0.10438	Up-regulated	0.467014	[+] 10:75516157-75558592 | [+] 10:75552458-75552553
XLOC_013290	NA	NA	0.00197524	0.10438	Down-regulated	-0.695568	[-] 10:67078666-67097649
XLOC_046981	ICAM1	ENSG00000090339	0.0019831	0.104557	Up-regulated	1.16845	[+] 19:10270241-10271226 | [+] 19:10270835-10271226 | [+] 19:10270835-10271226 | [+] 19:10271093-10271226 | [+] 19:10271120-10271226 | [+] 19:10274765-10275028 | [+] 19:10274765-10275028 | [+] 19:10274765-10275028 | [+] 19:10282149-10282342 | [+] 19:10282258-10282342 | [+] 19:10283112-10283494 | [+] 19:10283112-10283586 | [+] 19:10283282-10283786 | [+] 19:10283481-10283494 | [+] 19:10283481-10283…
XLOC_049701	CARD8	ENSG00000105483	0.00200188	0.105306	Up-regulated	0.446637	[-] 19:48180770-48183092 | [-] 19:48186550-48186765 | [-] 19:48187678-48187770 | [-] 19:48189443-48189565 | [-] 19:48190496-48190600 | [-] 19:48191914-48191982 | [-] 19:48193017-48193181 | [-] 19:48203146-48204243 | [-] 19:48203632-48204243 | [-] 19:48203844-48203952 | [-] 19:48206384-48206520 | [-] 19:48207944-48211975 | [-] 19:48207944-48211975 | [-] 19:48207944-48211975 | [-] 19:48207944-48211…
XLOC_075108	NA	NA	0.00203136	0.10655	Up-regulated	1.13194	[-] 4:43883799-43887698
XLOC_083547	FLT4	ENSG00000037280	0.00203474	0.10655	Down-regulated	-0.751849	[-] 5:180601503-180603390 | [-] 5:180601503-180603390 | [-] 5:180601503-180603390 | [-] 5:180601503-180603390 | [-] 5:180601503-180603390 | [-] 5:180601503-180603390 | [-] 5:180601503-180603390 | [-] 5:180601503-180603390 | [-] 5:180601503-180603390 | [-] 5:180601503-180603390 | [-] 5:180601503-180603390 | [-] 5:180601503-180603390 | [-] 5:180601503-180603390 | [-] 5:180601506-180603390 | [-] 5:1…
XLOC_063605	CACNA1I	ENSG00000100346	0.00204032	0.1066	Down-regulated	-0.374952	[+] 22:39557694-39558064 | [+] 22:39557902-39558064 | [+] 22:39557903-39558064 | [+] 22:39557945-39558064 | [+] 22:39557945-39558064 | [+] 22:39558180-39558210 | [+] 22:39563174-39563198 | [+] 22:39570732-39570988 | [+] 22:39570732-39570988 | [+] 22:39570732-39570988 | [+] 22:39570732-39570988 | [+] 22:39570732-39570988 | [+] 22:39570732-39570988 | [+] 22:39570732-39570988 | [+] 22:39570737-39570…
XLOC_101790	DOCK8	ENSG00000107099	0.00207029	0.107905	Up-regulated	1.03651	[+] 9:211240-211316 | [+] 9:214854-215029 | [+] 9:214854-215029 | [+] 9:214854-215029 | [+] 9:214854-215029 | [+] 9:214854-215029 | [+] 9:214854-215029 | [+] 9:214854-215029 | [+] 9:214854-215029 | [+] 9:214854-215029 | [+] 9:214865-215029 | [+] 9:214865-215029 | [+] 9:214868-215029 | [+] 9:215171-215416 | [+] 9:215171-215416 | [+] 9:215171-215416 | [+] 9:215171-215416 | [+] 9:220748-220863 | [+]…
XLOC_043799	PECAM1	ENSG00000261371	0.00207465	0.107905	Up-regulated	0.987552	[-] 17:64319354-64323845 | [-] 17:64319354-64323845 | [-] 17:64319354-64323845 | [-] 17:64319354-64323845 | [-] 17:64319415-64323845 | [-] 17:64329700-64329722 | [-] 17:64329700-64329722 | [-] 17:64329700-64329722 | [-] 17:64329700-64329722 | [-] 17:64329700-64329722 | [-] 17:64341634-64341690 | [-] 17:64341634-64341690 | [-] 17:64341634-64341690 | [-] 17:64341634-64341690 | [-] 17:64341634-64341…
XLOC_022733	SNORA49	ENSG00000208892	0.00209382	0.108658	Down-regulated	-0.601956	[+] 12:132031224-132031359
XLOC_075121	NA	NA	0.00211046	0.109275	Up-regulated	1.12432	[-] 4:43943560-43948515
XLOC_060799	SAMHD1	ENSG00000101347	0.00213367	0.11023	Up-regulated	0.867466	[-] 20:36889818-36893066 | [-] 20:36889818-36893066 | [-] 20:36889818-36893066 | [-] 20:36890229-36893066 | [-] 20:36897568-36897959 | [-] 20:36897568-36897959 | [-] 20:36897822-36897959 | [-] 20:36897822-36897959 | [-] 20:36897822-36897959 | [-] 20:36897822-36897959 | [-] 20:36898440-36898544 | [-] 20:36898440-36898544 | [-] 20:36904157-36904249 | [-] 20:36904157-36904249 | [-] 20:36904157-36904…
XLOC_064819	NA	NA	0.00214659	0.110572	Down-regulated	-0.514648	[+] 3:3984229-3999047
XLOC_089797	NA	NA	0.0021541	0.110572	Up-regulated	1.13378	[-] 6:104498362-104501609 | [-] 6:104498362-104501609 | [-] 6:104498362-104502148 | [-] 6:104498362-104502148 | [-] 6:104498362-104502148 | [-] 6:104498362-104502148 | [-] 6:104498362-104503601 | [-] 6:104498362-104527956 | [-] 6:104501911-104502148 | [-] 6:104501911-104503601 | [-] 6:104503503-104512359 | [-] 6:104503505-104503601 | [-] 6:104503505-104503601 | [-] 6:104503505-104527956 | [-] 6:1…
XLOC_021530	NA	NA	0.00215787	0.110572	Down-regulated	-0.822231	[+] 12:59443307-59466063
XLOC_090444	IFNGR1	ENSG00000027697	0.00215944	0.110572	Up-regulated	0.65215	[-] 6:137197484-137198639 | [-] 6:137197484-137198639 | [-] 6:137197484-137198639 | [-] 6:137197484-137198639 | [-] 6:137197485-137198639 | [-] 6:137200881-137201008 | [-] 6:137200881-137201008 | [-] 6:137200881-137201008 | [-] 6:137200881-137201008 | [-] 6:137200881-137201008 | [-] 6:137203499-137203685 | [-] 6:137203499-137203685 | [-] 6:137203499-137203685 | [-] 6:137203499-137203685 | [-] 6:1…
XLOC_033223	TMOD2	ENSG00000128872	0.00217359	0.11105	Down-regulated	-0.24221	[+] 15:51751561-51751712 | [+] 15:51751561-51751712 | [+] 15:51751561-51751712 | [+] 15:51751561-51751712 | [+] 15:51751597-51751712 | [+] 15:51751615-51751712 | [+] 15:51751667-51751712 | [+] 15:51766373-51766567 | [+] 15:51766373-51766567 | [+] 15:51766373-51766567 | [+] 15:51766373-51766567 | [+] 15:51766373-51766567 | [+] 15:51766373-51766567 | [+] 15:51766373-51767070 | [+] 15:51767071-51767…
XLOC_075126	RP11-663P9.1	ENSG00000250863	0.00219604	0.111516	Up-regulated	0.819571	[-] 4:43972466-43980431 | [-] 4:43972466-43980431 | [-] 4:43980006-43980431 | [-] 4:43981598-43981620 | [-] 4:43981598-43983368 | [-] 4:44022125-44025510 | [-] 4:44025278-44025525
XLOC_081808	HAPLN1	ENSG00000145681	0.00219925	0.111516	Down-regulated	-0.618909	[-] 5:83637543-83641785 | [-] 5:83637543-83641785 | [-] 5:83637543-83641785 | [-] 5:83637543-83641785 | [-] 5:83637543-83641785 | [-] 5:83637805-83641785 | [-] 5:83644363-83644665 | [-] 5:83644363-83644665 | [-] 5:83644363-83644665 | [-] 5:83644363-83644665 | [-] 5:83644363-83644665 | [-] 5:83644363-83644665 | [-] 5:83644363-83644665 | [-] 5:83644541-83644665 | [-] 5:83644588-83644665 | [-] 5:836…
XLOC_103729	SYK	ENSG00000165025	0.00219984	0.111516	Up-regulated	1.11022	[+] 9:90801787-90801893 | [+] 9:90801787-90801893 | [+] 9:90801787-90801893 | [+] 9:90801787-90802005 | [+] 9:90801787-90802039 | [+] 9:90801927-90802005 | [+] 9:90801962-90802039 | [+] 9:90827488-90827579 | [+] 9:90843858-90844246 | [+] 9:90843858-90844315 | [+] 9:90843858-90844315 | [+] 9:90843858-90844315 | [+] 9:90843858-90844315 | [+] 9:90843858-90844315 | [+] 9:90843858-90844315 | [+] 9:908…
XLOC_049369	PPP1R14A	ENSG00000167641	0.00220658	0.111516	Down-regulated	-0.805185	[-] 19:38251237-38251354 | [-] 19:38251237-38251354 | [-] 19:38251237-38251446 | [-] 19:38251237-38251446 | [-] 19:38251237-38251446 | [-] 19:38251865-38252338 | [-] 19:38251865-38252338 | [-] 19:38252306-38252338 | [-] 19:38252306-38252338 | [-] 19:38252306-38252338 | [-] 19:38252894-38252974 | [-] 19:38252894-38252974 | [-] 19:38252894-38252974 | [-] 19:38252894-38253257 | [-] 19:38252894-38253…
XLOC_048458	C19orf26	ENSG00000099625	0.00220684	0.111516	Down-regulated	-0.600736	[-] 19:1228287-1230137 | [-] 19:1228287-1230137 | [-] 19:1228287-1230142 | [-] 19:1228287-1230142 | [-] 19:1228287-1230142 | [-] 19:1228287-1230142 | [-] 19:1228287-1230142 | [-] 19:1228287-1230142 | [-] 19:1228287-1231275 | [-] 19:1228287-1231275 | [-] 19:1228287-1231275 | [-] 19:1228287-1231275 | [-] 19:1229179-1230142 | [-] 19:1229948-1230137 | [-] 19:1231101-1231275 | [-] 19:1231101-1231275 |…
XLOC_040068	ASPA	ENSG00000108381	0.00221566	0.111717	Down-regulated	-0.755645	[+] 17:3472374-3472462 | [+] 17:3472374-3472462 | [+] 17:3472374-3472462 | [+] 17:3472374-3472462 | [+] 17:3474053-3474174 | [+] 17:3474053-3474174 | [+] 17:3474053-3474174 | [+] 17:3474053-3474174 | [+] 17:3474053-3474174 | [+] 17:3475418-3475629 | [+] 17:3475418-3475629 | [+] 17:3475418-3475629 | [+] 17:3475418-3475629 | [+] 17:3475418-3475629 | [+] 17:3475419-3475629 | [+] 17:3476002-3476395 |…
XLOC_094545	CPVL	ENSG00000106066	0.00223321	0.112338	Up-regulated	0.755846	[-] 7:28995231-28995882 | [-] 7:28995231-28995882 | [-] 7:28995231-28995882 | [-] 7:28995231-28995882 | [-] 7:28995231-28995882 | [-] 7:28995231-28995882 | [-] 7:28995231-28995882 | [-] 7:28995631-28995882 | [-] 7:28995634-28995882 | [-] 7:28995637-28995882 | [-] 7:28995637-28995882 | [-] 7:28995637-28995882 | [-] 7:29030577-29030759 | [-] 7:29030577-29030759 | [-] 7:29030577-29030759 | [-] 7:290…
XLOC_002786	IL6R	ENSG00000160712	0.00223771	0.112338	Up-regulated	0.756191	[+] 1:154405193-154405714 | [+] 1:154405193-154405714 | [+] 1:154405193-154405714 | [+] 1:154405193-154405714 | [+] 1:154405193-154405714 | [+] 1:154405193-154405714 | [+] 1:154405193-154405714 | [+] 1:154405223-154405714 | [+] 1:154405615-154405714 | [+] 1:154429196-154429444 | [+] 1:154429196-154429444 | [+] 1:154429196-154429444 | [+] 1:154429196-154429444 | [+] 1:154429196-154429444 | [+] 1:1…
XLOC_033249	UNC13C	ENSG00000137766	0.00225263	0.112841	Down-regulated	-0.448621	[+] 15:53977758-53977864 | [+] 15:53977929-53978927 | [+] 15:53977936-53978927 | [+] 15:53978084-53978927 | [+] 15:53978084-53978927 | [+] 15:53978167-53978927 | [+] 15:53978167-53978927 | [+] 15:53978167-53978927 | [+] 15:53978167-53978927 | [+] 15:53978167-53978927 | [+] 15:53978167-53978927 | [+] 15:54012648-54015886 | [+] 15:54012648-54015886 | [+] 15:54012648-54015886 | [+] 15:54012648-54015…
XLOC_104626	NA	NA	0.00226113	0.113022	Up-regulated	0.806018	[+] 9:134484439-134494224
XLOC_007774	FCGR3A	ENSG00000203747	0.002273	0.113327	Up-regulated	2.23837	[-] 1:161541650-161543199 | [-] 1:161541650-161543199 | [-] 1:161541650-161543199 | [-] 1:161541650-161543199 | [-] 1:161541650-161543199 | [-] 1:161541650-161543199 | [-] 1:161541759-161543199 | [-] 1:161541763-161543199 | [-] 1:161541765-161543199 | [-] 1:161541796-161543199 | [-] 1:161541855-161543199 | [-] 1:161544701-161544958 | [-] 1:161544701-161544958 | [-] 1:161544701-161544958 | [-] 1:1…
XLOC_011535	RP11-416N2.4	ENSG00000273108	0.00227704	0.113327	Down-regulated	-0.601603	[+] 10:103607985-103611299 | [+] 10:103608619-103610050
XLOC_044057	DNAH17	ENSG00000187775	0.00230229	0.113824	Down-regulated	-0.857602	[-] 17:78423697-78424153 | [-] 17:78423697-78424153 | [-] 17:78423697-78424153 | [-] 17:78423697-78424153 | [-] 17:78423697-78424153 | [-] 17:78423697-78424153 | [-] 17:78423697-78424153 | [-] 17:78423697-78424153 | [-] 17:78423700-78424153 | [-] 17:78423905-78424153 | [-] 17:78425346-78425571 | [-] 17:78425346-78425571 | [-] 17:78425346-78425571 | [-] 17:78425346-78425571 | [-] 17:78425346-78425…
XLOC_073166	C4orf33	ENSG00000151470	0.00230267	0.113824	Down-regulated	-0.41542	[+] 4:129093317-129094028 | [+] 4:129093700-129094028 | [+] 4:129096127-129096209 | [+] 4:129096127-129096209 | [+] 4:129096127-129096209 | [+] 4:129096127-129096209 | [+] 4:129096129-129096209 | [+] 4:129096170-129096265 | [+] 4:129100667-129100732 | [+] 4:129102092-129102191 | [+] 4:129102602-129102791 | [+] 4:129102602-129102791 | [+] 4:129102602-129102791 | [+] 4:129102602-129102791 | [+] 4:1…
XLOC_088006	ATXN1	ENSG00000124788	0.00230748	0.113824	Down-regulated	-0.347381	[-] 6:16295552-16303841 | [-] 6:16295552-16303841 | [-] 6:16295552-16303841 | [-] 6:16295552-16306859 | [-] 6:16295552-16306859 | [-] 6:16295552-16306859 | [-] 6:16295552-16306859 | [-] 6:16295552-16306859 | [-] 6:16295552-16306859 | [-] 6:16295552-16306859 | [-] 6:16299112-16306859 | [-] 6:16299112-16306859 | [-] 6:16306337-16306859 | [-] 6:16306337-16306859 | [-] 6:16306337-16306859 | [-] 6:163…
XLOC_060982	CDH22	ENSG00000149654	0.0023075	0.113824	Down-regulated	-0.454738	[-] 20:46173157-46175077 | [-] 20:46173157-46175077 | [-] 20:46173157-46175077 | [-] 20:46173157-46175077 | [-] 20:46173157-46175077 | [-] 20:46173157-46175077 | [-] 20:46173157-46175077 | [-] 20:46173157-46175077 | [-] 20:46173157-46175077 | [-] 20:46173733-46175077 | [-] 20:46173734-46175077 | [-] 20:46177946-46178197 | [-] 20:46177946-46178197 | [-] 20:46177946-46178197 | [-] 20:46177946-46178…
XLOC_098706	NA	NA	0.00231168	0.113824	Down-regulated	-0.62095	[+] 8:110707954-110719623
XLOC_006103	C1orf87	ENSG00000162598	0.00234288	0.115115	Up-regulated	1.52195	[-] 1:59977642-59988022 | [-] 1:59977642-59988022 | [-] 1:59977642-59988022 | [-] 1:59977642-59988022 | [-] 1:59977642-59988022 | [-] 1:59987269-59988022 | [-] 1:59988486-59988568 | [-] 1:59988486-59988568 | [-] 1:59988486-59988568 | [-] 1:59988486-59988568 | [-] 1:59988486-59988568 | [-] 1:59988486-59988568 | [-] 1:59989152-59990833 | [-] 1:59989152-59990833 | [-] 1:59989152-59990833 | [-] 1:599…
XLOC_048488	ABHD17A	ENSG00000129968	0.00236722	0.115716	Down-regulated	-0.501742	[-] 19:1876276-1877425 | [-] 19:1876276-1877425 | [-] 19:1876276-1877425 | [-] 19:1876276-1877425 | [-] 19:1876276-1877425 | [-] 19:1876276-1877425 | [-] 19:1876276-1877425 | [-] 19:1876276-1877425 | [-] 19:1876276-1877425 | [-] 19:1876276-1877425 | [-] 19:1876276-1877425 | [-] 19:1876276-1877425 | [-] 19:1876276-1877425 | [-] 19:1876276-1877425 | [-] 19:1876276-1877425 | [-] 19:1876276-1877425 |…
XLOC_069830	PARP9	ENSG00000138496	0.00236929	0.115716	Up-regulated	0.557188	[-] 3:122527924-122528743 | [-] 3:122527924-122528743 | [-] 3:122527924-122528743 | [-] 3:122527959-122528743 | [-] 3:122527959-122528743 | [-] 3:122527961-122528743 | [-] 3:122528005-122528743 | [-] 3:122531773-122536342 | [-] 3:122531773-122536342 | [-] 3:122531773-122537073 | [-] 3:122536168-122536342 | [-] 3:122536168-122536342 | [-] 3:122536168-122536342 | [-] 3:122536168-122536342 | [-] 3:1…
XLOC_104542	NCS1	ENSG00000107130	0.00237426	0.115716	Down-regulated	-0.346628	[+] 9:130171806-130171920 | [+] 9:130172576-130172727 | [+] 9:130172578-130172727 | [+] 9:130172578-130172727 | [+] 9:130172578-130172727 | [+] 9:130172578-130172727 | [+] 9:130172578-130172727 | [+] 9:130180540-130180605 | [+] 9:130182370-130182447 | [+] 9:130193514-130193609 | [+] 9:130193760-130193945 | [+] 9:130193828-130193945 | [+] 9:130200434-130200611 | [+] 9:130200958-130200982 | [+] 9:1…
XLOC_003857	TMCC2	ENSG00000133069	0.00237515	0.115716	Down-regulated	-0.393239	[+] 1:205228062-205228771 | [+] 1:205228086-205228341 | [+] 1:205228108-205228771 | [+] 1:205228176-205228771 | [+] 1:205228472-205228771 | [+] 1:205228931-205229128 | [+] 1:205229732-205230169 | [+] 1:205241505-205242044 | [+] 1:205241505-205242044 | [+] 1:205241505-205242044 | [+] 1:205241505-205242044 | [+] 1:205241517-205242044 | [+] 1:205246496-205246691 | [+] 1:205246496-205246691 | [+] 1:2…
XLOC_059539	PPP1R16B	ENSG00000101445	0.00238068	0.115741	Down-regulated	-0.475594	[+] 20:38805705-38805792 | [+] 20:38805705-38805792 | [+] 20:38805705-38805792 | [+] 20:38805724-38805792 | [+] 20:38835825-38836175 | [+] 20:38835825-38836175 | [+] 20:38835825-38836175 | [+] 20:38835825-38836175 | [+] 20:38836116-38836175 | [+] 20:38838113-38838198 | [+] 20:38838113-38838198 | [+] 20:38838113-38838198 | [+] 20:38838448-38838510 | [+] 20:38838448-38838510 | [+] 20:38838448-38838…
XLOC_007314	NBPF8	ENSG00000162825	0.00240437	0.116647	Up-regulated	0.419443	[-] 1:145289900-145291769 | [-] 1:145289900-145291769 | [-] 1:145289900-145291769 | [-] 1:145289900-145291769 | [-] 1:145289900-145291769 | [-] 1:145290620-145291769 | [-] 1:145290639-145291769 | [-] 1:145291500-145291769 | [-] 1:145292381-145292489 | [-] 1:145292381-145292489 | [-] 1:145292381-145292489 | [-] 1:145292381-145292489 | [-] 1:145293204-145293376 | [-] 1:145293204-145293376 | [-] 1:1…
XLOC_101623	ARC	ENSG00000198576	0.00241671	0.117	Down-regulated	-0.838084	[-] 8:142611044-142611857 | [-] 8:142611044-142611857 | [-] 8:142612065-142612252 | [-] 8:142612108-142612252 | [-] 8:142612108-142612252 | [-] 8:142612484-142612702 | [-] 8:142612484-142614364 | [-] 8:142612484-142614472 | [-] 8:142618683-142618834
XLOC_107588	ABCA2	ENSG00000107331	0.00245789	0.118745	Down-regulated	-0.489382	[-] 9:137005717-137007964 | [-] 9:137005717-137007964 | [-] 9:137005717-137007964 | [-] 9:137005717-137007964 | [-] 9:137005717-137007964 | [-] 9:137005717-137007964 | [-] 9:137005717-137007964 | [-] 9:137005717-137007964 | [-] 9:137005717-137007964 | [-] 9:137005717-137007964 | [-] 9:137005717-137007964 | [-] 9:137005717-137007964 | [-] 9:137005717-137007964 | [-] 9:137007227-137007964 | [-] 9:1…
XLOC_024970	WSB2	ENSG00000176871	0.00247104	0.118932	Down-regulated	-0.315526	[-] 12:118032694-118034358 | [-] 12:118032694-118034358 | [-] 12:118032694-118034358 | [-] 12:118032694-118034358 | [-] 12:118032907-118034358 | [-] 12:118034121-118034358 | [-] 12:118034165-118034358 | [-] 12:118034196-118034358 | [-] 12:118034675-118035093 | [-] 12:118034675-118035324 | [-] 12:118034986-118035093 | [-] 12:118034986-118035093 | [-] 12:118034986-118035093 | [-] 12:118034986-11803…
XLOC_083020	CAMK2A	ENSG00000070808	0.00247576	0.118932	Down-regulated	-0.440535	[-] 5:150219416-150222713 | [-] 5:150219416-150222713 | [-] 5:150219416-150222713 | [-] 5:150219416-150222713 | [-] 5:150219416-150222713 | [-] 5:150219416-150222713 | [-] 5:150219416-150222713 | [-] 5:150219416-150222713 | [-] 5:150219416-150222713 | [-] 5:150219416-150222713 | [-] 5:150219491-150222713 | [-] 5:150221774-150222713 | [-] 5:150222691-150222713 | [-] 5:150222960-150222987 | [-] 5:1…
XLOC_081862	NA	NA	0.00247721	0.118932	Down-regulated	-1.00855	[-] 5:87767445-87770749 | [-] 5:87767445-87770749 | [-] 5:87767445-87770749 | [-] 5:87770920-87772864 | [-] 5:87773059-87773208 | [-] 5:87773533-87775527 | [-] 5:87773746-87775527
XLOC_074324	RP11-1263C18.1	ENSG00000273238	0.00248897	0.119249	Down-regulated	-0.38549	[-] 4:570304-576877 | [-] 4:573880-574412
XLOC_062964	AC006946.15	ENSG00000235478	0.00252117	0.120541	Down-regulated	-0.732709	[+] 22:17121586-17122039 | [+] 22:17121586-17122039 | [+] 22:17121586-17122039 | [+] 22:17121595-17122039 | [+] 22:17122569-17122738 | [+] 22:17122569-17122738 | [+] 22:17122569-17122738 | [+] 22:17124655-17124771 | [+] 22:17124655-17124771 | [+] 22:17124655-17124771 | [+] 22:17124655-17124771 | [+] 22:17130362-17130443 | [+] 22:17130362-17130484 | [+] 22:17130362-17130484 | [+] 22:17130362-17130…
XLOC_013287	NA	NA	0.00254816	0.121554	Down-regulated	-0.659797	[-] 10:67026424-67054676
XLOC_078229	RP11-848G14.5	ENSG00000250138	0.00255288	0.121554	Up-regulated	1.97475	[+] 5:69631963-69636399
XLOC_063038	NA	NA	0.00262509	0.124194	Down-regulated	-0.786648	[+] 22:20151889-20153830
XLOC_084833	FGD2	ENSG00000146192	0.00262554	0.124194	Up-regulated	1.07747	[+] 6:37005501-37005885 | [+] 6:37005640-37005885 | [+] 6:37005645-37005885 | [+] 6:37005646-37005885 | [+] 6:37005646-37005885 | [+] 6:37005646-37005885 | [+] 6:37005646-37005885 | [+] 6:37005646-37005885 | [+] 6:37005646-37005885 | [+] 6:37005646-37005885 | [+] 6:37005646-37005885 | [+] 6:37005646-37005885 | [+] 6:37005646-37005885 | [+] 6:37005646-37005885 | [+] 6:37005646-37005885 | [+] 6:370…
XLOC_030223	GPR65	ENSG00000140030	0.00262715	0.124194	Up-regulated	1.4356	[+] 14:88005124-88005222 | [+] 14:88005124-88005222 | [+] 14:88010389-88010967 | [+] 14:88010389-88014811 | [+] 14:88011165-88018644
XLOC_069834	ADCY5	ENSG00000173175	0.00262983	0.124194	Down-regulated	-0.353782	[-] 3:123277847-123284736 | [-] 3:123277847-123284736 | [-] 3:123277847-123284736 | [-] 3:123277847-123284736 | [-] 3:123277847-123284736 | [-] 3:123277847-123284736 | [-] 3:123277847-123284736 | [-] 3:123282296-123284736 | [-] 3:123283944-123284736 | [-] 3:123284446-123284736 | [-] 3:123284578-123284736 | [-] 3:123286685-123286809 | [-] 3:123286685-123286809 | [-] 3:123286685-123286809 | [-] 3:1…
XLOC_096312	ZC3HAV1	ENSG00000105939	0.00265073	0.124637	Up-regulated	0.435301	[-] 7:139043515-139047853 | [-] 7:139043520-139047853 | [-] 7:139045916-139047853 | [-] 7:139053451-139053581 | [-] 7:139053451-139053581 | [-] 7:139053451-139053581 | [-] 7:139053965-139054095 | [-] 7:139053965-139054095 | [-] 7:139053965-139054095 | [-] 7:139055205-139055295 | [-] 7:139055205-139055295 | [-] 7:139055205-139055295 | [-] 7:139060338-139061138 | [-] 7:139060338-139061138 | [-] 7:1…
XLOC_008590	CHI3L1	ENSG00000133048	0.00265209	0.124637	Up-regulated	1.85641	[-] 1:203176709-203178569 | [-] 1:203176709-203179176 | [-] 1:203176709-203179585 | [-] 1:203176709-203179585 | [-] 1:203176709-203179585 | [-] 1:203178931-203179585 | [-] 1:203178931-203179877 | [-] 1:203178981-203179585 | [-] 1:203179005-203179585 | [-] 1:203179134-203179585 | [-] 1:203179265-203179877 | [-] 1:203179761-203179877 | [-] 1:203179761-203179877 | [-] 1:203179761-203179877 | [-] 1:2…
XLOC_030841	STXBP6	ENSG00000168952	0.00265753	0.124637	Down-regulated	-0.407047	[-] 14:24805274-24812732 | [-] 14:24805274-24812732 | [-] 14:24805274-24812732 | [-] 14:24805274-24812732 | [-] 14:24805274-24812732 | [-] 14:24805274-24812732 | [-] 14:24805274-24812732 | [-] 14:24809656-24812732 | [-] 14:24809662-24812732 | [-] 14:24812087-24812732 | [-] 14:24812192-24812732 | [-] 14:24812300-24812732 | [-] 14:24812492-24812732 | [-] 14:24815662-24818109 | [-] 14:24819037-24819…
XLOC_083896	RREB1	ENSG00000124782	0.0026608	0.124637	Up-regulated	0.542997	[+] 6:7107254-7107768 | [+] 6:7107597-7107768 | [+] 6:7107597-7107768 | [+] 6:7107597-7107768 | [+] 6:7107597-7107768 | [+] 6:7107597-7108060 | [+] 6:7107597-7108060 | [+] 6:7107597-7108060 | [+] 6:7107597-7108060 | [+] 6:7107597-7108060 | [+] 6:7107597-7108060 | [+] 6:7107597-7108060 | [+] 6:7107597-7108060 | [+] 6:7107799-7108060 | [+] 6:7107808-7108060 | [+] 6:7107821-7108064 | [+] 6:7108026-7…
XLOC_034074	SYNM	ENSG00000182253	0.00267839	0.125207	Up-regulated	0.30388	[+] 15:99098217-99098637 | [+] 15:99098217-99098637 | [+] 15:99098217-99098637 | [+] 15:99105035-99106009 | [+] 15:99105080-99106009 | [+] 15:99105080-99106009 | [+] 15:99113591-99113715 | [+] 15:99113591-99113715 | [+] 15:99113591-99113715 | [+] 15:99113591-99113715 | [+] 15:99113591-99113715 | [+] 15:99113591-99113715 | [+] 15:99120163-99120270 | [+] 15:99125994-99126072 | [+] 15:99126722-99126…
XLOC_027134	UBL3	ENSG00000122042	0.00268553	0.125248	Down-regulated	-0.302846	[-] 13:29759679-29765226 | [-] 13:29759679-29767307 | [-] 13:29759679-29767307 | [-] 13:29759679-29767307 | [-] 13:29764371-29767307 | [-] 13:29765633-29767307 | [-] 13:29767618-29767695 | [-] 13:29767618-29767695 | [-] 13:29767618-29767695 | [-] 13:29767618-29767695 | [-] 13:29767618-29767695 | [-] 13:29772112-29772198 | [-] 13:29772112-29772198 | [-] 13:29772112-29772198 | [-] 13:29772112-29772…
XLOC_035514	BCL2A1	ENSG00000140379	0.00269066	0.125248	Up-regulated	2.13523	[-] 15:79960889-79961174 | [-] 15:79960892-79961174 | [-] 15:79967637-79967692 | [-] 15:79970700-79971169 | [-] 15:79970700-79971446
XLOC_007395	NA	NA	0.00269954	0.125248	Up-regulated	0.601913	[-] 1:148425645-148428767
XLOC_087513	NA	NA	0.00270617	0.125248	Up-regulated	0.905023	[+] 6:164170392-164180305
XLOC_084707	C4B	ENSG00000224389	0.00270639	0.125248	Up-regulated	1.57768	[+] 6:32014762-32014910 | [+] 6:32014762-32014910 | [+] 6:32014846-32014910 | [+] 6:32015043-32015241 | [+] 6:32015043-32015241 | [+] 6:32015043-32015241 | [+] 6:32015456-32015657 | [+] 6:32015456-32015657 | [+] 6:32015456-32015657 | [+] 6:32015581-32015657 | [+] 6:32015619-32015657 | [+] 6:32015867-32015937 | [+] 6:32015867-32015937 | [+] 6:32015867-32015937 | [+] 6:32015867-32015937 | [+] 6:320…
XLOC_096492	RNY1	ENSG00000201098	0.00275046	0.127033	Down-regulated	-0.779711	[-] 7:148987136-148987248
XLOC_000171	PIK3CD	ENSG00000171608	0.00279932	0.128621	Up-regulated	0.677084	[+] 1:9651732-9651802 | [+] 1:9651745-9651802 | [+] 1:9688176-9688313 | [+] 1:9691467-9691571 | [+] 1:9691467-9691571 | [+] 1:9691467-9691571 | [+] 1:9691675-9691946 | [+] 1:9710198-9710280 | [+] 1:9710198-9710280 | [+] 1:9710198-9710280 | [+] 1:9710198-9710280 | [+] 1:9710424-9710596 | [+] 1:9710424-9710596 | [+] 1:9710424-9710596 | [+] 1:9710424-9710596 | [+] 1:9710424-9710596 | [+] 1:9710424-9…
XLOC_054113	IGFBP2	ENSG00000115457	0.00280056	0.128621	Up-regulated	1.19472	[+] 2:216632815-216633014 | [+] 2:216632828-216633014 | [+] 2:216632828-216633014 | [+] 2:216633395-216633965 | [+] 2:216633395-216633965 | [+] 2:216633395-216633965 | [+] 2:216633429-216633965 | [+] 2:216659618-216659746 | [+] 2:216659618-216659746 | [+] 2:216660557-216660786 | [+] 2:216660557-216660786 | [+] 2:216660557-216660786 | [+] 2:216660557-216660786 | [+] 2:216660557-216660786 | [+] 2:2…
XLOC_096410	TRPV6	ENSG00000165125	0.00280155	0.128621	Down-regulated	-1.0263	[-] 7:142871113-142871989 | [-] 7:142871113-142871989 | [-] 7:142871113-142871989 | [-] 7:142871113-142871989 | [-] 7:142871113-142871989 | [-] 7:142871113-142871989 | [-] 7:142871113-142871989 | [-] 7:142871113-142871989 | [-] 7:142871113-142871989 | [-] 7:142871203-142871989 | [-] 7:142871209-142871989 | [-] 7:142871213-142871989 | [-] 7:142871214-142871989 | [-] 7:142872372-142872478 | [-] 7:1…
XLOC_054687	PXDN	ENSG00000130508	0.00284905	0.130542	Up-regulated	0.503259	[-] 2:1631682-1634323 | [-] 2:1631682-1634323 | [-] 2:1631682-1634323 | [-] 2:1631682-1634323 | [-] 2:1631682-1634323 | [-] 2:1631682-1634323 | [-] 2:1631682-1634323 | [-] 2:1631682-1634323 | [-] 2:1631682-1634323 | [-] 2:1631682-1634323 | [-] 2:1631682-1634323 | [-] 2:1631682-1634323 | [-] 2:1631682-1634323 | [-] 2:1631682-1634323 | [-] 2:1631682-1634323 | [-] 2:1631682-1634323 | [-] 2:1631682-1…
XLOC_023051	AC091814.2	ENSG00000225231	0.0028633	0.130776	Down-regulated	-3.65692	[-] 12:9936174-9939170 | [-] 12:9936174-9940093 | [-] 12:9936579-9936814 | [-] 12:9939063-9939170 | [-] 12:9939909-9940093 | [-] 12:9939909-9940093 | [-] 12:9942489-9942572 | [-] 12:9942489-9942572 | [-] 12:9942489-9942572 | [-] 12:9943130-9943495 | [-] 12:9943130-9943495 | [-] 12:9943130-9943495
XLOC_021251	ASIC1	ENSG00000110881	0.00286828	0.130776	Down-regulated	-0.379873	[+] 12:50056713-50056737 | [+] 12:50056936-50057916 | [+] 12:50056984-50057916 | [+] 12:50057036-50057916 | [+] 12:50057132-50057916 | [+] 12:50057141-50057916 | [+] 12:50057184-50057916 | [+] 12:50057184-50057916 | [+] 12:50057184-50057916 | [+] 12:50057548-50057916 | [+] 12:50057704-50057916 | [+] 12:50057745-50057916 | [+] 12:50058183-50058222 | [+] 12:50058751-50059128 | [+] 12:50058751-50059…
XLOC_104797	VLDLR-AS1	ENSG00000236404	0.00287115	0.130776	Down-regulated	-0.385673	[-] 9:2386907-2424510 | [-] 9:2422702-2424510 | [-] 9:2425397-2425540 | [-] 9:2425397-2425540 | [-] 9:2493075-2493180 | [-] 9:2493075-2493180 | [-] 9:2494180-2494302 | [-] 9:2494180-2494302 | [-] 9:2503280-2503403 | [-] 9:2506359-2506540 | [-] 9:2506419-2506540 | [-] 9:2506419-2506540 | [-] 9:2521903-2522019 | [-] 9:2521903-2522046 | [-] 9:2521903-2522046 | [-] 9:2523053-2523157 | [-] 9:2523053-2…
XLOC_102474	TMEM8B	ENSG00000137103	0.00291348	0.132443	Down-regulated	-0.268723	[+] 9:35814451-35815324 | [+] 9:35816144-35816234 | [+] 9:35829228-35829319 | [+] 9:35829228-35829319 | [+] 9:35829228-35829319 | [+] 9:35829228-35829319 | [+] 9:35829228-35829319 | [+] 9:35829228-35829391 | [+] 9:35829228-35829391 | [+] 9:35829228-35829391 | [+] 9:35829228-35829391 | [+] 9:35829232-35829319 | [+] 9:35829272-35829319 | [+] 9:35829498-35829955 | [+] 9:35829498-35829955 | [+] 9:358…
XLOC_089544	NDUFAF4	ENSG00000123545	0.00294863	0.13361	Down-regulated	-0.393594	[-] 6:96889313-96891391 | [-] 6:96889313-96891391 | [-] 6:96891012-96891391 | [-] 6:96891151-96891391 | [-] 6:96896084-96896153 | [-] 6:96896084-96896153 | [-] 6:96896744-96896847 | [-] 6:96896744-96896847 | [-] 6:96896744-96896847 | [-] 6:96896744-96896918 | [-] 6:96897666-96897874 | [-] 6:96897666-96897881 | [-] 6:96897666-96897883
XLOC_012542	NA	NA	0.00295074	0.13361	Down-regulated	-1.15011	[-] 10:23063035-23066812
XLOC_007341	ANKRD34A	ENSG00000272031	0.00296901	0.134175	Down-regulated	-0.414904	[-] 1:145959315-145961305 | [-] 1:145959315-145961879 | [-] 1:145959315-145961879 | [-] 1:145959315-145961879 | [-] 1:145959442-145961879 | [-] 1:145961404-145961879 | [-] 1:145961449-145961879 | [-] 1:145961714-145961879 | [-] 1:145962255-145962318 | [-] 1:145962255-145962318 | [-] 1:145962421-145962596 | [-] 1:145962421-145962629 | [-] 1:145962421-145962968 | [-] 1:145962421-145962968 | [-] 1:1…
XLOC_037406	CMTM3	ENSG00000140931	0.00298086	0.134447	Up-regulated	0.793284	[+] 16:66603874-66603909 | [+] 16:66603874-66603909 | [+] 16:66603874-66603909 | [+] 16:66604032-66604182 | [+] 16:66604032-66604449 | [+] 16:66604032-66604482 | [+] 16:66604032-66604555 | [+] 16:66604032-66604555 | [+] 16:66604100-66604449 | [+] 16:66604157-66604182 | [+] 16:66604276-66604555 | [+] 16:66604310-66604449 | [+] 16:66604341-66604555 | [+] 16:66604664-66604952 | [+] 16:66604731-66604…
XLOC_022290	FAM222A	ENSG00000139438	0.00299857	0.134982	Down-regulated	-0.45203	[+] 12:109713814-109714897 | [+] 12:109714002-109714897 | [+] 12:109714228-109714897 | [+] 12:109714735-109714897 | [+] 12:109722532-109722825 | [+] 12:109734583-109734900 | [+] 12:109734767-109734900 | [+] 12:109744101-109744228 | [+] 12:109744101-109744228 | [+] 12:109744115-109744228 | [+] 12:109744115-109744228 | [+] 12:109768012-109770494 | [+] 12:109768012-109770507 | [+] 12:109768012-10978…
XLOC_014775	SNORA23	ENSG00000201998	0.00301045	0.135253	Down-regulated	-0.604869	[+] 11:9428773-9428954
XLOC_063534	NCF4	ENSG00000100365	0.00302464	0.135627	Up-regulated	1.40278	[+] 22:36860975-36861203 | [+] 22:36860988-36861203 | [+] 22:36860988-36861203 | [+] 22:36860988-36861203 | [+] 22:36864045-36864129 | [+] 22:36864045-36864129 | [+] 22:36864919-36865072 | [+] 22:36864919-36865072 | [+] 22:36864919-36865072 | [+] 22:36864919-36865072 | [+] 22:36867392-36867462 | [+] 22:36867392-36867462 | [+] 22:36867392-36867462 | [+] 22:36867392-36867462 | [+] 22:36870415-36870…
XLOC_064087	NA	NA	0.00305154	0.136568	Up-regulated	0.7656	[-] 22:23603067-23608214
XLOC_001319	PODN	ENSG00000174348	0.00308987	0.138016	Up-regulated	0.883383	[+] 1:53061716-53061746 | [+] 1:53061823-53061845 | [+] 1:53062021-53062308 | [+] 1:53062021-53062308 | [+] 1:53062052-53062308 | [+] 1:53062052-53062308 | [+] 1:53062052-53062308 | [+] 1:53062052-53062308 | [+] 1:53062052-53062308 | [+] 1:53062052-53062308 | [+] 1:53062052-53062308 | [+] 1:53062052-53062308 | [+] 1:53062182-53062308 | [+] 1:53062213-53062308 | [+] 1:53062213-53062308 | [+] 1:530…
XLOC_092355	LAT2	ENSG00000086730	0.00310174	0.138279	Up-regulated	1.15117	[+] 7:74199456-74199685 | [+] 7:74199529-74199685 | [+] 7:74199652-74199685 | [+] 7:74199652-74199685 | [+] 7:74199652-74199685 | [+] 7:74199652-74199685 | [+] 7:74199652-74199685 | [+] 7:74199652-74199685 | [+] 7:74199652-74199685 | [+] 7:74199652-74199685 | [+] 7:74209396-74210088 | [+] 7:74209418-74210088 | [+] 7:74209757-74210088 | [+] 7:74209927-74210088 | [+] 7:74209931-74210088 | [+] 7:742…
XLOC_001067	FOXO6	ENSG00000204060	0.00310957	0.138361	Down-regulated	-0.56564	[+] 1:41361922-41362344 | [+] 1:41361922-41362344 | [+] 1:41361931-41362344 | [+] 1:41381616-41382678 | [+] 1:41381616-41383590 | [+] 1:41381616-41390354
XLOC_024524	NA	NA	0.00312371	0.138723	Up-regulated	0.836371	[-] 12:94686465-94711962
XLOC_019978	MPZL2	ENSG00000149573	0.00314586	0.139236	Up-regulated	2.47284	[-] 11:118253403-118255233 | [-] 11:118253403-118255233 | [-] 11:118253403-118255233 | [-] 11:118253403-118255233 | [-] 11:118254625-118255233 | [-] 11:118255075-118255233 | [-] 11:118256911-118257313 | [-] 11:118257238-118257313 | [-] 11:118257238-118257313 | [-] 11:118257238-118257313 | [-] 11:118257238-118257313 | [-] 11:118257238-118257660 | [-] 11:118257238-118257660 | [-] 11:118258815-11825…
XLOC_063544	CYTH4	ENSG00000100055	0.00314866	0.139236	Up-regulated	0.90944	[+] 22:37282027-37282196 | [+] 22:37282027-37282196 | [+] 22:37282027-37282196 | [+] 22:37282027-37282196 | [+] 22:37282027-37282196 | [+] 22:37282027-37282196 | [+] 22:37282027-37282196 | [+] 22:37282027-37282196 | [+] 22:37282383-37282588 | [+] 22:37282441-37282588 | [+] 22:37282441-37282588 | [+] 22:37282441-37282588 | [+] 22:37282441-37282588 | [+] 22:37282441-37282588 | [+] 22:37282441-37282…
XLOC_027859	MZT1	ENSG00000204899	0.00315335	0.139236	Down-regulated	-0.464073	[-] 13:72708307-72710345 | [-] 13:72708307-72710345 | [-] 13:72708307-72710345 | [-] 13:72708357-72710345 | [-] 13:72711026-72711073 | [-] 13:72718952-72719097 | [-] 13:72718952-72719097 | [-] 13:72718952-72719097 | [-] 13:72721780-72721797 | [-] 13:72723460-72723479 | [-] 13:72727524-72727687
XLOC_066793	RP11-404G16.2	ENSG00000244062	0.00317048	0.139725	Down-regulated	-0.65066	[+] 3:133760300-133761379 | [+] 3:133761527-133762363
XLOC_070402	TM4SF1	ENSG00000169908	0.00318691	0.140182	Up-regulated	0.855145	[-] 3:149369021-149369880 | [-] 3:149369021-149371867 | [-] 3:149369022-149369880 | [-] 3:149369023-149369880 | [-] 3:149369023-149371867 | [-] 3:149369498-149369880 | [-] 3:149371687-149371867 | [-] 3:149371687-149371867 | [-] 3:149371687-149371867 | [-] 3:149371687-149371867 | [-] 3:149371772-149371867 | [-] 3:149375443-149375588 | [-] 3:149375443-149375588 | [-] 3:149375443-149375588 | [-] 3:1…
XLOC_031919	SERPINA1	ENSG00000197249	0.00320144	0.140553	Up-regulated	2.08533	[-] 14:94376747-94378640 | [-] 14:94376747-94378640 | [-] 14:94376747-94378640 | [-] 14:94376747-94378640 | [-] 14:94376747-94378640 | [-] 14:94376747-94378640 | [-] 14:94376747-94378640 | [-] 14:94378349-94378640 | [-] 14:94378373-94378640 | [-] 14:94378376-94378640 | [-] 14:94378389-94378640 | [-] 14:94378449-94378640 | [-] 14:94379113-94379611 | [-] 14:94379113-94379611 | [-] 14:94379113-94379…
XLOC_013237	RTKN2	ENSG00000182010	0.00323849	0.14182	Down-regulated	-0.52125	[-] 10:62183035-62184387 | [-] 10:62183035-62184387 | [-] 10:62193194-62196577 | [-] 10:62193194-62198443 | [-] 10:62193194-62198443 | [-] 10:62197407-62198443 | [-] 10:62198283-62198443 | [-] 10:62198283-62198443 | [-] 10:62199754-62199861 | [-] 10:62199754-62199861 | [-] 10:62199754-62199861 | [-] 10:62199754-62199861 | [-] 10:62199754-62199861 | [-] 10:62204857-62205022 | [-] 10:62204857-62205…
XLOC_056142	NA	NA	0.00324259	0.14182	Down-regulated	-1.05104	[-] 2:77839748-77839890 | [-] 2:77874980-77875062 | [-] 2:77938952-77939886 | [-] 2:77938952-77939886 | [-] 2:77940035-77940080 | [-] 2:77940117-77940162 | [-] 2:77949459-77951533 | [-] 2:77949459-77952945 | [-] 2:77951038-77951533 | [-] 2:77951038-77952945 | [-] 2:77951038-77952945 | [-] 2:77951038-77952945 | [-] 2:77971590-77989029 | [-] 2:77986471-77989029 | [-] 2:77986471-77989029
XLOC_024317	NA	NA	0.00325442	0.141863	Up-regulated	0.861035	[-] 12:79561892-79570849
XLOC_090871	PDE10A	ENSG00000112541	0.00325764	0.141863	Down-regulated	-0.500706	[-] 6:165323575-165333127 | [-] 6:165323575-165333127 | [-] 6:165323575-165333127 | [-] 6:165323575-165333127 | [-] 6:165323575-165333127 | [-] 6:165323575-165333127 | [-] 6:165323575-165333127 | [-] 6:165323575-165333127 | [-] 6:165323575-165333127 | [-] 6:165323575-165333127 | [-] 6:165323575-165333127 | [-] 6:165323575-165333127 | [-] 6:165323575-165333127 | [-] 6:165323575-165333127 | [-] 6:1…
XLOC_030296	NA	NA	0.00326199	0.141863	Down-regulated	-0.392634	[+] 14:93434038-93440423
XLOC_000288	PDPN	ENSG00000162493	0.00327381	0.142109	Up-regulated	0.390307	[+] 1:13583465-13584100 | [+] 1:13583465-13584341 | [+] 1:13583465-13584341 | [+] 1:13583465-13584341 | [+] 1:13583757-13584100 | [+] 1:13583762-13584100 | [+] 1:13583831-13584100 | [+] 1:13583832-13584100 | [+] 1:13583833-13584100 | [+] 1:13584093-13584188 | [+] 1:13584267-13584341 | [+] 1:13584270-13584341 | [+] 1:13584509-13584714 | [+] 1:13585252-13585568 | [+] 1:13585434-13585568 | [+] 1:135…
XLOC_014366	UROS	ENSG00000188690	0.0032983	0.142903	Down-regulated	-0.470212	[-] 10:125784980-125785260 | [-] 10:125784980-125785260 | [-] 10:125785517-125785839 | [-] 10:125785517-125785839 | [-] 10:125788577-125789005 | [-] 10:125788577-125789005 | [-] 10:125788577-125789005 | [-] 10:125788577-125789005 | [-] 10:125788577-125789005 | [-] 10:125788578-125789005 | [-] 10:125788582-125789005 | [-] 10:125788583-125789005 | [-] 10:125788587-125789005 | [-] 10:125788725-12578…
XLOC_099847	TNFRSF10D	ENSG00000173530	0.00331254	0.143252	Up-regulated	1.22708	[-] 8:23135588-23138003 | [-] 8:23135588-23138003 | [-] 8:23135588-23138003 | [-] 8:23135588-23138003 | [-] 8:23138188-23138260 | [-] 8:23138188-23138260 | [-] 8:23138188-23138260 | [-] 8:23138188-23138260 | [-] 8:23144450-23144635 | [-] 8:23144450-23144635 | [-] 8:23144450-23144635 | [-] 8:23144450-23145089 | [-] 8:23145058-23145089 | [-] 8:23145058-23145089 | [-] 8:23145058-23145921 | [-] 8:231…
XLOC_102903	LINC01410	ENSG00000238113	0.00332351	0.143275	Up-regulated	0.915432	[+] 9:62801461-62801531 | [+] 9:62801461-62801531 | [+] 9:62801461-62801531 | [+] 9:62801465-62801531 | [+] 9:62802076-62802209 | [+] 9:62802209-62802209 | [+] 9:62803984-62804140 | [+] 9:62803984-62804140 | [+] 9:62803984-62804140 | [+] 9:62803984-62811589 | [+] 9:62803984-62812075 | [+] 9:62803984-62813634 | [+] 9:62806311-62806333 | [+] 9:62809768-62810186 | [+] 9:62809768-62811589 | [+] 9:628…
XLOC_107609	NRARP	ENSG00000198435	0.00332548	0.143275	Down-regulated	-0.777529	[-] 9:137298755-137298775 | [-] 9:137298925-137302294 | [-] 9:137300482-137302251
XLOC_081576	NAIP	ENSG00000249437	0.00334568	0.143635	Up-regulated	0.770991	[-] 5:70968434-70970468 | [-] 5:70968434-70970468 | [-] 5:70968483-70970468 | [-] 5:70968483-70970468 | [-] 5:70968483-70970468 | [-] 5:70968483-70970468 | [-] 5:70969820-70970468 | [-] 5:70970050-70970468 | [-] 5:70970247-70970468 | [-] 5:70971449-70971571 | [-] 5:70974129-70974293 | [-] 5:70974129-70974293 | [-] 5:70974129-70974293 | [-] 5:70974129-70974293 | [-] 5:70974129-70974293 | [-] 5:709…
XLOC_043209	ARL17B	ENSG00000228696	0.00334629	0.143635	Down-regulated	-1.15772	[-] 17:46274784-46275418 | [-] 17:46299134-46299445 | [-] 17:46299526-46299665 | [-] 17:46299526-46299665 | [-] 17:46309507-46311275 | [-] 17:46309507-46311275 | [-] 17:46309507-46311275 | [-] 17:46311185-46311275 | [-] 17:46320496-46320571 | [-] 17:46320496-46320571 | [-] 17:46330345-46330598 | [-] 17:46330453-46330598 | [-] 17:46334680-46334837 | [-] 17:46337272-46337370 | [-] 17:46337272-46337…
XLOC_106036	RFK	ENSG00000135002	0.0033572	0.143779	Down-regulated	-0.299652	[-] 9:76382719-76387529 | [-] 9:76382719-76387529 | [-] 9:76382719-76387529 | [-] 9:76382719-76388656 | [-] 9:76385517-76387529 | [-] 9:76385546-76387529 | [-] 9:76386981-76387529 | [-] 9:76387284-76387529 | [-] 9:76387308-76387529 | [-] 9:76387584-76388656 | [-] 9:76388183-76388286 | [-] 9:76388554-76388656 | [-] 9:76388554-76388656 | [-] 9:76388554-76388656 | [-] 9:76388554-76388656 | [-] 9:763…
XLOC_088012	NA	NA	0.0033669	0.143779	Down-regulated	-0.669956	[-] 6:16914026-16914054 | [-] 6:16932850-16940045 | [-] 6:16932850-16940045 | [-] 6:16932850-16940045 | [-] 6:16932850-16940045 | [-] 6:16932850-16940045 | [-] 6:16932850-16940045 | [-] 6:16947015-16949592 | [-] 6:16947015-16949592 | [-] 6:16947015-16949592 | [-] 6:16947015-16949592 | [-] 6:16949605-16949629 | [-] 6:16952309-16954146 | [-] 6:16952518-16954146 | [-] 6:16952518-16954146 | [-] 6:169…
XLOC_008568	PTPN7	ENSG00000143851	0.0033683	0.143779	Down-regulated	-0.539349	[-] 1:202146851-202148460 | [-] 1:202146851-202148460 | [-] 1:202146851-202148460 | [-] 1:202146851-202148460 | [-] 1:202146851-202148460 | [-] 1:202146851-202148460 | [-] 1:202146851-202148460 | [-] 1:202146851-202148460 | [-] 1:202146851-202148460 | [-] 1:202146851-202148460 | [-] 1:202146851-202148460 | [-] 1:202146851-202148460 | [-] 1:202146851-202148466 | [-] 1:202146851-202148466 | [-] 1:2…
XLOC_087528	NA	NA	0.00337622	0.14385	Up-regulated	0.789771	[+] 6:164358107-164363564
XLOC_076184	ANXA5	ENSG00000164111	0.00338797	0.144086	Up-regulated	0.44826	[-] 4:121667076-121668527 | [-] 4:121667076-121668527 | [-] 4:121667076-121668527 | [-] 4:121667076-121668527 | [-] 4:121667076-121668527 | [-] 4:121667076-121668527 | [-] 4:121667076-121668527 | [-] 4:121667955-121668527 | [-] 4:121668027-121668527 | [-] 4:121668027-121668527 | [-] 4:121668076-121668527 | [-] 4:121668246-121668527 | [-] 4:121669312-121669724 | [-] 4:121669312-121669724 | [-] 4:1…
XLOC_023156	ARHGDIB	ENSG00000111348	0.00339771	0.144234	Up-regulated	0.864895	[-] 12:14941986-14942721 | [-] 12:14941986-14942721 | [-] 12:14941986-14942721 | [-] 12:14941986-14942721 | [-] 12:14941986-14942721 | [-] 12:14941986-14942721 | [-] 12:14942017-14942721 | [-] 12:14942045-14942721 | [-] 12:14942330-14942721 | [-] 12:14942370-14942721 | [-] 12:14942508-14942721 | [-] 12:14942652-14942721 | [-] 12:14944776-14944839 | [-] 12:14944776-14944839 | [-] 12:14944776-14944…
XLOC_080301	PRR7	ENSG00000131188	0.00343146	0.144965	Down-regulated	-0.757336	[+] 5:177446445-177446662 | [+] 5:177446795-177446960 | [+] 5:177446827-177446960 | [+] 5:177448334-177448407 | [+] 5:177453956-177454040 | [+] 5:177454829-177455494 | [+] 5:177454829-177455494 | [+] 5:177454829-177455494 | [+] 5:177454829-177455494 | [+] 5:177455724-177455832 | [+] 5:177455724-177456268 | [+] 5:177455724-177456268 | [+] 5:177455724-177456286
XLOC_072983	UGT8	ENSG00000174607	0.00343501	0.144965	Down-regulated	-0.671497	[+] 4:114598455-114598974 | [+] 4:114598770-114598974 | [+] 4:114619423-114619525 | [+] 4:114622367-114623702 | [+] 4:114622367-114623702 | [+] 4:114622367-114623702 | [+] 4:114622367-114623702 | [+] 4:114622367-114623702 | [+] 4:114622367-114623702 | [+] 4:114622879-114623305 | [+] 4:114622879-114623702 | [+] 4:114663995-114664137 | [+] 4:114663995-114664137 | [+] 4:114663995-114664137 | [+] 4:1…
XLOC_016752	NA	NA	0.00343864	0.144965	Down-regulated	-0.791747	[+] 11:119989618-119998753
XLOC_075921	NA	NA	0.00344004	0.144965	Down-regulated	-0.911599	[-] 4:104109679-104120345
XLOC_028340	ABCC4	ENSG00000125257	0.00344659	0.144977	Up-regulated	0.792724	[-] 13:95007481-95007632 | [-] 13:95018542-95021682 | [-] 13:95018542-95021682 | [-] 13:95018542-95021682 | [-] 13:95018542-95021682 | [-] 13:95018542-95021682 | [-] 13:95019829-95021682 | [-] 13:95034605-95034739 | [-] 13:95034605-95034739 | [-] 13:95034605-95034739 | [-] 13:95034605-95034739 | [-] 13:95034605-95034739 | [-] 13:95034605-95034739 | [-] 13:95034605-95034739 | [-] 13:95043320-95043…
XLOC_003239	FMO2	ENSG00000094963	0.00345526	0.145077	Up-regulated	0.986098	[+] 1:171185208-171185359 | [+] 1:171185208-171185359 | [+] 1:171185208-171185359 | [+] 1:171185208-171185359 | [+] 1:171185208-171185359 | [+] 1:171185249-171185359 | [+] 1:171185300-171185359 | [+] 1:171185300-171185359 | [+] 1:171185302-171185359 | [+] 1:171185524-171185845 | [+] 1:171185708-171185845 | [+] 1:171185708-171185845 | [+] 1:171185708-171185845 | [+] 1:171185708-171186366 | [+] 1:1…
XLOC_095650	PON3	ENSG00000105852	0.00347168	0.145502	Up-regulated	0.767475	[-] 7:95359873-95360131 | [-] 7:95359873-95360131 | [-] 7:95359873-95360131 | [-] 7:95359873-95360131 | [-] 7:95359944-95360131 | [-] 7:95359944-95360131 | [-] 7:95359946-95360131 | [-] 7:95359946-95360131 | [-] 7:95359946-95360131 | [-] 7:95359946-95360131 | [-] 7:95359961-95360131 | [-] 7:95359987-95360131 | [-] 7:95362362-95362438 | [-] 7:95362362-95362490 | [-] 7:95362362-95362490 | [-] 7:953…
XLOC_018509	RASGRP2	ENSG00000068831	0.00347994	0.145584	Down-regulated	-0.43912	[-] 11:64726911-64727131 | [-] 11:64726911-64727131 | [-] 11:64726911-64727131 | [-] 11:64726911-64727131 | [-] 11:64726911-64727131 | [-] 11:64726911-64727131 | [-] 11:64726911-64727131 | [-] 11:64726911-64727131 | [-] 11:64726911-64727131 | [-] 11:64726911-64727131 | [-] 11:64726911-64727131 | [-] 11:64726911-64727131 | [-] 11:64726911-64727131 | [-] 11:64726911-64727131 | [-] 11:64726911-64727…
XLOC_089796	NA	NA	0.00354776	0.147968	Up-regulated	1.21072	[-] 6:104495441-104498308
XLOC_087357	TULP4	ENSG00000130338	0.00355853	0.147968	Down-regulated	-0.361612	[+] 6:158232122-158232303 | [+] 6:158232162-158232303 | [+] 6:158232182-158232303 | [+] 6:158232193-158232303 | [+] 6:158232193-158232303 | [+] 6:158232193-158232303 | [+] 6:158232194-158232303 | [+] 6:158232199-158232303 | [+] 6:158232210-158232303 | [+] 6:158232210-158232303 | [+] 6:158232212-158232303 | [+] 6:158232235-158232303 | [+] 6:158232235-158232303 | [+] 6:158232236-158232303 | [+] 6:1…
XLOC_032171	MIR4710	ENSG00000265291	0.00355992	0.147968	Down-regulated	-0.777603	[-] 14:104673050-104681212 | [-] 14:104677694-104677749
XLOC_007728	TAGLN2	ENSG00000158710	0.00356257	0.147968	Up-regulated	0.856722	[-] 1:159918106-159918941 | [-] 1:159918106-159918941 | [-] 1:159918106-159919376 | [-] 1:159918107-159918941 | [-] 1:159918107-159918941 | [-] 1:159918751-159919376 | [-] 1:159918777-159918941 | [-] 1:159918838-159918941 | [-] 1:159919274-159919376 | [-] 1:159919274-159919376 | [-] 1:159919274-159919376 | [-] 1:159919274-159919376 | [-] 1:159919274-159919376 | [-] 1:159919274-159919376 | [-] 1:1…
XLOC_000486	HTR6	ENSG00000158748	0.00359009	0.148516	Down-regulated	-0.456055	[+] 1:19664826-19665033 | [+] 1:19664840-19665033 | [+] 1:19664851-19665033 | [+] 1:19665051-19666467 | [+] 1:19665287-19666467 | [+] 1:19665912-19666467 | [+] 1:19665916-19666467 | [+] 1:19674615-19676305 | [+] 1:19677996-19678725 | [+] 1:19678567-19678725 | [+] 1:19678567-19678725 | [+] 1:19678567-19678725 | [+] 1:19678567-19678725 | [+] 1:19678567-19678725 | [+] 1:19678567-19678725 | [+] 1:196…
XLOC_089745	NA	NA	0.00359502	0.148516	Up-regulated	1.01156	[-] 6:104247529-104257546
XLOC_083265	UBTD2	ENSG00000168246	0.00359505	0.148516	Down-regulated	-0.401047	[-] 5:172209640-172212227 | [-] 5:172209640-172212227 | [-] 5:172209640-172212227 | [-] 5:172209640-172212227 | [-] 5:172209640-172212227 | [-] 5:172234122-172234358 | [-] 5:172234122-172234358 | [-] 5:172234122-172234358 | [-] 5:172234122-172234358 | [-] 5:172234122-172234358 | [-] 5:172234475-172234507 | [-] 5:172251911-172251998 | [-] 5:172266426-172266963 | [-] 5:172283596-172284071 | [-] 5:1…
XLOC_096842	NA	NA	0.00360867	0.148613	Down-regulated	-0.929621	[+] 8:2855903-2866417
XLOC_058410	RP11-384O8.1	ENSG00000267034	0.00361027	0.148613	Down-regulated	-0.561847	[-] 2:222314068-222318653 | [-] 2:222317242-222318653
XLOC_056820	NA	NA	0.00362408	0.148773	Up-regulated	1.00151	[-] 2:109433284-109436940
XLOC_065640	NA	NA	0.00362705	0.148773	Down-regulated	-1.18741	[+] 3:50263414-50266652
XLOC_083875	LY86	ENSG00000112799	0.00363579	0.148867	Up-regulated	1.1822	[+] 6:6588108-6588450 | [+] 6:6588669-6588870 | [+] 6:6588726-6588870 | [+] 6:6618986-6619257 | [+] 6:6624926-6625012 | [+] 6:6624926-6625012 | [+] 6:6624926-6625012 | [+] 6:6625994-6626069 | [+] 6:6626293-6626421 | [+] 6:6626293-6626421 | [+] 6:6626293-6626421 | [+] 6:6626293-6626421 | [+] 6:6649625-6649677 | [+] 6:6649625-6649677 | [+] 6:6649625-6649677 | [+] 6:6649625-6649677 | [+] 6:6654544-6…
XLOC_048503	LINGO3	ENSG00000220008	0.00364703	0.148886	Down-regulated	-0.522624	[-] 19:2285829-2291822 | [-] 19:2285829-2291822 | [-] 19:2285829-2291822 | [-] 19:2285829-2292579 | [-] 19:2289784-2292024 | [-] 19:2295400-2296855 | [-] 19:2298385-2299608 | [-] 19:2308076-2308159
XLOC_038819	PYCARD	ENSG00000103490	0.00366137	0.148886	Up-regulated	1.52313	[-] 16:31201485-31201841 | [-] 16:31201485-31201841 | [-] 16:31201486-31201841 | [-] 16:31201486-31201841 | [-] 16:31202147-31202203 | [-] 16:31202147-31202296 | [-] 16:31202147-31202440 | [-] 16:31202194-31202296 | [-] 16:31202417-31202756 | [-] 16:31202417-31202992 | [-] 16:31202417-31203450 | [-] 16:31202417-31203450
XLOC_054001	AC010731.4	ENSG00000235118	0.00366155	0.148886	Down-regulated	-0.988556	[+] 2:206642418-206642526 | [+] 2:206642418-206642582 | [+] 2:206643181-206643447 | [+] 2:206643421-206643447 | [+] 2:206644227-206644648 | [+] 2:206644227-206644648 | [+] 2:206644227-206644648 | [+] 2:206648661-206648847 | [+] 2:206648661-206649011 | [+] 2:206648661-206649449 | [+] 2:206648661-206649449 | [+] 2:206648661-206649449
XLOC_021117	ANO6	ENSG00000177119	0.00366202	0.148886	Up-regulated	0.472246	[+] 12:45215987-45216391 | [+] 12:45215987-45216391 | [+] 12:45216020-45216391 | [+] 12:45216085-45216391 | [+] 12:45216120-45216391 | [+] 12:45216120-45216391 | [+] 12:45228168-45228273 | [+] 12:45270462-45270524 | [+] 12:45270462-45270524 | [+] 12:45292683-45292934 | [+] 12:45302014-45302093 | [+] 12:45302014-45302093 | [+] 12:45302014-45302093 | [+] 12:45302014-45302093 | [+] 12:45302014-45302…
XLOC_000090	PLCH2	ENSG00000149527	0.00367815	0.149141	Down-regulated	-0.499106	[+] 1:2425928-2426037 | [+] 1:2425980-2426037 | [+] 1:2425980-2426037 | [+] 1:2425980-2426037 | [+] 1:2425980-2426037 | [+] 1:2425980-2426037 | [+] 1:2425980-2426037 | [+] 1:2430338-2430629 | [+] 1:2430338-2430629 | [+] 1:2430338-2430629 | [+] 1:2430338-2430629 | [+] 1:2430338-2430629 | [+] 1:2430338-2430629 | [+] 1:2430338-2430629 | [+] 1:2443836-2443972 | [+] 1:2467220-2467662 | [+] 1:2467277-2…
XLOC_041024	ARL4D	ENSG00000175906	0.00368122	0.149141	Down-regulated	-0.589851	[+] 17:43398959-43399093 | [+] 17:43399661-43401137
XLOC_034937	ATP8B4	ENSG00000104043	0.00369258	0.149339	Up-regulated	0.732306	[-] 15:49856222-49860475 | [-] 15:49856222-49860475 | [-] 15:49856222-49860475 | [-] 15:49856222-49860475 | [-] 15:49856222-49860475 | [-] 15:49856222-49860475 | [-] 15:49856222-49860475 | [-] 15:49856222-49860475 | [-] 15:49856222-49860475 | [-] 15:49856222-49860475 | [-] 15:49856222-49860475 | [-] 15:49858238-49860475 | [-] 15:49858239-49860475 | [-] 15:49858239-49860475 | [-] 15:49859000-49860…
XLOC_067918	ST6GAL1	ENSG00000073849	0.00370992	0.149778	Up-regulated	0.74553	[+] 3:186930485-186930834 | [+] 3:186930502-186930834 | [+] 3:186930526-186930834 | [+] 3:186930526-186930834 | [+] 3:186930532-186930834 | [+] 3:186930534-186930834 | [+] 3:186930773-186930834 | [+] 3:186930779-186930834 | [+] 3:186930948-186931138 | [+] 3:186931087-186931138 | [+] 3:186931205-186931394 | [+] 3:186931352-186931394 | [+] 3:186942348-186942427 | [+] 3:186948684-186948938 | [+] 3:1…
XLOC_012541	NA	NA	0.00373592	0.150565	Down-regulated	-0.976627	[-] 10:23055882-23062074
XLOC_036899	NA	NA	0.00376382	0.151291	Up-regulated	1.6742	[+] 16:32117309-32117369 | [+] 16:32126047-32132936
XLOC_107414	FIBCD1	ENSG00000130720	0.00376703	0.151291	Down-regulated	-0.676291	[-] 9:130900195-130904072 | [-] 9:130900195-130904072 | [-] 9:130900195-130904072 | [-] 9:130900195-130904323 | [-] 9:130902438-130904323 | [-] 9:130902440-130904072 | [-] 9:130902440-130904323 | [-] 9:130903676-130904323 | [-] 9:130905234-130905413 | [-] 9:130905234-130905413 | [-] 9:130905234-130905413 | [-] 9:130905234-130905413 | [-] 9:130911792-130911888 | [-] 9:130911792-130911888 | [-] 9:1…
XLOC_015645	FERMT3	ENSG00000149781	0.00377926	0.151318	Up-regulated	1.01582	[+] 11:64206678-64206814 | [+] 11:64206678-64206814 | [+] 11:64206678-64206814 | [+] 11:64206678-64206814 | [+] 11:64206734-64206814 | [+] 11:64206734-64206814 | [+] 11:64207351-64207524 | [+] 11:64207351-64207524 | [+] 11:64207354-64207524 | [+] 11:64207354-64207524 | [+] 11:64207354-64207524 | [+] 11:64207354-64207524 | [+] 11:64207817-64207906 | [+] 11:64207817-64207906 | [+] 11:64210611-64210…
XLOC_095190	MLXIPL	ENSG00000009950	0.00378621	0.151318	Up-regulated	0.687924	[-] 7:73592800-73593983 | [-] 7:73592800-73593983 | [-] 7:73592800-73593983 | [-] 7:73592800-73593983 | [-] 7:73592800-73593983 | [-] 7:73592800-73593983 | [-] 7:73592800-73593983 | [-] 7:73592800-73593983 | [-] 7:73592800-73593983 | [-] 7:73592800-73593983 | [-] 7:73592800-73593983 | [-] 7:73592800-73593983 | [-] 7:73592800-73593983 | [-] 7:73592800-73594403 | [-] 7:73592800-73594403 | [-] 7:735…
XLOC_011132	PAPSS2	ENSG00000198682	0.00378766	0.151318	Up-regulated	0.953721	[+] 10:87659613-87660008 | [+] 10:87659719-87660008 | [+] 10:87660140-87660405 | [+] 10:87660357-87660405 | [+] 10:87660814-87661053 | [+] 10:87660819-87661053 | [+] 10:87660984-87661053 | [+] 10:87698059-87698083 | [+] 10:87700246-87700270 | [+] 10:87709196-87709313 | [+] 10:87709196-87709313 | [+] 10:87709196-87709313 | [+] 10:87709196-87709313 | [+] 10:87709196-87709313 | [+] 10:87709196-87709…
XLOC_084395	TRIM38	ENSG00000112343	0.00379789	0.151318	Up-regulated	0.724589	[+] 6:25962801-25962855 | [+] 6:25962802-25962855 | [+] 6:25962802-25962855 | [+] 6:25962802-25962855 | [+] 6:25962848-25962917 | [+] 6:25963049-25963282 | [+] 6:25963049-25963282 | [+] 6:25963049-25963282 | [+] 6:25963049-25963282 | [+] 6:25963049-25963282 | [+] 6:25966335-25966933 | [+] 6:25966335-25966933 | [+] 6:25966335-25966933 | [+] 6:25966335-25966933 | [+] 6:25966493-25966933 | [+] 6:259…
XLOC_012938	RP11-38L15.3	ENSG00000231187	0.00380047	0.151318	Down-regulated	-0.648184	[-] 10:46582127-46583138 | [-] 10:46582782-46583138 | [-] 10:46596009-46596330 | [-] 10:46597834-46598064 | [-] 10:46597834-46598145 | [-] 10:46597834-46598167
XLOC_061265	STMN3	ENSG00000197457	0.00380878	0.151387	Down-regulated	-0.375426	[-] 20:63639705-63641397 | [-] 20:63639708-63641397 | [-] 20:63642108-63642299 | [-] 20:63642108-63642299 | [-] 20:63643756-63643931 | [-] 20:63643756-63643931 | [-] 20:63644214-63644309 | [-] 20:63644214-63644309 | [-] 20:63652573-63652766 | [-] 20:63653327-63653427
XLOC_031144	LINC00639	ENSG00000259070	0.0038155	0.151394	Down-regulated	-0.702362	[-] 14:38728416-38745299 | [-] 14:38728416-38745299 | [-] 14:38728416-38745299 | [-] 14:38728416-38745299 | [-] 14:38728416-38745299 | [-] 14:38728416-38745299 | [-] 14:38728416-38745299 | [-] 14:38728416-38745299 | [-] 14:38728416-38745299 | [-] 14:38745428-38745544 | [-] 14:38745428-38745544 | [-] 14:38745428-38745544 | [-] 14:38749159-38749654 | [-] 14:38749159-38749654 | [-] 14:38749159-38749…
XLOC_091830	CCM2	ENSG00000136280	0.00383783	0.152019	Down-regulated	-0.34939	[+] 7:44999321-44999405 | [+] 7:44999475-44999857 | [+] 7:45000185-45000363 | [+] 7:45000185-45000363 | [+] 7:45000185-45000363 | [+] 7:45000185-45000363 | [+] 7:45000185-45000363 | [+] 7:45000188-45000363 | [+] 7:45000188-45000363 | [+] 7:45000189-45000363 | [+] 7:45000249-45000363 | [+] 7:45027015-45027266 | [+] 7:45027015-45027266 | [+] 7:45027015-45027266 | [+] 7:45027015-45027797 | [+] 7:450…
XLOC_007502	S100A11	ENSG00000163191	0.00385723	0.152526	Up-regulated	0.950863	[-] 1:152032506-152032823 | [-] 1:152032506-152032823 | [-] 1:152033648-152033800 | [-] 1:152033648-152033800 | [-] 1:152036913-152037035 | [-] 1:152047822-152047907
XLOC_045909	NA	NA	0.00388596	0.153399	Down-regulated	-0.56598	[-] 18:34486812-34493275
XLOC_017007	FLI1	ENSG00000151702	0.00390119	0.153557	Up-regulated	0.530793	[+] 11:128686535-128686701 | [+] 11:128686535-128686701 | [+] 11:128692982-128693143 | [+] 11:128693770-128694276 | [+] 11:128693770-128694276 | [+] 11:128693770-128694276 | [+] 11:128693770-128694276 | [+] 11:128693916-128694276 | [+] 11:128694088-128694276 | [+] 11:128694092-128694276 | [+] 11:128748237-128748290 | [+] 11:128758106-128758326 | [+] 11:128758115-128758326 | [+] 11:128758115-12875…
XLOC_064812	LRRN1	ENSG00000175928	0.00391167	0.153557	Down-regulated	-0.367111	[+] 3:3799433-3799919 | [+] 3:3799437-3799919 | [+] 3:3799437-3799919 | [+] 3:3799437-3799919 | [+] 3:3799437-3799919 | [+] 3:3799696-3799919 | [+] 3:3800871-3801246 | [+] 3:3800965-3801246 | [+] 3:3800965-3801246 | [+] 3:3800965-3801246 | [+] 3:3800965-3827293 | [+] 3:3804128-3804192 | [+] 3:3804128-3827293 | [+] 3:3844364-3844579 | [+] 3:3844364-3847703 | [+] 3:3844364-3895212 | [+] 3:3844364-3…
XLOC_093690	TMEM176A	ENSG00000002933	0.00391939	0.153557	Up-regulated	0.717532	[+] 7:150799773-150799894 | [+] 7:150800403-150800828 | [+] 7:150800403-150800828 | [+] 7:150800403-150800828 | [+] 7:150800403-150800968 | [+] 7:150800403-150800968 | [+] 7:150800403-150800968 | [+] 7:150800403-150800968 | [+] 7:150800543-150800828 | [+] 7:150800779-150800828 | [+] 7:150800788-150800828 | [+] 7:150800798-150800968 | [+] 7:150801534-150801566 | [+] 7:150801536-150801566 | [+] 7:1…
XLOC_032551	NA	NA	0.0039222	0.153557	Down-regulated	-5.35043	[+] 15:24453046-24453707
XLOC_013669	NA	NA	0.0039232	0.153557	Down-regulated	-0.900401	[-] 10:89336332-89338013
XLOC_059469	MYH7B	ENSG00000078814	0.00394625	0.154198	Down-regulated	-0.636484	[+] 20:34975403-34975499 | [+] 20:34975403-34975499 | [+] 20:34977630-34977680 | [+] 20:34977632-34977680 | [+] 20:34977632-34977680 | [+] 20:34977667-34977680 | [+] 20:34977934-34978096 | [+] 20:34977934-34978096 | [+] 20:34977934-34978096 | [+] 20:34977934-34978096 | [+] 20:34979390-34979496 | [+] 20:34979390-34979496 | [+] 20:34979390-34979496 | [+] 20:34979390-34979496 | [+] 20:34979661-34979…
XLOC_013816	BLNK	ENSG00000095585	0.00395388	0.154235	Up-regulated	0.973064	[-] 10:96191702-96192092 | [-] 10:96191702-96192092 | [-] 10:96191702-96192092 | [-] 10:96191702-96192092 | [-] 10:96191707-96192092 | [-] 10:96191707-96192092 | [-] 10:96196908-96197063 | [-] 10:96196908-96197063 | [-] 10:96196908-96197063 | [-] 10:96196908-96197063 | [-] 10:96199966-96200158 | [-] 10:96200075-96200158 | [-] 10:96200075-96200158 | [-] 10:96200075-96200158 | [-] 10:96200075-96200…
XLOC_032949	CASC5	ENSG00000137812	0.00396196	0.154289	Up-regulated	1.34386	[+] 15:40593881-40594392 | [+] 15:40593915-40594392 | [+] 15:40594020-40594392 | [+] 15:40594020-40594392 | [+] 15:40594020-40594392 | [+] 15:40594020-40594392 | [+] 15:40594020-40594392 | [+] 15:40594020-40594392 | [+] 15:40594020-40594392 | [+] 15:40594020-40594392 | [+] 15:40594020-40594392 | [+] 15:40594020-40594392 | [+] 15:40594020-40594392 | [+] 15:40594020-40594392 | [+] 15:40594020-40594…
XLOC_047772	CIC	ENSG00000079432	0.00397415	0.154503	Down-regulated	-0.359178	[+] 19:42268406-42268594 | [+] 19:42268493-42268594 | [+] 19:42268526-42268594 | [+] 19:42268531-42268594 | [+] 19:42268537-42268594 | [+] 19:42268537-42268594 | [+] 19:42268537-42268594 | [+] 19:42268537-42268594 | [+] 19:42268537-42268594 | [+] 19:42268537-42268594 | [+] 19:42268537-42268594 | [+] 19:42269142-42269381 | [+] 19:42269142-42269381 | [+] 19:42269142-42269381 | [+] 19:42269142-42269…
XLOC_030940	FOXG1-AS1	ENSG00000257126	0.00401677	0.155898	Down-regulated	-0.439774	[-] 14:28716646-28720975 | [-] 14:28716646-28720975 | [-] 14:28716646-28720975 | [-] 14:28716646-28720975 | [-] 14:28716646-28720975 | [-] 14:28716646-28720975 | [-] 14:28716646-28720975 | [-] 14:28716646-28720975 | [-] 14:28716646-28720975 | [-] 14:28716646-28720975 | [-] 14:28716646-28720975 | [-] 14:28716646-28720975 | [-] 14:28716646-28722133 | [-] 14:28722199-28728965 | [-] 14:28722199-28729…
XLOC_018570	GAL3ST3	ENSG00000175229	0.00403229	0.156238	Down-regulated	-0.490778	[-] 11:66033172-66033293 | [-] 11:66036936-66043677 | [-] 11:66041208-66043677 | [-] 11:66041952-66043677 | [-] 11:66042364-66043677 | [-] 11:66044991-66045527 | [-] 11:66045291-66045527 | [-] 11:66045291-66045527 | [-] 11:66045291-66045527 | [-] 11:66045291-66045575 | [-] 11:66049011-66049151 | [-] 11:66049011-66049180 | [-] 11:66049011-66049188 | [-] 11:66049011-66049202
XLOC_056036	LOXL3	ENSG00000115318	0.00403943	0.156252	Up-regulated	0.561833	[-] 2:74532414-74533679 | [-] 2:74532414-74533679 | [-] 2:74532414-74533679 | [-] 2:74532414-74533679 | [-] 2:74532414-74533679 | [-] 2:74532414-74533679 | [-] 2:74532438-74533679 | [-] 2:74532604-74533679 | [-] 2:74533130-74533679 | [-] 2:74533253-74533679 | [-] 2:74533728-74533993 | [-] 2:74533882-74533993 | [-] 2:74533882-74533993 | [-] 2:74533882-74533993 | [-] 2:74533882-74533993 | [-] 2:745…
XLOC_038998	SNX20	ENSG00000167208	0.0040485	0.156319	Up-regulated	2.1958	[-] 16:50666300-50668041 | [-] 16:50666300-50669148 | [-] 16:50666558-50666916 | [-] 16:50667909-50669148 | [-] 16:50671624-50673492 | [-] 16:50671625-50674074 | [-] 16:50673334-50673492 | [-] 16:50673985-50674074 | [-] 16:50673985-50674074 | [-] 16:50675770-50675921 | [-] 16:50675770-50675921 | [-] 16:50675770-50675921 | [-] 16:50675770-50675921 | [-] 16:50675770-50675921 | [-] 16:50675770-50675…
XLOC_091831	RAMP3	ENSG00000122679	0.00405471	0.156319	Up-regulated	0.996344	[+] 7:45157791-45157886 | [+] 7:45157791-45157886 | [+] 7:45157791-45157886 | [+] 7:45157829-45157886 | [+] 7:45157829-45157886 | [+] 7:45177309-45177441 | [+] 7:45177309-45177441 | [+] 7:45177309-45177441 | [+] 7:45177309-45177441 | [+] 7:45177309-45177441 | [+] 7:45183157-45183408 | [+] 7:45183157-45183408 | [+] 7:45183157-45183420 | [+] 7:45183157-45183420 | [+] 7:45183157-45184250 | [+] 7:451…
XLOC_098658	NA	NA	0.0040802	0.15704	Down-regulated	-0.338369	[+] 8:110187533-110248219
XLOC_053243	ITGA6	ENSG00000091409	0.00409608	0.157389	Up-regulated	0.487338	[+] 2:172427189-172427470 | [+] 2:172427354-172427470 | [+] 2:172427354-172427470 | [+] 2:172427354-172427470 | [+] 2:172427354-172427470 | [+] 2:172427354-172427970 | [+] 2:172427354-172427970 | [+] 2:172427354-172427970 | [+] 2:172427418-172427470 | [+] 2:172427555-172427970 | [+] 2:172427789-172427970 | [+] 2:172427789-172427970 | [+] 2:172427789-172427970 | [+] 2:172465539-172465663 | [+] 2:1…
XLOC_058300	2017-03-04	ENSG00000144583	0.00412521	0.157984	Down-regulated	-0.476472	[-] 2:216247734-216259679 | [-] 2:216247734-216259679 | [-] 2:216257865-216259679 | [-] 2:216277672-216277864 | [-] 2:216277672-216277864 | [-] 2:216283574-216283729 | [-] 2:216283574-216283729 | [-] 2:216283574-216283729 | [-] 2:216357786-216359312 | [-] 2:216369745-216372027 | [-] 2:216369745-216372317 | [-] 2:216369745-216372430 | [-] 2:216369745-216372481
XLOC_008998	TLR5	ENSG00000187554	0.0041271	0.157984	Up-regulated	0.963372	[-] 1:223109265-223113035 | [-] 1:223109265-223113035 | [-] 1:223109265-223113035 | [-] 1:223109265-223113035 | [-] 1:223109406-223113035 | [-] 1:223110305-223113035 | [-] 1:223112968-223113035 | [-] 1:223132475-223132639 | [-] 1:223132475-223132639 | [-] 1:223132475-223132639 | [-] 1:223132475-223132639 | [-] 1:223132475-223132639 | [-] 1:223132475-223132639 | [-] 1:223132475-223132639 | [-] 1:2…
XLOC_064610	NAGA	ENSG00000198951	0.00413209	0.157984	Up-regulated	0.507856	[-] 22:42049784-42060413 | [-] 22:42049784-42060413 | [-] 22:42058354-42060413 | [-] 22:42059796-42060413 | [-] 22:42059802-42060413 | [-] 22:42060924-42061067 | [-] 22:42060924-42061067 | [-] 22:42060924-42061067 | [-] 22:42060924-42061067 | [-] 22:42060924-42061067 | [-] 22:42062827-42063024 | [-] 22:42062827-42063024 | [-] 22:42062827-42063024 | [-] 22:42062827-42063024 | [-] 22:42062827-42063…
XLOC_115689	TRAPPC13P1	ENSG00000235447	0.00416506	0.158981	Down-regulated	-0.727043	[-] X:76655297-76658308 | [-] X:76655297-76658308 | [-] X:76655297-76658308 | [-] X:76655297-76658308 | [-] X:76655297-76658308 | [-] X:76655498-76656559 | [-] X:76658502-76658668 | [-] X:76658502-76658670 | [-] X:76658502-76658865 | [-] X:76658502-76659325 | [-] X:76689784-76693452 | [-] X:76692967-76692981 | [-] X:76692967-76692989 | [-] X:76692967-76693132 | [-] X:76692967-76693452
XLOC_085040	BEND6	ENSG00000151917	0.00417404	0.159061	Down-regulated	-0.390197	[+] 6:56954911-56955460 | [+] 6:56954961-56955460 | [+] 6:56955126-56955460 | [+] 6:56955126-56955460 | [+] 6:56955292-56955460 | [+] 6:56955372-56955460 | [+] 6:56981711-56981930 | [+] 6:56981711-56981930 | [+] 6:56981711-56981930 | [+] 6:56981711-56981930 | [+] 6:56990937-56990959 | [+] 6:56992378-56992555 | [+] 6:56992378-56992555 | [+] 6:56992378-56992555 | [+] 6:56992378-56992555 | [+] 6:569…
XLOC_083685	NA	NA	0.00418903	0.159369	Down-regulated	-0.703952	[+] 6:469639-481673
XLOC_004061	NA	NA	0.00421314	0.159713	Up-regulated	0.883764	[+] 1:219286563-219288354
XLOC_023191	SLCO1A2	ENSG00000084453	0.00421807	0.159713	Down-regulated	-0.693333	[-] 12:21250158-21269767 | [-] 12:21250158-21269767 | [-] 12:21250158-21269767 | [-] 12:21250158-21269767 | [-] 12:21250158-21269767 | [-] 12:21250158-21269767 | [-] 12:21250158-21269767 | [-] 12:21250158-21269767 | [-] 12:21250158-21269767 | [-] 12:21250158-21269767 | [-] 12:21250158-21269767 | [-] 12:21250158-21269767 | [-] 12:21250158-21269767 | [-] 12:21250158-21269767 | [-] 12:21250158-21269…
XLOC_020572	PTPN6	ENSG00000111679	0.00421969	0.159713	Up-regulated	1.01836	[+] 12:6946373-6946739 | [+] 12:6946381-6946739 | [+] 12:6946468-6946739 | [+] 12:6946468-6946739 | [+] 12:6946468-6946739 | [+] 12:6946468-6946739 | [+] 12:6946468-6946739 | [+] 12:6946574-6946739 | [+] 12:6946577-6946739 | [+] 12:6946577-6946739 | [+] 12:6946610-6946739 | [+] 12:6946710-6946739 | [+] 12:6951165-6951291 | [+] 12:6951262-6951291 | [+] 12:6951262-6951291 | [+] 12:6951262-6951291 |…
XLOC_012343	RP11-271F18.4	ENSG00000270111	0.00422572	0.159713	Down-regulated	-0.553468	[-] 10:10410691-10417941 | [-] 10:10410691-10419596 | [-] 10:10410691-10419596 | [-] 10:10410691-10419596 | [-] 10:10410691-10419596 | [-] 10:10410691-10419596 | [-] 10:10419538-10419596 | [-] 10:10422598-10422774 | [-] 10:10422598-10422774 | [-] 10:10422598-10422774 | [-] 10:10422598-10422774 | [-] 10:10422598-10422774 | [-] 10:10422598-10422774 | [-] 10:10422598-10422774 | [-] 10:10433924-10434…
XLOC_089763	NA	NA	0.00425431	0.160216	Up-regulated	0.97743	[-] 6:104330423-104337727 | [-] 6:104330423-104337727 | [-] 6:104330423-104337727 | [-] 6:104338402-104338684 | [-] 6:104338402-104338684 | [-] 6:104338402-104338941 | [-] 6:104424557-104430001 | [-] 6:104429473-104429850 | [-] 6:104528133-104529144
XLOC_019633	CASP4	ENSG00000196954	0.00425605	0.160216	Up-regulated	1.08211	[-] 11:104942866-104942973 | [-] 11:104942866-104942973 | [-] 11:104942866-104942973 | [-] 11:104942866-104942973 | [-] 11:104942866-104942973 | [-] 11:104942866-104942973 | [-] 11:104942866-104942973 | [-] 11:104942866-104942973 | [-] 11:104942866-104942973 | [-] 11:104942866-104942973 | [-] 11:104942866-104944851 | [-] 11:104942866-104944851 | [-] 11:104942866-104944851 | [-] 11:104942866-10494…
XLOC_064515	CBX6	ENSG00000183741	0.00425984	0.160216	Down-regulated	-0.400277	[-] 22:38861410-38865634 | [-] 22:38861410-38867147 | [-] 22:38861450-38867201 | [-] 22:38864229-38867147 | [-] 22:38866765-38867147 | [-] 22:38869572-38871546 | [-] 22:38871480-38871546 | [-] 22:38871480-38871546 | [-] 22:38871480-38871546 | [-] 22:38871480-38871546 | [-] 22:38871692-38871757 | [-] 22:38871692-38871757 | [-] 22:38871692-38871757 | [-] 22:38871692-38871757 | [-] 22:38871692-38871…
XLOC_029052	RP11-66N24.6	ENSG00000274002	0.00427141	0.16039	Down-regulated	-0.548087	[+] 14:23576407-23576448 | [+] 14:23589337-23589358 | [+] 14:23612715-23612860 | [+] 14:23612715-23612860 | [+] 14:23619201-23620012 | [+] 14:23619203-23626487 | [+] 14:23619203-23626487
XLOC_093077	TES	ENSG00000135269	0.00427857	0.160398	Up-regulated	0.923766	[+] 7:116210493-116210734 | [+] 7:116210493-116210734 | [+] 7:116210493-116210734 | [+] 7:116210493-116210734 | [+] 7:116210493-116210734 | [+] 7:116210506-116210734 | [+] 7:116210539-116210734 | [+] 7:116210549-116210734 | [+] 7:116210561-116210734 | [+] 7:116222769-116223026 | [+] 7:116222804-116223026 | [+] 7:116222804-116223026 | [+] 7:116222951-116223026 | [+] 7:116234534-116234619 | [+] 7:1…
XLOC_012637	SVIL	ENSG00000197321	0.00430518	0.161134	Up-regulated	0.560986	[-] 10:29457338-29458333 | [-] 10:29457338-29458333 | [-] 10:29457338-29458333 | [-] 10:29457348-29458333 | [-] 10:29458059-29458333 | [-] 10:29458434-29458589 | [-] 10:29458434-29458589 | [-] 10:29458434-29458589 | [-] 10:29458434-29458589 | [-] 10:29458434-29458589 | [-] 10:29462277-29462401 | [-] 10:29462277-29462401 | [-] 10:29462277-29462401 | [-] 10:29462277-29462401 | [-] 10:29462277-29462…
XLOC_089793	NA	NA	0.00434979	0.16254	Up-regulated	1.1463	[-] 6:104464515-104470980 | [-] 6:104464515-104486843 | [-] 6:104472654-104486843
XLOC_029867	PLEKHG3	ENSG00000126822	0.00437357	0.163165	Down-regulated	-0.529514	[+] 14:64704102-64704131 | [+] 14:64704102-64704131 | [+] 14:64704102-64704131 | [+] 14:64704436-64704704 | [+] 14:64704436-64704704 | [+] 14:64704436-64704704 | [+] 14:64704436-64704704 | [+] 14:64704597-64704704 | [+] 14:64715703-64716092 | [+] 14:64723781-64723914 | [+] 14:64723781-64723914 | [+] 14:64727593-64727756 | [+] 14:64727593-64727982 | [+] 14:64727593-64727982 | [+] 14:64727593-64727…
XLOC_017317	CYB5R2	ENSG00000166394	0.00438595	0.163362	Down-regulated	-0.717557	[-] 11:7664157-7665546 | [-] 11:7664157-7665546 | [-] 11:7664157-7665546 | [-] 11:7664157-7665546 | [-] 11:7664157-7665546 | [-] 11:7664157-7665546 | [-] 11:7664157-7665546 | [-] 11:7664157-7665546 | [-] 11:7664157-7665546 | [-] 11:7664157-7665546 | [-] 11:7664157-7665546 | [-] 11:7664157-7665546 | [-] 11:7664157-7665546 | [-] 11:7664157-7665546 | [-] 11:7664157-7665546 | [-] 11:7664157-7665546 |…
XLOC_065413	MOBP	ENSG00000168314	0.00440828	0.16393	Down-regulated	-0.882503	[+] 3:39467107-39467283 | [+] 3:39467198-39467283 | [+] 3:39467198-39467283 | [+] 3:39467198-39467283 | [+] 3:39467198-39467283 | [+] 3:39467198-39467283 | [+] 3:39467198-39467283 | [+] 3:39467198-39467283 | [+] 3:39467198-39467283 | [+] 3:39467523-39467740 | [+] 3:39467523-39467740 | [+] 3:39467523-39467740 | [+] 3:39467523-39467740 | [+] 3:39467523-39467740 | [+] 3:39467523-39467740 | [+] 3:394…
XLOC_086869	HEY2	ENSG00000135547	0.00447601	0.166025	Down-regulated	-0.512885	[+] 6:125733761-125733870 | [+] 6:125747608-125747726 | [+] 6:125747664-125747726 | [+] 6:125749552-125749859 | [+] 6:125749571-125749859 | [+] 6:125749580-125749859 | [+] 6:125750124-125750383 | [+] 6:125750124-125751879 | [+] 6:125750260-125751879 | [+] 6:125751801-125751879 | [+] 6:125751801-125751879 | [+] 6:125751801-125751879 | [+] 6:125751801-125751879 | [+] 6:125751801-125751879 | [+] 6:1…
XLOC_076882	SH3RF1	ENSG00000154447	0.00448051	0.166025	Down-regulated	-0.30055	[-] 4:169092230-169096687 | [-] 4:169092230-169096687 | [-] 4:169092230-169096687 | [-] 4:169092230-169096687 | [-] 4:169092230-169096687 | [-] 4:169092230-169096687 | [-] 4:169092230-169096687 | [-] 4:169092230-169096687 | [-] 4:169092230-169096687 | [-] 4:169094256-169096687 | [-] 4:169106847-169107205 | [-] 4:169106847-169107205 | [-] 4:169106847-169107205 | [-] 4:169106847-169107205 | [-] 4:1…
XLOC_066717	RN7SL752P	ENSG00000239437	0.00450162	0.166025	Down-regulated	-1.03375	[+] 3:129591349-129591635
XLOC_003810	PRELP	ENSG00000188783	0.00450288	0.166025	Up-regulated	0.565216	[+] 1:203475748-203475928 | [+] 1:203475828-203475938 | [+] 1:203483169-203484157 | [+] 1:203483169-203484157 | [+] 1:203486706-203491352 | [+] 1:203486706-203491554
XLOC_042965	TOP2A	ENSG00000131747	0.00450676	0.166025	Up-regulated	3.14974	[-] 17:40388516-40388858 | [-] 17:40388516-40388858 | [-] 17:40388516-40388858 | [-] 17:40388516-40389647 | [-] 17:40388516-40389647 | [-] 17:40388516-40389647 | [-] 17:40388526-40388858 | [-] 17:40389516-40389602 | [-] 17:40389516-40389647 | [-] 17:40389516-40389647 | [-] 17:40389516-40389647 | [-] 17:40389562-40389647 | [-] 17:40389965-40390164 | [-] 17:40389965-40390164 | [-] 17:40389965-40390…
XLOC_008616	ETNK2	ENSG00000143845	0.00450776	0.166025	Down-regulated	-0.386874	[-] 1:204130828-204132256 | [-] 1:204130828-204132256 | [-] 1:204130828-204132256 | [-] 1:204130828-204132256 | [-] 1:204130828-204132256 | [-] 1:204130828-204132256 | [-] 1:204130828-204132256 | [-] 1:204130828-204132256 | [-] 1:204130828-204132256 | [-] 1:204130828-204132256 | [-] 1:204131062-204132256 | [-] 1:204131062-204132256 | [-] 1:204131956-204132256 | [-] 1:204131962-204132256 | [-] 1:2…
XLOC_030632	PACS2	ENSG00000179364	0.00452002	0.166025	Down-regulated	-0.331832	[+] 14:105300563-105300979 | [+] 14:105300563-105300979 | [+] 14:105300563-105300979 | [+] 14:105300563-105300979 | [+] 14:105300563-105300979 | [+] 14:105314415-105315037 | [+] 14:105314415-105315037 | [+] 14:105314415-105315037 | [+] 14:105314415-105315037 | [+] 14:105314415-105315037 | [+] 14:105314415-105315037 | [+] 14:105314415-105315037 | [+] 14:105314415-105315037 | [+] 14:105314415-10531…
XLOC_002716	NA	NA	0.00452922	0.166025	Up-regulated	0.521869	[+] 1:152221435-152226523 | [+] 1:152226941-152228052
XLOC_101515	ST3GAL1	ENSG00000008513	0.00453242	0.166025	Up-regulated	0.480258	[-] 8:133454577-133459937 | [-] 8:133454577-133459937 | [-] 8:133454577-133459937 | [-] 8:133454577-133459937 | [-] 8:133454577-133459937 | [-] 8:133454577-133459937 | [-] 8:133454577-133459937 | [-] 8:133454577-133459937 | [-] 8:133454577-133459937 | [-] 8:133454577-133459937 | [-] 8:133454848-133459937 | [-] 8:133454853-133459937 | [-] 8:133458945-133459937 | [-] 8:133461875-133461994 | [-] 8:1…
XLOC_038101	CCDC78	ENSG00000162004	0.00453652	0.166025	Down-regulated	-0.750181	[-] 16:722582-722789 | [-] 16:722582-722789 | [-] 16:722582-722789 | [-] 16:722582-722789 | [-] 16:722582-722789 | [-] 16:722582-722789 | [-] 16:722582-722789 | [-] 16:722582-722789 | [-] 16:722582-722789 | [-] 16:722582-725293 | [-] 16:722583-725293 | [-] 16:722588-722789 | [-] 16:722588-722789 | [-] 16:722625-722789 | [-] 16:722922-723018 | [-] 16:722922-723018 | [-] 16:722922-723022 | [-] 16:7…
XLOC_085481	NA	NA	0.004557	0.166481	Down-regulated	-0.5061	[+] 6:79078283-79082109
XLOC_106595	ABCA1	ENSG00000165029	0.00456477	0.166481	Up-regulated	0.320151	[-] 9:104780979-104784455 | [-] 9:104780979-104784455 | [-] 9:104780979-104784455 | [-] 9:104780979-104784455 | [-] 9:104780979-104784455 | [-] 9:104780979-104784455 | [-] 9:104780979-104784455 | [-] 9:104781002-104784455 | [-] 9:104785396-104785639 | [-] 9:104785396-104785639 | [-] 9:104785396-104785639 | [-] 9:104785396-104785639 | [-] 9:104785396-104785639 | [-] 9:104785396-104785639 | [-] 9:1…
XLOC_094941	PHKG1	ENSG00000164776	0.00457061	0.166481	Up-regulated	0.678184	[-] 7:56080283-56081299 | [-] 7:56080283-56081299 | [-] 7:56080283-56081299 | [-] 7:56080283-56081299 | [-] 7:56080283-56081299 | [-] 7:56080982-56081299 | [-] 7:56081630-56081755 | [-] 7:56081630-56081755 | [-] 7:56081630-56081755 | [-] 7:56081630-56081755 | [-] 7:56081630-56081755 | [-] 7:56081630-56081755 | [-] 7:56081717-56081755 | [-] 7:56081893-56082046 | [-] 7:56081893-56082046 | [-] 7:560…
XLOC_044139	BAIAP2-AS1	ENSG00000226137	0.00458231	0.166644	Down-regulated	-0.380153	[-] 17:81028934-81033398 | [-] 17:81029133-81033398 | [-] 17:81029702-81033398 | [-] 17:81034378-81034573 | [-] 17:81034565-81034881 | [-] 17:81034565-81034881
XLOC_091400	MPP6	ENSG00000105926	0.00460482	0.1672	Down-regulated	-0.258441	[+] 7:24573268-24573593 | [+] 7:24573268-24573593 | [+] 7:24573268-24573593 | [+] 7:24573268-24573593 | [+] 7:24573268-24573593 | [+] 7:24573268-24573593 | [+] 7:24573268-24573593 | [+] 7:24573268-24573593 | [+] 7:24573346-24573593 | [+] 7:24573415-24573593 | [+] 7:24573466-24573593 | [+] 7:24573908-24574278 | [+] 7:24574013-24574278 | [+] 7:24574013-24574278 | [+] 7:24574013-24574278 | [+] 7:245…
XLOC_006613	GBP5	ENSG00000154451	0.00461868	0.16744	Up-regulated	0.832939	[-] 1:89257860-89260817 | [-] 1:89257860-89260817 | [-] 1:89257860-89260817 | [-] 1:89257860-89260817 | [-] 1:89257860-89260817 | [-] 1:89257860-89260817 | [-] 1:89257860-89260817 | [-] 1:89257860-89260817 | [-] 1:89257860-89260817 | [-] 1:89257860-89260817 | [-] 1:89257860-89260817 | [-] 1:89257860-89260817 | [-] 1:89257860-89260817 | [-] 1:89258950-89260817 | [-] 1:89260582-89260817 | [-] 1:892…
XLOC_033424	RNU5B-1	ENSG00000200156	0.00466092	0.168588	Down-regulated	-0.854322	[+] 15:65304677-65304792
XLOC_094852	NACAD	ENSG00000136274	0.00466495	0.168588	Down-regulated	-0.365858	[-] 7:45076494-45080523 | [-] 7:45076494-45080523 | [-] 7:45076494-45080523 | [-] 7:45076494-45080523 | [-] 7:45076494-45080523 | [-] 7:45076494-45080523 | [-] 7:45076494-45080523 | [-] 7:45076494-45080523 | [-] 7:45076494-45080523 | [-] 7:45076494-45080523 | [-] 7:45080438-45080523 | [-] 7:45080640-45080762 | [-] 7:45080640-45080762 | [-] 7:45080640-45080762 | [-] 7:45080640-45080762 | [-] 7:450…
XLOC_066383	NA	NA	0.00472341	0.170434	Down-regulated	-0.528894	[+] 3:107278278-107281325
XLOC_075105	NA	NA	0.00473547	0.170602	Up-regulated	0.953313	[-] 4:43867187-43877329
XLOC_064479	SOX10	ENSG00000100146	0.0047619	0.171287	Down-regulated	-0.505187	[-] 22:37970686-37971298 | [-] 22:37970686-37971298 | [-] 22:37972300-37974198 | [-] 22:37972300-37974198 | [-] 22:37972300-37974198 | [-] 22:37974044-37974198 | [-] 22:37974044-37974198 | [-] 22:37977867-37978135 | [-] 22:37977867-37978135 | [-] 22:37977867-37978135 | [-] 22:37977867-37978135 | [-] 22:37977867-37978135 | [-] 22:37977923-37978135 | [-] 22:37978082-37978135 | [-] 22:37983357-37983…
XLOC_080171	CTD-2270F17.1	ENSG00000253647	0.0047774	0.171578	Up-regulated	1.18984	[+] 5:170389493-170389603 | [+] 5:170389493-170389603 | [+] 5:170420386-170420615 | [+] 5:170420386-170423265 | [+] 5:170421971-170422844
XLOC_089787	NA	NA	0.00478771	0.171681	Up-regulated	1.15731	[-] 6:104432486-104444444
XLOC_047665	PAK4	ENSG00000130669	0.00481174	0.172275	Down-regulated	-0.435253	[+] 19:39125770-39125879 | [+] 19:39125770-39125919 | [+] 19:39125770-39125919 | [+] 19:39125770-39125919 | [+] 19:39125770-39125919 | [+] 19:39125770-39125919 | [+] 19:39125770-39125919 | [+] 19:39125770-39125919 | [+] 19:39125770-39125919 | [+] 19:39125782-39125919 | [+] 19:39125798-39125919 | [+] 19:39125799-39125919 | [+] 19:39125802-39125919 | [+] 19:39125813-39125919 | [+] 19:39125814-39125…
XLOC_068259	NA	NA	0.00485026	0.173386	Down-regulated	-0.598413	[-] 3:8080208-8088700
XLOC_069818	HCLS1	ENSG00000180353	0.00494176	0.176196	Up-regulated	1.79409	[-] 3:121631274-121631982 | [-] 3:121631274-121631982 | [-] 3:121631274-121631982 | [-] 3:121631274-121631982 | [-] 3:121631274-121631982 | [-] 3:121631274-121631982 | [-] 3:121631274-121631982 | [-] 3:121631274-121631982 | [-] 3:121631274-121631982 | [-] 3:121631399-121631982 | [-] 3:121631400-121631982 | [-] 3:121631715-121631982 | [-] 3:121632101-121632184 | [-] 3:121632101-121632184 | [-] 3:1…
XLOC_064285	NA	NA	0.00495124	0.176196	Down-regulated	-0.690189	[-] 22:31916891-31924983
XLOC_090363	TAAR3	ENSG00000179073	0.00495252	0.176196	Up-regulated	1.59394	[-] 6:132597138-132600563 | [-] 6:132597138-132600563 | [-] 6:132607405-132609361 | [-] 6:132608225-132609302 | [-] 6:132608252-132609276 | [-] 6:132608504-132608600 | [-] 6:132609184-132609395 | [-] 6:132616700-132616795 | [-] 6:132616700-132616795
XLOC_085856	NA	NA	0.00496309	0.176196	Down-regulated	-1.13072	[+] 6:88167398-88170269 | [+] 6:88211597-88220111
XLOC_035843	NA	NA	0.00496702	0.176196	Up-regulated	1.13147	[-] 15:98399167-98408137
XLOC_105073	PTPLAD2	ENSG00000188921	0.00498151	0.176214	Up-regulated	0.523493	[-] 9:20999307-21007119 | [-] 9:20999307-21007119 | [-] 9:20999307-21007119 | [-] 9:20999307-21007119 | [-] 9:20999515-21007119 | [-] 9:21008021-21008087 | [-] 9:21008021-21008146 | [-] 9:21008021-21008146 | [-] 9:21008021-21008146 | [-] 9:21008021-21008146 | [-] 9:21011344-21011366 | [-] 9:21011589-21011695 | [-] 9:21011589-21011695 | [-] 9:21011589-21011695 | [-] 9:21011589-21011695 | [-] 9:210…
XLOC_031142	NA	NA	0.00498871	0.176214	Down-regulated	-0.608225	[-] 14:38686054-38714728
XLOC_000082	GABRD	ENSG00000187730	0.00499044	0.176214	Down-regulated	-0.412553	[+] 1:2019284-2019491 | [+] 1:2019298-2019491 | [+] 1:2019324-2019491 | [+] 1:2019324-2019491 | [+] 1:2022437-2022460 | [+] 1:2024276-2024552 | [+] 1:2024942-2025054 | [+] 1:2024942-2025054 | [+] 1:2024942-2025054 | [+] 1:2024942-2025054 | [+] 1:2024942-2025054 | [+] 1:2024943-2025054 | [+] 1:2025334-2025401 | [+] 1:2025334-2025401 | [+] 1:2025334-2025401 | [+] 1:2025334-2025401 | [+] 1:2025334-2…
XLOC_026536	HS6ST3	ENSG00000185352	0.00503239	0.177286	Down-regulated	-0.398714	[+] 13:96090839-96091569 | [+] 13:96832488-96839560 | [+] 13:96832490-96839562
XLOC_114813	CXorf21	ENSG00000120280	0.00503614	0.177286	Up-regulated	1.51541	[-] X:30558824-30560356 | [-] X:30558824-30560356 | [-] X:30576752-30576866 | [-] X:30576752-30578085 | [-] X:30577638-30577844
XLOC_010984	RP11-367B6.2	ENSG00000228280	0.00504876	0.17746	Up-regulated	0.46814	[+] 10:75715845-75742883 | [+] 10:75742740-75742883 | [+] 10:75743466-75743755 | [+] 10:75743466-75749430
XLOC_056642	AFF3	ENSG00000144218	0.00507068	0.177959	Down-regulated	-0.465967	[-] 2:100006149-100007017 | [-] 2:100006632-100006845 | [-] 2:100006632-100007017 | [-] 2:100006632-100007017 | [-] 2:100006632-100007017 | [-] 2:100006632-100007017 | [-] 2:100006632-100007017 | [-] 2:100006632-100007017 | [-] 2:100006632-100007017 | [-] 2:100006632-100007017 | [-] 2:100006632-100007017 | [-] 2:100006632-100007017 | [-] 2:100006632-100007017 | [-] 2:100006632-100007017 | [-] 2:1…
XLOC_057226	CXCR4	ENSG00000121966	0.00511723	0.179029	Down-regulated	-0.724018	[-] 2:136114349-136116243 | [-] 2:136114351-136115912 | [-] 2:136114637-136115912 | [-] 2:136117529-136117737 | [-] 2:136118046-136118165
XLOC_081566	RP11-1319K7.1	ENSG00000179978	0.00513635	0.179029	Up-regulated	0.857699	[-] 5:70094659-70095023 | [-] 5:70098685-70098849 | [-] 5:70100716-70100802 | [-] 5:70101462-70101614 | [-] 5:70104417-70104584 | [-] 5:70108308-70110419 | [-] 5:70111278-70111335 | [-] 5:70112326-70112407 | [-] 5:70123294-70123393 | [-] 5:70126284-70126403 | [-] 5:70126678-70126729 | [-] 5:70128353-70128434
XLOC_050877	RHOQ	ENSG00000119729	0.00513789	0.179029	Down-regulated	-0.236649	[+] 2:46541806-46541960 | [+] 2:46541806-46541960 | [+] 2:46542728-46543188 | [+] 2:46542728-46543188 | [+] 2:46542736-46543188 | [+] 2:46543021-46543188 | [+] 2:46543149-46543188 | [+] 2:46543400-46543812 | [+] 2:46543754-46543812 | [+] 2:46543754-46543812 | [+] 2:46543754-46543812 | [+] 2:46543754-46543812 | [+] 2:46543767-46543812 | [+] 2:46560524-46560689 | [+] 2:46560524-46560689 | [+] 2:465…
XLOC_106982	FKBP15	ENSG00000119321	0.00513995	0.179029	Up-regulated	0.327722	[-] 9:113160263-113166155 | [-] 9:113160263-113166155 | [-] 9:113160263-113166155 | [-] 9:113160263-113166155 | [-] 9:113160263-113166155 | [-] 9:113160263-113166155 | [-] 9:113160263-113166155 | [-] 9:113161006-113166155 | [-] 9:113165520-113166155 | [-] 9:113168460-113168556 | [-] 9:113168460-113168556 | [-] 9:113168460-113168556 | [-] 9:113168460-113168556 | [-] 9:113168460-113168556 | [-] 9:1…
XLOC_010900	NA	NA	0.00515188	0.179029	Down-regulated	-3.1094	[+] 10:72023899-72029122
XLOC_094000	FBXL18	ENSG00000155034	0.00515832	0.179029	Down-regulated	-0.374818	[-] 7:5431335-5431502 | [-] 7:5431335-5431502 | [-] 7:5438490-5438651 | [-] 7:5438490-5438651 | [-] 7:5447726-5447843 | [-] 7:5447726-5447843 | [-] 7:5479744-5481022 | [-] 7:5479744-5481931 | [-] 7:5480451-5481022 | [-] 7:5480558-5481931 | [-] 7:5480582-5481931 | [-] 7:5489178-5490212 | [-] 7:5489178-5490212 | [-] 7:5491231-5491449 | [-] 7:5491231-5491449 | [-] 7:5491231-5491449 | [-] 7:5491231-5…
XLOC_099332	MFSD3	ENSG00000167700	0.00517387	0.179029	Down-regulated	-0.451778	[+] 8:144508992-144510015 | [+] 8:144508992-144510722 | [+] 8:144509074-144510015 | [+] 8:144509080-144510015 | [+] 8:144509619-144510015 | [+] 8:144510246-144510903 | [+] 8:144510360-144510507 | [+] 8:144510360-144510814 | [+] 8:144510598-144510722 | [+] 8:144510598-144510722 | [+] 8:144510598-144510903 | [+] 8:144510794-144510903 | [+] 8:144510794-144510903 | [+] 8:144510794-144511318 | [+] 8:1…
XLOC_043996	RNF157	ENSG00000141576	0.00517432	0.179029	Down-regulated	-0.302093	[-] 17:76142453-76142846 | [-] 17:76142453-76145353 | [-] 17:76142453-76145353 | [-] 17:76142633-76142846 | [-] 17:76144340-76145353 | [-] 17:76144663-76144734 | [-] 17:76144663-76145353 | [-] 17:76145015-76145353 | [-] 17:76145279-76145353 | [-] 17:76147269-76147309 | [-] 17:76152355-76152465 | [-] 17:76152355-76152465 | [-] 17:76152355-76152465 | [-] 17:76152355-76152465 | [-] 17:76152355-76152…
XLOC_059745	PABPC1L	ENSG00000101104	0.00517686	0.179029	Up-regulated	0.449978	[+] 20:44908606-44910336 | [+] 20:44908606-44910336 | [+] 20:44908606-44910336 | [+] 20:44908606-44910336 | [+] 20:44908606-44910336 | [+] 20:44908606-44910336 | [+] 20:44908606-44910336 | [+] 20:44908606-44910336 | [+] 20:44908606-44910336 | [+] 20:44908606-44910336 | [+] 20:44908606-44910336 | [+] 20:44908606-44910336 | [+] 20:44908606-44910336 | [+] 20:44908606-44910336 | [+] 20:44908606-44910…
XLOC_083023	CD74	ENSG00000019582	0.00517868	0.179029	Up-regulated	1.28481	[-] 5:150401637-150402250 | [-] 5:150401637-150402250 | [-] 5:150401637-150402250 | [-] 5:150401637-150402250 | [-] 5:150401637-150402250 | [-] 5:150401670-150402250 | [-] 5:150401699-150402625 | [-] 5:150401864-150402004 | [-] 5:150402152-150402250 | [-] 5:150402170-150402250 | [-] 5:150402563-150402625 | [-] 5:150402563-150402625 | [-] 5:150402563-150402625 | [-] 5:150402563-150402625 | [-] 5:1…
XLOC_083250	LCP2	ENSG00000043462	0.00519904	0.179115	Up-regulated	0.867386	[-] 5:170246237-170248819 | [-] 5:170246237-170248819 | [-] 5:170246237-170248819 | [-] 5:170246237-170248819 | [-] 5:170246237-170248819 | [-] 5:170246237-170248819 | [-] 5:170246237-170248819 | [-] 5:170247572-170248819 | [-] 5:170248300-170248819 | [-] 5:170250730-170250885 | [-] 5:170250730-170250885 | [-] 5:170250730-170250885 | [-] 5:170250730-170250885 | [-] 5:170250730-170250885 | [-] 5:1…
XLOC_022726	MMP17	ENSG00000198598	0.00520117	0.179115	Down-regulated	-0.442717	[+] 12:131828393-131828653 | [+] 12:131828393-131828653 | [+] 12:131828393-131828653 | [+] 12:131828393-131828653 | [+] 12:131828393-131828653 | [+] 12:131828393-131828653 | [+] 12:131828393-131828653 | [+] 12:131828393-131828653 | [+] 12:131828393-131828653 | [+] 12:131828406-131828653 | [+] 12:131828540-131828653 | [+] 12:131838056-131838327 | [+] 12:131838195-131838327 | [+] 12:131838195-13183…
XLOC_114583	FANCB	ENSG00000181544	0.00520446	0.179115	Down-regulated	-0.459352	[-] X:14796160-14796300 | [-] X:14796160-14796300 | [-] X:14796160-14796300 | [-] X:14796160-14796300 | [-] X:14796160-14796300 | [-] X:14796160-14796300 | [-] X:14796160-14796300 | [-] X:14796160-14796300 | [-] X:14796160-14796300 | [-] X:14796160-14796300 | [-] X:14796160-14796300 | [-] X:14796770-14796921 | [-] X:14796770-14796921 | [-] X:14796770-14797298 | [-] X:14796770-14797298 | [-] X:147…
XLOC_090881	NA	NA	0.00527931	0.181421	Down-regulated	-0.641972	[-] 6:166272878-166275945 | [-] 6:166272878-166275945 | [-] 6:166272878-166275945 | [-] 6:166272878-166276324 | [-] 6:166272878-166277293 | [-] 6:166276210-166277076 | [-] 6:166276978-166277046 | [-] 6:166276981-166277029 | [-] 6:166276981-166277194
XLOC_040732	TMEM98	ENSG00000006042	0.00530463	0.181808	Down-regulated	-0.559748	[+] 17:32925865-32925888 | [+] 17:32927818-32928237 | [+] 17:32927890-32928237 | [+] 17:32927892-32928237 | [+] 17:32927910-32928237 | [+] 17:32927910-32928237 | [+] 17:32927910-32928237 | [+] 17:32927910-32928237 | [+] 17:32927910-32928237 | [+] 17:32927910-32928237 | [+] 17:32927910-32928237 | [+] 17:32927910-32928237 | [+] 17:32927937-32928237 | [+] 17:32928045-32928237 | [+] 17:32928071-32928…
XLOC_049711	DBP	ENSG00000105516	0.00530992	0.181808	Down-regulated	-0.355853	[-] 19:48630030-48631052 | [-] 19:48630030-48633655 | [-] 19:48630030-48635990 | [-] 19:48630685-48631052 | [-] 19:48630693-48635990 | [-] 19:48630731-48631052 | [-] 19:48633086-48633655 | [-] 19:48633444-48633655 | [-] 19:48633444-48633655 | [-] 19:48633444-48633655 | [-] 19:48634349-48634526 | [-] 19:48634508-48634636 | [-] 19:48635580-48635990 | [-] 19:48635580-48635990 | [-] 19:48635580-48635…
XLOC_019576	CCDC82	ENSG00000149231	0.00531419	0.181808	Down-regulated	-0.322544	[-] 11:96352522-96353714 | [-] 11:96352522-96353714 | [-] 11:96352522-96353714 | [-] 11:96352522-96353714 | [-] 11:96352522-96353714 | [-] 11:96352522-96353714 | [-] 11:96352522-96353714 | [-] 11:96352522-96353714 | [-] 11:96352522-96353714 | [-] 11:96352522-96353714 | [-] 11:96352769-96353714 | [-] 11:96353448-96353714 | [-] 11:96353646-96353714 | [-] 11:96356414-96358619 | [-] 11:96356414-96358…
XLOC_038168	NTHL1	ENSG00000065057	0.00532881	0.182039	Down-regulated	-0.413949	[-] 16:2039815-2040047 | [-] 16:2039820-2040047 | [-] 16:2039820-2040047 | [-] 16:2039820-2040047 | [-] 16:2039821-2040047 | [-] 16:2039821-2040047 | [-] 16:2039823-2040047 | [-] 16:2039852-2040047 | [-] 16:2040133-2040238 | [-] 16:2040133-2040238 | [-] 16:2040133-2040238 | [-] 16:2040133-2040238 | [-] 16:2040133-2040238 | [-] 16:2040133-2040238 | [-] 16:2040133-2040241 | [-] 16:2040133-2040468 |…
XLOC_075416	RP11-707A18.1	ENSG00000250125	0.00538071	0.18333	Up-regulated	1.08491	[-] 4:64913815-64917643 | [-] 4:64913815-64917643 | [-] 4:64914281-64917643 | [-] 4:64926592-64926661 | [-] 4:64926592-64926661 | [-] 4:64926592-64926661 | [-] 4:64934485-64937839 | [-] 4:64934485-64937839 | [-] 4:64937607-64937839 | [-] 4:64937607-64937839 | [-] 4:64937607-64937839 | [-] 4:64939273-64939365 | [-] 4:64939273-64939365 | [-] 4:64939273-64939365 | [-] 4:64939273-64939736 | [-] 4:649…
XLOC_068842	TMEM158	ENSG00000249992	0.00538289	0.18333	Down-regulated	-0.543878	[-] 3:45223606-45226335 | [-] 3:45224466-45226278
XLOC_019938	BUD13	ENSG00000137656	0.00539043	0.18333	Up-regulated	0.349604	[-] 11:116748039-116748575 | [-] 11:116748039-116748575 | [-] 11:116748039-116748575 | [-] 11:116748039-116748575 | [-] 11:116748170-116748575 | [-] 11:116748170-116748575 | [-] 11:116748170-116748575 | [-] 11:116757146-116757227 | [-] 11:116757146-116757227 | [-] 11:116757146-116757227 | [-] 11:116757146-116757227 | [-] 11:116757146-116757227 | [-] 11:116757146-116757227 | [-] 11:116757146-11675…
XLOC_018510	PYGM	ENSG00000068976	0.00542322	0.184044	Down-regulated	-0.538823	[-] 11:64746389-64746808 | [-] 11:64746389-64746808 | [-] 11:64746389-64746808 | [-] 11:64746921-64746987 | [-] 11:64746921-64746987 | [-] 11:64746921-64746987 | [-] 11:64747224-64747358 | [-] 11:64747224-64747358 | [-] 11:64747224-64748888 | [-] 11:64750376-64750583 | [-] 11:64750376-64750583 | [-] 11:64751148-64751466 | [-] 11:64751325-64751466 | [-] 11:64751325-64751466 | [-] 11:64751597-64751…
XLOC_075014	RELL1	ENSG00000181826	0.00543394	0.184044	Up-regulated	0.631452	[-] 4:37590800-37591217 | [-] 4:37610427-37613342 | [-] 4:37610427-37613342 | [-] 4:37612901-37613342 | [-] 4:37631385-37631523 | [-] 4:37631385-37631523 | [-] 4:37631385-37631523 | [-] 4:37631385-37631523 | [-] 4:37634887-37635123 | [-] 4:37634887-37635123 | [-] 4:37634887-37635123 | [-] 4:37634887-37635123 | [-] 4:37634887-37635123 | [-] 4:37638447-37638504 | [-] 4:37638447-37638504 | [-] 4:376…
XLOC_075421	NA	NA	0.00543534	0.184044	Up-regulated	1.73631	[-] 4:65017064-65022553
XLOC_047941	EHD2	ENSG00000024422	0.00545747	0.184523	Up-regulated	0.652237	[+] 19:47713343-47713538 | [+] 19:47713343-47713538 | [+] 19:47713343-47713538 | [+] 19:47713343-47713538 | [+] 19:47713422-47713538 | [+] 19:47716558-47717016 | [+] 19:47716558-47717016 | [+] 19:47718509-47718606 | [+] 19:47718509-47718606 | [+] 19:47718509-47718606 | [+] 19:47718509-47718606 | [+] 19:47718509-47718606 | [+] 19:47724539-47724566 | [+] 19:47725812-47726224 | [+] 19:47725812-47726…
XLOC_075627	RP11-377G16.2	ENSG00000248719	0.00549099	0.185385	Down-regulated	-0.701122	[-] 4:80181474-80183424 | [-] 4:80181474-80183424 | [-] 4:80183280-80183424 | [-] 4:80189749-80189859 | [-] 4:80189749-80189859 | [-] 4:80189749-80190169 | [-] 4:80189956-80192312 | [-] 4:80189956-80193892 | [-] 4:80193983-80196368 | [-] 4:80196827-80196990
XLOC_031106	CTD-2058B24.2	ENSG00000259048	0.00551039	0.185579	Down-regulated	-0.571387	[-] 14:38030061-38030591 | [-] 14:38030061-38030591 | [-] 14:38030061-38034693 | [-] 14:38030061-38034693 | [-] 14:38030061-38034693 | [-] 14:38030061-38034693 | [-] 14:38030061-38034693 | [-] 14:38030061-38034693 | [-] 14:38030061-38034693 | [-] 14:38030061-38034693 | [-] 14:38030061-38034693 | [-] 14:38030061-38034693 | [-] 14:38030061-38034693 | [-] 14:38030061-38036854 | [-] 14:38030061-38039…
XLOC_081761	CTD-2015H6.3	ENSG00000249042	0.0055128	0.185579	Down-regulated	-0.297899	[-] 5:80479283-80483166 | [-] 5:80479283-80483166 | [-] 5:80479283-80483166 | [-] 5:80482293-80483166 | [-] 5:80482712-80483166 | [-] 5:80485466-80485561 | [-] 5:80485466-80485561 | [-] 5:80485466-80485561 | [-] 5:80485466-80485561 | [-] 5:80485466-80485561 | [-] 5:80485891-80485919 | [-] 5:80487773-80487953 | [-] 5:80487773-80488063 | [-] 5:80487778-80488063 | [-] 5:80487778-80488464
XLOC_011082	NA	NA	0.00552887	0.185849	Down-regulated	-1.10542	[+] 10:85147835-85148178 | [+] 10:85147849-85150120 | [+] 10:85155868-85158685 | [+] 10:85156329-85158685
XLOC_030832	CIDEB	ENSG00000136305	0.00553811	0.185889	Up-regulated	0.889082	[-] 14:24305096-24305765 | [-] 14:24305096-24305765 | [-] 14:24305096-24305765 | [-] 14:24305096-24305765 | [-] 14:24305187-24305765 | [-] 14:24305187-24305765 | [-] 14:24305606-24305765 | [-] 14:24305947-24306137 | [-] 14:24305947-24306137 | [-] 14:24305947-24306137 | [-] 14:24305947-24306137 | [-] 14:24305947-24306137 | [-] 14:24306374-24306461 | [-] 14:24306374-24306523 | [-] 14:24306374-24306…
XLOC_060862	MAFB	ENSG00000204103	0.00555477	0.186178	Up-regulated	1.11959	[-] 20:40685204-40689240 | [-] 20:40685848-40689240
XLOC_048678	MYO1F	ENSG00000142347	0.00557963	0.186568	Up-regulated	1.05331	[-] 19:8520646-8521604 | [-] 19:8520646-8521604 | [-] 19:8520646-8521604 | [-] 19:8520646-8521604 | [-] 19:8520646-8521604 | [-] 19:8520790-8521604 | [-] 19:8520797-8521604 | [-] 19:8522377-8522546 | [-] 19:8522377-8522546 | [-] 19:8522377-8522546 | [-] 19:8522377-8522546 | [-] 19:8522377-8522546 | [-] 19:8522377-8522546 | [-] 19:8522377-8522546 | [-] 19:8522634-8522829 | [-] 19:8522634-8522829 |…
XLOC_094485	CYCS	ENSG00000172115	0.00559861	0.186568	Down-regulated	-0.345996	[-] 7:25115224-25123849 | [-] 7:25120091-25123849 | [-] 7:25123307-25123849 | [-] 7:25123444-25123849 | [-] 7:25123716-25123849 | [-] 7:25123951-25124127 | [-] 7:25123951-25124127 | [-] 7:25123951-25124127 | [-] 7:25123951-25124127 | [-] 7:25123951-25124127 | [-] 7:25124690-25124815 | [-] 7:25124690-25124844 | [-] 7:25124996-25125249 | [-] 7:25125200-25125260 | [-] 7:25125200-25125260 | [-] 7:251…
XLOC_075115	NA	NA	0.00559869	0.186568	Up-regulated	1.09923	[-] 4:43909650-43917388
XLOC_007394	NA	NA	0.00560346	0.186568	Up-regulated	0.491437	[-] 1:148420951-148425405
XLOC_047333	NA	NA	0.00560949	0.186568	Down-regulated	-0.73796	[+] 19:21444368-21449194
XLOC_047089	NACC1	ENSG00000160877	0.00562148	0.186568	Down-regulated	-0.394997	[+] 19:13118000-13118131 | [+] 19:13118103-13118131 | [+] 19:13118337-13118454 | [+] 19:13135200-13135704 | [+] 19:13135200-13136153 | [+] 19:13135200-13136153 | [+] 19:13136232-13136405 | [+] 19:13136232-13136405 | [+] 19:13137271-13137376 | [+] 19:13137271-13137376 | [+] 19:13137279-13137314 | [+] 19:13137478-13137575 | [+] 19:13137478-13137575 | [+] 19:13138147-13141141 | [+] 19:13138147-13141…
XLOC_105566	IGFBPL1	ENSG00000137142	0.00562862	0.186568	Down-regulated	-0.4097	[-] 9:38406397-38409217 | [-] 9:38406397-38409217 | [-] 9:38406397-38409217 | [-] 9:38408994-38409217 | [-] 9:38411391-38411549 | [-] 9:38411391-38411549 | [-] 9:38411391-38411549 | [-] 9:38411391-38411549 | [-] 9:38413237-38413353 | [-] 9:38413237-38413353 | [-] 9:38413237-38413353 | [-] 9:38413237-38413353 | [-] 9:38413525-38413650 | [-] 9:38414094-38414203 | [-] 9:38414094-38414203 | [-] 9:384…
XLOC_036435	RP11-65J21.3	ENSG00000262454	0.00563852	0.186568	Down-regulated	-0.425112	[+] 16:14301457-14301531 | [+] 16:14302231-14302536 | [+] 16:14302288-14302597 | [+] 16:14302505-14302536 | [+] 16:14313793-14313822 | [+] 16:14323294-14323383 | [+] 16:14323294-14323383 | [+] 16:14326013-14326284 | [+] 16:14326013-14326285 | [+] 16:14326013-14326353 | [+] 16:14326013-14331677 | [+] 16:14326013-14331677 | [+] 16:14326013-14331677 | [+] 16:14326013-14331677
XLOC_030254	CALM1	ENSG00000198668	0.00564117	0.186568	Down-regulated	-0.320753	[+] 14:90396502-90396658 | [+] 14:90396983-90397154 | [+] 14:90396983-90397233 | [+] 14:90396983-90397233 | [+] 14:90396983-90397233 | [+] 14:90396983-90397233 | [+] 14:90397029-90397233 | [+] 14:90397032-90397233 | [+] 14:90397032-90397233 | [+] 14:90397032-90397233 | [+] 14:90397032-90397233 | [+] 14:90397040-90397233 | [+] 14:90397056-90397154 | [+] 14:90397932-90400095 | [+] 14:90398262-90398…
XLOC_033723	KIAA1024	ENSG00000169330	0.00565098	0.186568	Down-regulated	-0.539467	[+] 15:79431326-79432540 | [+] 15:79432007-79432540 | [+] 15:79432414-79432540 | [+] 15:79432516-79432540 | [+] 15:79456096-79458445 | [+] 15:79456098-79458445 | [+] 15:79456098-79458445 | [+] 15:79456098-79458445 | [+] 15:79456098-79458445 | [+] 15:79459264-79459303 | [+] 15:79463067-79463321 | [+] 15:79463067-79463321 | [+] 15:79463067-79463321 | [+] 15:79463067-79463321 | [+] 15:79463067-79463…
XLOC_031651	SYNDIG1L	ENSG00000183379	0.00565528	0.186568	Down-regulated	-0.544431	[-] 14:74405893-74407693 | [-] 14:74405894-74407693 | [-] 14:74407849-74407989 | [-] 14:74407849-74407989 | [-] 14:74409328-74409801 | [-] 14:74409328-74409806 | [-] 14:74409505-74409801 | [-] 14:74425912-74426102 | [-] 14:74425912-74426102
XLOC_027811	NA	NA	0.00566594	0.186653	Down-regulated	-0.398271	[-] 13:66985709-66990581
XLOC_009781	NA	NA	0.00569204	0.187245	Down-regulated	-0.72096	[+] 10:10675949-10678040
XLOC_099204	DENND3	ENSG00000105339	0.00572583	0.188089	Up-regulated	1.19604	[+] 8:141117278-141117364 | [+] 8:141117278-141117364 | [+] 8:141117278-141117364 | [+] 8:141117278-141117364 | [+] 8:141117278-141117364 | [+] 8:141128498-141128809 | [+] 8:141128612-141128809 | [+] 8:141128612-141128809 | [+] 8:141128612-141128809 | [+] 8:141128612-141128809 | [+] 8:141128612-141128809 | [+] 8:141128612-141128809 | [+] 8:141128612-141128809 | [+] 8:141128612-141128809 | [+] 8:1…
XLOC_043320	PPP1R9B	ENSG00000108819	0.00575063	0.188635	Down-regulated	-0.426865	[-] 17:50133735-50135377 | [-] 17:50133735-50135384 | [-] 17:50133735-50135384 | [-] 17:50133735-50135384 | [-] 17:50135553-50135649 | [-] 17:50135553-50135649 | [-] 17:50135553-50135649 | [-] 17:50135553-50135649 | [-] 17:50135968-50136197 | [-] 17:50135968-50136197 | [-] 17:50135968-50136197 | [-] 17:50135968-50136197 | [-] 17:50139263-50139316 | [-] 17:50139263-50139316 | [-] 17:50139263-50139…
XLOC_013286	NA	NA	0.00576038	0.188687	Down-regulated	-0.634064	[-] 10:67015398-67025846
XLOC_098041	NA	NA	0.00578336	0.18915	Down-regulated	-0.417712	[+] 8:77000202-77012926 | [+] 8:77000203-77002772 | [+] 8:77000203-77002772 | [+] 8:77006808-77012926 | [+] 8:77006812-77012926
XLOC_017112	HRAS	ENSG00000174775	0.00579088	0.18915	Down-regulated	-0.370567	[-] 11:532076-532522 | [-] 11:532076-532522 | [-] 11:532076-532522 | [-] 11:532242-532522 | [-] 11:532242-532630 | [-] 11:532242-532755 | [-] 11:532242-532755 | [-] 11:532243-532755 | [-] 11:532243-532755 | [-] 11:532246-532522 | [-] 11:532376-532522 | [-] 11:532631-532755 | [-] 11:532631-532755 | [-] 11:532631-532755 | [-] 11:532631-532755 | [-] 11:532631-532755 | [-] 11:532631-532755 | [-] 11:5…
XLOC_095829	DPY19L2P2	ENSG00000170629	0.0058167	0.189472	Down-regulated	-0.332545	[-] 7:103175133-103175411 | [-] 7:103175133-103175411 | [-] 7:103175133-103175411 | [-] 7:103175133-103175411 | [-] 7:103175133-103175411 | [-] 7:103175133-103175411 | [-] 7:103175133-103175411 | [-] 7:103175133-103175411 | [-] 7:103175133-103175411 | [-] 7:103175133-103175411 | [-] 7:103175133-103175411 | [-] 7:103175133-103175411 | [-] 7:103175133-103175411 | [-] 7:103175133-103175411 | [-] 7:1…
XLOC_113056	CHIC1	ENSG00000204116	0.00581717	0.189472	Down-regulated	-0.21158	[+] X:73563126-73563580 | [+] X:73563200-73563580 | [+] X:73563200-73563580 | [+] X:73563200-73563580 | [+] X:73563200-73563580 | [+] X:73563208-73563580 | [+] X:73563282-73563580 | [+] X:73563452-73563580 | [+] X:73577407-73577461 | [+] X:73577407-73577461 | [+] X:73577407-73577461 | [+] X:73577407-73577461 | [+] X:73577407-73577461 | [+] X:73577407-73577461 | [+] X:73577407-73577461 | [+] X:735…
XLOC_063856	SHANK3	ENSG00000251322	0.00583614	0.189822	Down-regulated	-0.382627	[+] 22:50674415-50674704 | [+] 22:50674415-50674704 | [+] 22:50674415-50674704 | [+] 22:50674415-50674704 | [+] 22:50674415-50674704 | [+] 22:50674415-50674704 | [+] 22:50674415-50674704 | [+] 22:50674415-50674704 | [+] 22:50674415-50674704 | [+] 22:50674415-50674704 | [+] 22:50674642-50674704 | [+] 22:50674642-50674704 | [+] 22:50675048-50675251 | [+] 22:50675048-50675251 | [+] 22:50675048-50675…
XLOC_004537	ZBTB18	ENSG00000179456	0.00584585	0.189871	Down-regulated	-0.24812	[+] 1:244048558-244048586 | [+] 1:244048565-244048586 | [+] 1:244048849-244048991 | [+] 1:244048873-244048993 | [+] 1:244048939-244048993 | [+] 1:244049581-244049608 | [+] 1:244051283-244051444 | [+] 1:244051361-244051444 | [+] 1:244052190-244053200 | [+] 1:244052190-244054475 | [+] 1:244053171-244053200 | [+] 1:244053788-244054475 | [+] 1:244053788-244054475 | [+] 1:244053788-244057472 | [+] 1:2…
XLOC_087517	NA	NA	0.00588419	0.190848	Up-regulated	0.789413	[+] 6:164202298-164227616
XLOC_092357	CLIP2	ENSG00000106665	0.00594516	0.192555	Down-regulated	-0.324454	[+] 7:74289475-74289734 | [+] 7:74289475-74289734 | [+] 7:74289475-74289734 | [+] 7:74317480-74317667 | [+] 7:74317480-74317667 | [+] 7:74317480-74317667 | [+] 7:74317547-74317667 | [+] 7:74338448-74339004 | [+] 7:74338448-74339004 | [+] 7:74338448-74339004 | [+] 7:74338448-74339004 | [+] 7:74353880-74354004 | [+] 7:74353880-74354004 | [+] 7:74353880-74354004 | [+] 7:74353880-74354004 | [+] 7:743…
XLOC_064110	GGT5	ENSG00000099998	0.00595556	0.192582	Up-regulated	0.843077	[-] 22:24218889-24220116 | [-] 22:24218889-24220116 | [-] 22:24218889-24220116 | [-] 22:24218889-24220116 | [-] 22:24218889-24220116 | [-] 22:24218889-24220116 | [-] 22:24218889-24220116 | [-] 22:24218889-24220116 | [-] 22:24218889-24220116 | [-] 22:24218889-24220116 | [-] 22:24219654-24220116 | [-] 22:24219654-24220116 | [-] 22:24219660-24220116 | [-] 22:24219660-24220116 | [-] 22:24220492-24220…
XLOC_046735	NDUFS7	ENSG00000115286	0.00596269	0.192582	Down-regulated	-0.466418	[+] 19:1383527-1383608 | [+] 19:1383527-1383608 | [+] 19:1383527-1383608 | [+] 19:1383527-1383608 | [+] 19:1383527-1383608 | [+] 19:1383527-1383608 | [+] 19:1383631-1383942 | [+] 19:1383708-1383942 | [+] 19:1383708-1383942 | [+] 19:1383708-1383942 | [+] 19:1383708-1383942 | [+] 19:1383708-1384156 | [+] 19:1383708-1386639 | [+] 19:1383875-1383942 | [+] 19:1383884-1383942 | [+] 19:1383890-1384156 |…
XLOC_010363	RP11-20J15.5	ENSG00000277288	0.00597905	0.192841	Down-regulated	-0.976855	[+] 10:44292533-44292555 | [+] 10:44292569-44292933 | [+] 10:44292569-44292933 | [+] 10:44292569-44292933 | [+] 10:44292750-44292933 | [+] 10:44293301-44293489 | [+] 10:44293301-44305625 | [+] 10:44293304-44293489 | [+] 10:44293304-44293948 | [+] 10:44293304-44305625 | [+] 10:44293913-44294649 | [+] 10:44293913-44305625
XLOC_067873	VWA5B2	ENSG00000145198	0.00598806	0.192857	Down-regulated	-0.548149	[+] 3:184229438-184229713 | [+] 3:184229438-184229713 | [+] 3:184229441-184229713 | [+] 3:184229441-184230667 | [+] 3:184229493-184229713 | [+] 3:184229498-184229713 | [+] 3:184229505-184229713 | [+] 3:184229508-184229713 | [+] 3:184229514-184229713 | [+] 3:184229538-184229713 | [+] 3:184229538-184229713 | [+] 3:184229539-184230667 | [+] 3:184229541-184230667 | [+] 3:184229544-184229713 | [+] 3:1…
XLOC_022780	WASH7P	ENSG00000226210	0.00599624	0.192857	Up-regulated	0.736551	[-] 12:14462-14944 | [-] 12:14462-14944 | [-] 12:14462-14944 | [-] 12:14462-14944 | [-] 12:14462-14944 | [-] 12:14462-14944 | [-] 12:14462-14944 | [-] 12:14462-14944 | [-] 12:14462-14944 | [-] 12:14462-14944 | [-] 12:14462-14944 | [-] 12:14462-14944 | [-] 12:14462-14944 | [-] 12:14522-14944 | [-] 12:15085-15153 | [-] 12:15085-15153 | [-] 12:15085-15153 | [-] 12:15085-15153 | [-] 12:15085-15153 | …
XLOC_056205	NA	NA	0.00602015	0.193356	Down-regulated	-1.01065	[-] 2:78202081-78213578
XLOC_000612	EXTL1	ENSG00000158008	0.00604391	0.193844	Down-regulated	-0.418929	[+] 1:26019884-26019944 | [+] 1:26019884-26019944 | [+] 1:26019884-26019944 | [+] 1:26019884-26019944 | [+] 1:26019884-26019944 | [+] 1:26019884-26019944 | [+] 1:26019884-26019944 | [+] 1:26019884-26019944 | [+] 1:26019884-26019944 | [+] 1:26021756-26023425 | [+] 1:26021760-26023425 | [+] 1:26021761-26023425 | [+] 1:26021771-26023425 | [+] 1:26021773-26023425 | [+] 1:26021775-26023425 | [+] 1:260…
XLOC_060237	C20orf27	ENSG00000101220	0.00605944	0.193844	Down-regulated	-0.457042	[-] 20:3753485-3754158 | [-] 20:3753485-3754158 | [-] 20:3753485-3754158 | [-] 20:3753485-3754158 | [-] 20:3753485-3754158 | [-] 20:3753485-3754158 | [-] 20:3753508-3754158 | [-] 20:3753508-3754158 | [-] 20:3753508-3754158 | [-] 20:3753508-3754158 | [-] 20:3754266-3754310 | [-] 20:3754397-3754519 | [-] 20:3754397-3754519 | [-] 20:3754397-3754519 | [-] 20:3754397-3754519 | [-] 20:3754397-3754519 |…
XLOC_097672	LYN	ENSG00000254087	0.0060605	0.193844	Up-regulated	0.975657	[+] 8:55879791-55880103 | [+] 8:55879813-55880103 | [+] 8:55879835-55880103 | [+] 8:55940105-55940327 | [+] 8:55940142-55940327 | [+] 8:55940234-55940327 | [+] 8:55941855-55941928 | [+] 8:55941855-55941928 | [+] 8:55941855-55941991 | [+] 8:55941855-55941991 | [+] 8:55941855-55941991 | [+] 8:55941855-55941991 | [+] 8:55946448-55946493 | [+] 8:55946448-55946493 | [+] 8:55946448-55946493 | [+] 8:559…
XLOC_052772	AC103564.9	ENSG00000223588	0.006094	0.194646	Down-regulated	-0.701471	[+] 2:131776104-131777705 | [+] 2:131776567-131777028
XLOC_007012	DENND2D	ENSG00000162777	0.00619755	0.19768	Up-regulated	1.07474	[-] 1:111186319-111187681 | [-] 1:111186319-111187681 | [-] 1:111186319-111187681 | [-] 1:111186319-111187681 | [-] 1:111186319-111187681 | [-] 1:111186319-111187681 | [-] 1:111186319-111187681 | [-] 1:111186319-111187681 | [-] 1:111187174-111187681 | [-] 1:111187174-111187681 | [-] 1:111187174-111187681 | [-] 1:111188131-111188370 | [-] 1:111188131-111188370 | [-] 1:111188131-111188370 | [-] 1:1…
XLOC_096462	RP11-61L23.2	ENSG00000253882	0.00620918	0.197777	Up-regulated	1.12738	[-] 7:143761790-143761902 | [-] 7:143762004-143762157 | [-] 7:143808926-143809704 | [-] 7:143808926-143809704 | [-] 7:143809583-143809704 | [-] 7:143809904-143810044 | [-] 7:143809904-143810044 | [-] 7:143809904-143810044 | [-] 7:143811390-143811626 | [-] 7:143811548-143811626 | [-] 7:143811548-143811626 | [-] 7:143811548-143813779 | [-] 7:143811548-143813779 | [-] 7:143811968-143813779 | [-] 7:1…
XLOC_071108	TNK2	ENSG00000061938	0.00622448	0.197992	Down-regulated	-0.408971	[-] 3:195863089-195864187 | [-] 3:195863089-195864187 | [-] 3:195863089-195864187 | [-] 3:195863089-195864187 | [-] 3:195863089-195864187 | [-] 3:195863089-195864187 | [-] 3:195863089-195864187 | [-] 3:195863089-195864187 | [-] 3:195863089-195864187 | [-] 3:195863089-195864187 | [-] 3:195863089-195864187 | [-] 3:195863089-195864187 | [-] 3:195863089-195864187 | [-] 3:195863089-195864187 | [-] 3:1…
XLOC_087532	NA	NA	0.00626769	0.199058	Up-regulated	0.781603	[+] 6:164369681-164373870
XLOC_045876	DSC2	ENSG00000134755	0.00627753	0.199058	Up-regulated	0.715138	[-] 18:31058840-31068212 | [-] 18:31058840-31068212 | [-] 18:31058840-31068212 | [-] 18:31058840-31068212 | [-] 18:31065974-31068212 | [-] 18:31068299-31068344 | [-] 18:31068299-31068344 | [-] 18:31068564-31068603 | [-] 18:31068894-31069151 | [-] 18:31068894-31069151 | [-] 18:31068894-31069151 | [-] 18:31068894-31069151 | [-] 18:31068894-31069151 | [-] 18:31068894-31069151 | [-] 18:31070726-31070…
XLOC_070398	CP	ENSG00000047457	0.00628387	0.199058	Up-regulated	1.50004	[-] 3:149162410-149162875 | [-] 3:149162410-149162875 | [-] 3:149162417-149162875 | [-] 3:149165946-149166050 | [-] 3:149165946-149166050 | [-] 3:149165946-149166050 | [-] 3:149172499-149173730 | [-] 3:149172499-149173730 | [-] 3:149172499-149173730 | [-] 3:149173467-149173730 | [-] 3:149173484-149173730 | [-] 3:149175985-149176412 | [-] 3:149176238-149176412 | [-] 3:149176238-149176412 | [-] 3:1…
XLOC_093648	RNY3	ENSG00000202354	0.00630921	0.199587	Down-regulated	-1.24443	[+] 7:148983755-148983856
XLOC_053272	LINC01305	ENSG00000231453	0.00631797	0.199591	Down-regulated	-0.768329	[+] 2:174326027-174327410 | [+] 2:174326027-174327410 | [+] 2:174328457-174328836 | [+] 2:174328457-174328836 | [+] 2:174328772-174328836 | [+] 2:174328973-174330542 | [+] 2:174328973-174332527 | [+] 2:174329285-174330643
XLOC_087526	NA	NA	0.00634827	0.200274	Up-regulated	0.929665	[+] 6:164344282-164348349
XLOC_053349	NA	NA	0.0063737	0.200802	Down-regulated	-0.846319	[+] 2:176753526-176757361
XLOC_093449	TBXAS1	ENSG00000059377	0.00640697	0.201575	Up-regulated	1.02418	[+] 7:139776990-139777241 | [+] 7:139777051-139777241 | [+] 7:139777051-139777241 | [+] 7:139777147-139777241 | [+] 7:139778136-139778150 | [+] 7:139778136-139778150 | [+] 7:139778248-139778471 | [+] 7:139778248-139778471 | [+] 7:139778248-139778471 | [+] 7:139778248-139778471 | [+] 7:139778248-139778471 | [+] 7:139778248-139778471 | [+] 7:139778248-139778471 | [+] 7:139778254-139778471 | [+] 7:1…
XLOC_012540	NA	NA	0.00643137	0.202067	Down-regulated	-0.97089	[-] 10:23050990-23055801
XLOC_021518	NA	NA	0.00644448	0.202204	Down-regulated	-0.821055	[+] 12:59328839-59343358
XLOC_076995	GPM6A	ENSG00000150625	0.00646735	0.202544	Down-regulated	-0.356921	[-] 4:175632934-175635057 | [-] 4:175632934-175635057 | [-] 4:175632934-175635057 | [-] 4:175632934-175635057 | [-] 4:175632934-175635057 | [-] 4:175633445-175635057 | [-] 4:175633445-175635057 | [-] 4:175633447-175635057 | [-] 4:175634546-175635057 | [-] 4:175634708-175635057 | [-] 4:175634920-175635057 | [-] 4:175640129-175640194 | [-] 4:175640129-175640194 | [-] 4:175640129-175640194 | [-] 4:1…
XLOC_101490	KCNQ3	ENSG00000184156	0.00647285	0.202544	Down-regulated	-0.420848	[-] 8:132120859-132125531 | [-] 8:132120859-132129996 | [-] 8:132120859-132129996 | [-] 8:132120859-132129996 | [-] 8:132120859-132129996 | [-] 8:132120859-132129996 | [-] 8:132120861-132129996 | [-] 8:132126126-132129996 | [-] 8:132128981-132129996 | [-] 8:132129090-132129996 | [-] 8:132129145-132129996 | [-] 8:132132180-132132264 | [-] 8:132132180-132132264 | [-] 8:132132180-132132264 | [-] 8:1…
XLOC_098004	LY96	ENSG00000154589	0.00648787	0.202739	Up-regulated	1.12094	[+] 8:73991342-73991554 | [+] 8:73991348-73991554 | [+] 8:73991352-73991554 | [+] 8:73991426-73991554 | [+] 8:74004796-74004885 | [+] 8:74004796-74004885 | [+] 8:74010001-74010129 | [+] 8:74010001-74010129 | [+] 8:74010001-74010129 | [+] 8:74010001-74010129 | [+] 8:74026789-74026841 | [+] 8:74026789-74026841 | [+] 8:74026789-74026841 | [+] 8:74026789-74026841 | [+] 8:74028956-74029074 | [+] 8:740…
XLOC_079346	EGR1	ENSG00000120738	0.00649771	0.202772	Down-regulated	-0.468934	[+] 5:138465490-138466068 | [+] 5:138466757-138469315
XLOC_068341	IQSEC1	ENSG00000144711	0.0065244	0.203331	Down-regulated	-0.270759	[-] 3:12896878-12899434 | [-] 3:12896878-12899434 | [-] 3:12896878-12899434 | [-] 3:12896878-12899434 | [-] 3:12896878-12899434 | [-] 3:12896878-12899434 | [-] 3:12896878-12899434 | [-] 3:12896878-12899434 | [-] 3:12896878-12899434 | [-] 3:12896878-12899434 | [-] 3:12896878-12901522 | [-] 3:12896878-12901522 | [-] 3:12896878-12901522 | [-] 3:12896878-12901522 | [-] 3:12896878-12901522 | [-] 3:128…
XLOC_022990	C3AR1	ENSG00000171860	0.00654923	0.203757	Up-regulated	1.14811	[-] 12:8058248-8060195 | [-] 12:8058302-8060195 | [-] 12:8059746-8060195 | [-] 12:8066221-8066337 | [-] 12:8066221-8066471 | [-] 12:8066278-8066471
XLOC_047232	MAST3	ENSG00000099308	0.00656699	0.203757	Down-regulated	-0.332451	[+] 19:18097724-18097831 | [+] 19:18097747-18097831 | [+] 19:18097755-18097831 | [+] 19:18097778-18097831 | [+] 19:18097793-18097831 | [+] 19:18097793-18097831 | [+] 19:18097793-18097831 | [+] 19:18097793-18097831 | [+] 19:18097793-18097831 | [+] 19:18107587-18107618 | [+] 19:18107587-18107618 | [+] 19:18107587-18107618 | [+] 19:18107587-18107618 | [+] 19:18107587-18107618 | [+] 19:18107587-18107…
XLOC_050357	RN7SL674P	ENSG00000239899	0.00656765	0.203757	Down-regulated	-0.842841	[+] 2:11584773-11585047
XLOC_098655	NA	NA	0.00657889	0.203757	Down-regulated	-0.395849	[+] 8:110153701-110181469
XLOC_037796	NECAB2	ENSG00000103154	0.00659251	0.203757	Down-regulated	-0.372053	[+] 16:83968632-83968849 | [+] 16:83968632-83968849 | [+] 16:83968632-83968849 | [+] 16:83971451-83972175 | [+] 16:83971451-83972175 | [+] 16:83971451-83972175 | [+] 16:83971451-83972175 | [+] 16:83971451-83972175 | [+] 16:83972151-83972175 | [+] 16:83972151-83972175 | [+] 16:83972151-83972175 | [+] 16:83974624-83974652 | [+] 16:83974656-83974693 | [+] 16:83978444-83978552 | [+] 16:83978444-83978…
XLOC_085339	NA	NA	0.00659944	0.203757	Up-regulated	1.18735	[+] 6:71129729-71141154
XLOC_015255	MAPK8IP1	ENSG00000121653	0.00660914	0.203757	Down-regulated	-0.287679	[+] 11:45885651-45885921 | [+] 11:45885651-45885921 | [+] 11:45885651-45885921 | [+] 11:45896550-45896625 | [+] 11:45896550-45896950 | [+] 11:45896550-45896950 | [+] 11:45896550-45896950 | [+] 11:45898085-45898190 | [+] 11:45898085-45898190 | [+] 11:45898085-45898190 | [+] 11:45898085-45898190 | [+] 11:45898085-45898190 | [+] 11:45898085-45898190 | [+] 11:45898085-45898190 | [+] 11:45900138-45900…
XLOC_094923	NA	NA	0.00661042	0.203757	Down-regulated	-0.389277	[-] 7:55003280-55018939
XLOC_049712	CA11	ENSG00000063180	0.00662027	0.203757	Down-regulated	-0.394605	[-] 19:48637942-48638144 | [-] 19:48637942-48638144 | [-] 19:48637942-48638144 | [-] 19:48637942-48638144 | [-] 19:48637942-48638144 | [-] 19:48637942-48638144 | [-] 19:48637942-48638144 | [-] 19:48637942-48638144 | [-] 19:48638015-48638144 | [-] 19:48638016-48638144 | [-] 19:48638022-48638144 | [-] 19:48638240-48638293 | [-] 19:48638240-48638293 | [-] 19:48638240-48638293 | [-] 19:48638240-48638…
XLOC_088530	HLA-DOA	ENSG00000204252	0.00662631	0.203757	Up-regulated	1.01588	[-] 6:33004178-33006841 | [-] 6:33004178-33006841 | [-] 6:33004178-33006841 | [-] 6:33004178-33006841 | [-] 6:33004178-33006841 | [-] 6:33004178-33006841 | [-] 6:33004178-33006841 | [-] 6:33004178-33006841 | [-] 6:33006607-33006841 | [-] 6:33006746-33006841 | [-] 6:33006801-33006841 | [-] 6:33007080-33007215 | [-] 6:33007080-33007215 | [-] 6:33007080-33007215 | [-] 6:33007080-33007215 | [-] 6:330…
XLOC_048934	ABHD8	ENSG00000127220	0.00664482	0.204054	Down-regulated	-0.453085	[-] 19:17291702-17292831 | [-] 19:17292131-17292831 | [-] 19:17294288-17294504 | [-] 19:17294288-17294504 | [-] 19:17294675-17294845 | [-] 19:17294675-17294845 | [-] 19:17300856-17301624 | [-] 19:17300856-17301624 | [-] 19:17301140-17301624 | [-] 19:17301289-17301624 | [-] 19:17302183-17302232 | [-] 19:17303242-17303425 | [-] 19:17303242-17303473 | [-] 19:17310167-17310236 | [-] 19:17310167-17310…
XLOC_075283	NA	NA	0.00668711	0.20508	Down-regulated	-1.02539	[-] 4:55184779-55193065
XLOC_039923	CYBA	ENSG00000051523	0.00673156	0.20617	Up-regulated	0.936455	[-] 16:88643120-88643571 | [-] 16:88643120-88643571 | [-] 16:88643120-88643571 | [-] 16:88643120-88643581 | [-] 16:88643283-88643571 | [-] 16:88643514-88643571 | [-] 16:88643514-88643581 | [-] 16:88643540-88643571 | [-] 16:88644742-88645429 | [-] 16:88644742-88646197 | [-] 16:88645087-88646197 | [-] 16:88645965-88646838 | [-] 16:88646116-88646197 | [-] 16:88646116-88646197 | [-] 16:88646116-88646…
XLOC_059897	TSHZ2	ENSG00000182463	0.00675774	0.206381	Up-regulated	0.459192	[+] 20:52972291-52973333 | [+] 20:52972407-52973333 | [+] 20:53185064-53185676 | [+] 20:53185283-53185676 | [+] 20:53185646-53185676 | [+] 20:53253499-53256444 | [+] 20:53253499-53256560 | [+] 20:53253499-53256571 | [+] 20:53253499-53256571 | [+] 20:53253499-53256571 | [+] 20:53255979-53256571 | [+] 20:53487144-53487332 | [+] 20:53487144-53487332 | [+] 20:53487144-53487479 | [+] 20:53487144-53495…
XLOC_106936	LPAR1	ENSG00000198121	0.00676355	0.206381	Down-regulated	-0.804885	[-] 9:110859979-110875722 | [-] 9:110859979-110875722 | [-] 9:110859979-110875722 | [-] 9:110859979-110875722 | [-] 9:110859979-110875722 | [-] 9:110859979-110875722 | [-] 9:110859979-110875722 | [-] 9:110859979-110875722 | [-] 9:110859979-110875722 | [-] 9:110859979-110875722 | [-] 9:110859979-110875722 | [-] 9:110859979-110875722 | [-] 9:110859979-110875722 | [-] 9:110859979-110875722 | [-] 9:1…
XLOC_046702	PALM	ENSG00000099864	0.00677932	0.206381	Down-regulated	-0.449922	[+] 19:709093-709151 | [+] 19:709093-709151 | [+] 19:709093-709151 | [+] 19:709097-709151 | [+] 19:709101-709151 | [+] 19:709131-709151 | [+] 19:718796-718823 | [+] 19:719100-719657 | [+] 19:722504-722907 | [+] 19:726138-726173 | [+] 19:726138-726189 | [+] 19:726138-726189 | [+] 19:726138-726189 | [+] 19:726138-726189 | [+] 19:726138-726189 | [+] 19:726138-726189 | [+] 19:726138-726189 | [+] 19:7…
XLOC_022890	TNFRSF1A	ENSG00000067182	0.00678239	0.206381	Up-regulated	0.893907	[-] 12:6328481-6329622 | [-] 12:6328481-6329622 | [-] 12:6328481-6329622 | [-] 12:6328481-6329622 | [-] 12:6328757-6329622 | [-] 12:6328757-6329622 | [-] 12:6329081-6329622 | [-] 12:6329145-6329622 | [-] 12:6329237-6329622 | [-] 12:6329465-6329622 | [-] 12:6329778-6330066 | [-] 12:6329778-6330066 | [-] 12:6329778-6330066 | [-] 12:6329778-6330066 | [-] 12:6329778-6330066 | [-] 12:6329778-6330066 |…
XLOC_018123	SPI1	ENSG00000066336	0.00678316	0.206381	Up-regulated	1.21247	[-] 11:47354859-47355494 | [-] 11:47354860-47355546 | [-] 11:47354913-47355546 | [-] 11:47355101-47355546 | [-] 11:47358181-47359006 | [-] 11:47358181-47359006 | [-] 11:47358844-47359006 | [-] 11:47358844-47359006 | [-] 11:47358844-47359006 | [-] 11:47359853-47360040 | [-] 11:47359853-47360040 | [-] 11:47359853-47360040 | [-] 11:47359853-47360040 | [-] 11:47359853-47360040 | [-] 11:47375633-47375…
XLOC_038483	NPIPA5	ENSG00000183793	0.00682066	0.207249	Down-regulated	-1.16364	[-] 16:15363624-15364069 | [-] 16:15364876-15364932 | [-] 16:15364876-15364932 | [-] 16:15365174-15365464 | [-] 16:15365174-15365464 | [-] 16:15365429-15365464 | [-] 16:15365429-15365464 | [-] 16:15365429-15365464 | [-] 16:15365574-15365634 | [-] 16:15365574-15365634 | [-] 16:15365574-15365634 | [-] 16:15365574-15365634 | [-] 16:15365574-15365634 | [-] 16:15366653-15366760 | [-] 16:15366653-15366…
XLOC_017836	NA	NA	0.00685407	0.207818	Down-regulated	-0.691949	[-] 11:35419327-35419575
XLOC_030631	BTBD6	ENSG00000184887	0.00685737	0.207818	Down-regulated	-0.297682	[+] 14:105248490-105248499 | [+] 14:105248490-105248499 | [+] 14:105248538-105248560 | [+] 14:105248538-105248560 | [+] 14:105248574-105249085 | [+] 14:105248626-105249247 | [+] 14:105248671-105248895 | [+] 14:105248778-105248895 | [+] 14:105248778-105249085 | [+] 14:105248782-105248895 | [+] 14:105248782-105249085 | [+] 14:105249018-105249085 | [+] 14:105249018-105249085 | [+] 14:105249018-10524…
XLOC_054308	AC010980.2	ENSG00000237732	0.00691582	0.209314	Down-regulated	-0.798667	[+] 2:222318275-222318898 | [+] 2:222318275-222318898 | [+] 2:222318275-222319370 | [+] 2:222318471-222319370 | [+] 2:222318701-222318898 | [+] 2:222319298-222319370 | [+] 2:222320674-222320829 | [+] 2:222320694-222321264 | [+] 2:222320863-222321008 | [+] 2:222321106-222321264 | [+] 2:222321355-222321538 | [+] 2:222321467-222321512 | [+] 2:222321467-222321659 | [+] 2:222321467-222321722 | [+] 2:2…
XLOC_105021	BNC2	ENSG00000173068	0.00693006	0.209348	Up-regulated	0.788644	[-] 9:16409503-16419643 | [-] 9:16409503-16419643 | [-] 9:16409503-16419643 | [-] 9:16409503-16419643 | [-] 9:16409503-16419643 | [-] 9:16409503-16419643 | [-] 9:16409503-16419643 | [-] 9:16409503-16419649 | [-] 9:16409503-16419649 | [-] 9:16409503-16419649 | [-] 9:16409503-16419649 | [-] 9:16409503-16419649 | [-] 9:16409503-16419649 | [-] 9:16409503-16419649 | [-] 9:16409503-16419649 | [-] 9:164…
XLOC_052880	ARHGAP15	ENSG00000075884	0.00693504	0.209348	Up-regulated	0.827961	[+] 2:143091362-143091422 | [+] 2:143091362-143091422 | [+] 2:143091362-143091422 | [+] 2:143091362-143091422 | [+] 2:143091362-143091422 | [+] 2:143092157-143092258 | [+] 2:143092157-143092258 | [+] 2:143092157-143092258 | [+] 2:143092157-143092258 | [+] 2:143092157-143092258 | [+] 2:143129314-143129466 | [+] 2:143129314-143129466 | [+] 2:143129314-143129466 | [+] 2:143129314-143129466 | [+] 2:1…
XLOC_037607	NA	NA	0.00694748	0.209449	Down-regulated	-0.448087	[+] 16:72462549-72478921
XLOC_024730	NA	NA	0.00696303	0.209644	Down-regulated	-0.497917	[-] 12:106737220-106738126 | [-] 12:106737220-106739054 | [-] 12:106741997-106745584
XLOC_007782	OLFML2B	ENSG00000162745	0.00698962	0.210171	Up-regulated	1.23938	[-] 1:161983192-161983335 | [-] 1:161983192-161983335 | [-] 1:161983192-161983335 | [-] 1:161983192-161983405 | [-] 1:161983192-161984276 | [-] 1:161983193-161983405 | [-] 1:161983456-161984276 | [-] 1:161983553-161984276 | [-] 1:161983596-161983941 | [-] 1:161983596-161983947 | [-] 1:161983596-161984276 | [-] 1:161983596-161984276 | [-] 1:161983596-161984276 | [-] 1:161984804-161984980 | [-] 1:1…
XLOC_098931	NDUFB9	ENSG00000147684	0.00701838	0.210761	Down-regulated	-0.338785	[+] 8:124539103-124539287 | [+] 8:124539103-124539287 | [+] 8:124539103-124539287 | [+] 8:124539131-124539287 | [+] 8:124539140-124539287 | [+] 8:124539144-124539287 | [+] 8:124542940-124543279 | [+] 8:124543087-124543279 | [+] 8:124543087-124543279 | [+] 8:124543087-124543279 | [+] 8:124543087-124543279 | [+] 8:124543120-124543279 | [+] 8:124543120-124543279 | [+] 8:124546678-124547113 | [+] 8:1…
XLOC_087542	NA	NA	0.00705002	0.211436	Up-regulated	0.862568	[+] 6:164407408-164411926
XLOC_060470	NA	NA	0.00707403	0.21175	Down-regulated	-0.785076	[-] 20:21461750-21477825
XLOC_082130	FBXL17	ENSG00000145743	0.00708448	0.21175	Down-regulated	-0.270052	[-] 5:107857842-107861860 | [-] 5:107857842-107861860 | [-] 5:107857842-107861860 | [-] 5:107859035-107861860 | [-] 5:107859045-107861860 | [-] 5:107859053-107861860 | [-] 5:107878237-107881179 | [-] 5:107878237-107881179 | [-] 5:107881037-107881179 | [-] 5:107881037-107881179 | [-] 5:107881037-107881179 | [-] 5:107881037-107881179 | [-] 5:107881037-107881179 | [-] 5:107881037-107881179 | [-] 5:1…
XLOC_091068	TTYH3	ENSG00000136295	0.00708799	0.21175	Down-regulated	-0.355762	[+] 7:2631951-2632278 | [+] 7:2631951-2632278 | [+] 7:2631951-2632278 | [+] 7:2631951-2632278 | [+] 7:2631951-2632278 | [+] 7:2631951-2632278 | [+] 7:2632156-2632278 | [+] 7:2643359-2645886 | [+] 7:2643374-2645886 | [+] 7:2643380-2645886 | [+] 7:2643445-2645886 | [+] 7:2643843-2645886 | [+] 7:2643843-2645886 | [+] 7:2644573-2645886 | [+] 7:2644573-2645886 | [+] 7:2645532-2645886 | [+] 7:2645532-2…
XLOC_075660	PLAC8	ENSG00000145287	0.00710728	0.212052	Up-regulated	2.4953	[-] 4:83088729-83090971 | [-] 4:83088729-83090971 | [-] 4:83088729-83090971 | [-] 4:83088729-83090971 | [-] 4:83088729-83090971 | [-] 4:83090048-83090971 | [-] 4:83090688-83090971 | [-] 4:83090793-83090971 | [-] 4:83090793-83090971 | [-] 4:83090806-83090971 | [-] 4:83092861-83094791 | [-] 4:83094678-83094791 | [-] 4:83094678-83094791 | [-] 4:83094678-83094791 | [-] 4:83094678-83094791 | [-] 4:830…
XLOC_004164	EPHX1	ENSG00000143819	0.00713109	0.212488	Up-regulated	0.361532	[+] 1:225810092-225810169 | [+] 1:225810092-225810615 | [+] 1:225810095-225810169 | [+] 1:225810134-225810615 | [+] 1:225810412-225810615 | [+] 1:225825354-225825544 | [+] 1:225828725-225828912 | [+] 1:225828725-225828912 | [+] 1:225828725-225828912 | [+] 1:225828725-225828912 | [+] 1:225828725-225828912 | [+] 1:225828725-225828912 | [+] 1:225828843-225828912 | [+] 1:225831779-225831959 | [+] 1:2…
XLOC_043031	HAP1	ENSG00000173805	0.00714582	0.212517	Up-regulated	0.673368	[-] 17:41716481-41718026 | [-] 17:41716481-41718026 | [-] 17:41716481-41718026 | [-] 17:41716481-41718026 | [-] 17:41716481-41718026 | [-] 17:41716481-41718026 | [-] 17:41716481-41718026 | [-] 17:41716481-41718026 | [-] 17:41716481-41718026 | [-] 17:41716481-41718026 | [-] 17:41716481-41718026 | [-] 17:41716481-41718026 | [-] 17:41716481-41718026 | [-] 17:41716481-41718026 | [-] 17:41716481-41718…
XLOC_107365	SH3GLB2	ENSG00000148341	0.00715297	0.212517	Down-regulated	-0.322578	[-] 9:129007029-129008150 | [-] 9:129007029-129008791 | [-] 9:129007029-129008791 | [-] 9:129007029-129008791 | [-] 9:129007029-129008791 | [-] 9:129007029-129008791 | [-] 9:129007029-129008791 | [-] 9:129007029-129008791 | [-] 9:129007029-129008791 | [-] 9:129007029-129008791 | [-] 9:129007029-129008791 | [-] 9:129007029-129008791 | [-] 9:129007036-129008791 | [-] 9:129007792-129008791 | [-] 9:1…
XLOC_004810	HES5	ENSG00000197921	0.00716351	0.212517	Down-regulated	-1.20684	[-] 1:2528745-2529678 | [-] 1:2528745-2529749 | [-] 1:2529846-2530011 | [-] 1:2529846-2530011 | [-] 1:2530111-2530245 | [-] 1:2530111-2530392
XLOC_033821	PDE8A	ENSG00000073417	0.00717104	0.212517	Down-regulated	-0.395742	[+] 15:84980440-84980502 | [+] 15:84980440-84980502 | [+] 15:84980440-84980502 | [+] 15:84980440-84980502 | [+] 15:84980440-84980502 | [+] 15:84980440-84980502 | [+] 15:84980440-84980502 | [+] 15:84980440-84980502 | [+] 15:84980440-84980502 | [+] 15:84980440-84980685 | [+] 15:84980513-84980685 | [+] 15:84981974-84982348 | [+] 15:84981974-84982348 | [+] 15:84981974-84982348 | [+] 15:84981974-84982…
XLOC_054502	AGAP1	ENSG00000157985	0.00718166	0.212517	Down-regulated	-0.309845	[+] 2:235494034-235494849 | [+] 2:235494089-235494849 | [+] 2:235494089-235494849 | [+] 2:235494089-235494849 | [+] 2:235494089-235494849 | [+] 2:235494107-235494849 | [+] 2:235494107-235494849 | [+] 2:235524183-235524539 | [+] 2:235524324-235524539 | [+] 2:235669604-235671057 | [+] 2:235669604-235671057 | [+] 2:235669604-235671057 | [+] 2:235669604-235671057 | [+] 2:235709177-235709237 | [+] 2:2…
XLOC_079214	SOWAHA	ENSG00000198944	0.00718728	0.212517	Down-regulated	-0.471909	[+] 5:132813587-132816797
XLOC_074460	ABLIM2	ENSG00000163995	0.00719982	0.212596	Down-regulated	-0.290821	[-] 4:7956227-7966105 | [-] 4:7956227-7966105 | [-] 4:7956227-7966105 | [-] 4:7956227-7966105 | [-] 4:7956227-7967103 | [-] 4:7956227-7967103 | [-] 4:7956227-7967103 | [-] 4:7956227-7967103 | [-] 4:7956227-7967103 | [-] 4:7956227-7967103 | [-] 4:7956227-7967103 | [-] 4:7956227-7967103 | [-] 4:7956227-7967103 | [-] 4:7965310-7967103 | [-] 4:7965312-7967103 | [-] 4:7965314-7967103 | [-] 4:7965329-7…
XLOC_004764	DVL1	ENSG00000107404	0.00720835	0.212596	Down-regulated	-0.456416	[-] 1:1335240-1336515 | [-] 1:1335240-1336515 | [-] 1:1335240-1336515 | [-] 1:1335240-1336515 | [-] 1:1335240-1336515 | [-] 1:1335276-1336515 | [-] 1:1335276-1336515 | [-] 1:1335279-1336515 | [-] 1:1337018-1337055 | [-] 1:1337018-1337055 | [-] 1:1337018-1337055 | [-] 1:1337018-1337055 | [-] 1:1337977-1338183 | [-] 1:1337977-1338183 | [-] 1:1337977-1338183 | [-] 1:1337977-1338183 | [-] 1:1337977-1…
XLOC_056204	NA	NA	0.00723093	0.21299	Down-regulated	-1.12706	[-] 2:78198413-78202027
XLOC_073368	GUSBP5	ENSG00000236296	0.00727765	0.214093	Up-regulated	0.894319	[+] 4:143559472-143560148 | [+] 4:143559472-143560148 | [+] 4:143559472-143561460 | [+] 4:143559695-143560148 | [+] 4:143560127-143560148 | [+] 4:143568090-143568160 | [+] 4:143572413-143572581 | [+] 4:143572413-143572581 | [+] 4:143572413-143572581 | [+] 4:143572413-143572724 | [+] 4:143573371-143573674 | [+] 4:143645085-143645155 | [+] 4:143645085-143645155 | [+] 4:143649226-143649305 | [+] 4:1…
XLOC_008095	KIAA0040	ENSG00000235750	0.00733886	0.215381	Up-regulated	0.792736	[-] 1:175156987-175161146 | [-] 1:175156987-175161146 | [-] 1:175156987-175161146 | [-] 1:175156987-175161146 | [-] 1:175156987-175161146 | [-] 1:175156987-175161146 | [-] 1:175156987-175161146 | [-] 1:175158953-175161146 | [-] 1:175161027-175161146 | [-] 1:175161044-175161146 | [-] 1:175166562-175166737 | [-] 1:175166562-175166737 | [-] 1:175166562-175166737 | [-] 1:175166562-175166737 | [-] 1:1…
XLOC_064095	CHCHD10	ENSG00000250479	0.00735076	0.215381	Down-regulated	-0.350483	[-] 22:23765799-23766026 | [-] 22:23765834-23766026 | [-] 22:23765834-23766026 | [-] 22:23765834-23766026 | [-] 22:23765874-23766026 | [-] 22:23765935-23766026 | [-] 22:23766128-23766275 | [-] 22:23766128-23766275 | [-] 22:23766128-23766275 | [-] 22:23766128-23766296 | [-] 22:23766128-23766464 | [-] 22:23766128-23767593 | [-] 22:23767374-23767540 | [-] 22:23767374-23767593 | [-] 22:23767374-23767…
XLOC_046729	ATP5D	ENSG00000099624	0.00735156	0.215381	Down-regulated	-0.466885	[+] 19:1241746-1241991 | [+] 19:1241746-1241991 | [+] 19:1241750-1241991 | [+] 19:1241768-1243354 | [+] 19:1241770-1242609 | [+] 19:1241817-1242609 | [+] 19:1241820-1241991 | [+] 19:1242456-1242609 | [+] 19:1242456-1242609 | [+] 19:1242456-1242609 | [+] 19:1242456-1243354 | [+] 19:1242505-1242609 | [+] 19:1244057-1244185 | [+] 19:1244058-1244185 | [+] 19:1244097-1244185 | [+] 19:1244097-1244185 |…
XLOC_034936	NA	NA	0.00735876	0.215381	Up-regulated	0.889974	[-] 15:49849408-49856166
XLOC_100537	ZFHX4-AS1	ENSG00000253661	0.00737576	0.215497	Down-regulated	-0.697733	[-] 8:76491200-76491231 | [-] 8:76502744-76502846 | [-] 8:76610632-76612027 | [-] 8:76610632-76612027 | [-] 8:76610632-76612027 | [-] 8:76610632-76612027 | [-] 8:76610632-76612027 | [-] 8:76610881-76612027 | [-] 8:76611376-76612027 | [-] 8:76611674-76612027 | [-] 8:76614793-76615028 | [-] 8:76614793-76615319 | [-] 8:76614793-76615319 | [-] 8:76615153-76615319 | [-] 8:76615153-76615319 | [-] 8:766…
XLOC_047959	C19orf68	ENSG00000185453	0.00738138	0.215497	Down-regulated	-0.472208	[+] 19:48170681-48170710 | [+] 19:48170692-48170714 | [+] 19:48170692-48170714 | [+] 19:48170692-48170714 | [+] 19:48170837-48171028 | [+] 19:48170903-48171395 | [+] 19:48171794-48172077 | [+] 19:48171794-48172077 | [+] 19:48171794-48172077 | [+] 19:48171794-48172077 | [+] 19:48171794-48172077 | [+] 19:48171794-48172077 | [+] 19:48171922-48172077 | [+] 19:48174693-48174855 | [+] 19:48174693-48174…
XLOC_024308	NA	NA	0.00740378	0.215878	Up-regulated	1.04926	[-] 12:79521593-79527990
XLOC_096843	NA	NA	0.00746925	0.217116	Down-regulated	-0.787355	[+] 8:2866482-2881577
XLOC_046893	EVI5L	ENSG00000142459	0.00747151	0.217116	Down-regulated	-0.373778	[+] 19:7830217-7830381 | [+] 19:7830233-7830381 | [+] 19:7830233-7830381 | [+] 19:7830233-7830381 | [+] 19:7830233-7830381 | [+] 19:7830233-7830381 | [+] 19:7846496-7846679 | [+] 19:7846496-7846679 | [+] 19:7846496-7846679 | [+] 19:7846496-7846679 | [+] 19:7846496-7846679 | [+] 19:7846496-7846679 | [+] 19:7846543-7846679 | [+] 19:7847732-7847921 | [+] 19:7847732-7847921 | [+] 19:7847732-7847921 |…
XLOC_036871	ITGAM	ENSG00000169896	0.00748611	0.217116	Up-regulated	0.903837	[+] 16:31259928-31260092 | [+] 16:31259990-31260092 | [+] 16:31259990-31260092 | [+] 16:31259990-31260092 | [+] 16:31259990-31260092 | [+] 16:31259994-31260092 | [+] 16:31261692-31261797 | [+] 16:31261692-31261797 | [+] 16:31261692-31261797 | [+] 16:31261692-31261797 | [+] 16:31261692-31261797 | [+] 16:31261692-31261797 | [+] 16:31265395-31265498 | [+] 16:31265395-31265498 | [+] 16:31265395-31265…
XLOC_102697	NA	NA	0.00750283	0.217116	Up-regulated	0.546378	[+] 9:41373319-41384031
XLOC_089394	CNR1	ENSG00000118432	0.00750415	0.217116	Down-regulated	-0.396881	[-] 6:88139672-88145004 | [-] 6:88139672-88145004 | [-] 6:88139672-88145004 | [-] 6:88139672-88145004 | [-] 6:88139672-88145004 | [-] 6:88139672-88145004 | [-] 6:88139672-88145004 | [-] 6:88139672-88145113 | [-] 6:88139672-88145113 | [-] 6:88139672-88145113 | [-] 6:88139672-88145113 | [-] 6:88139672-88145337 | [-] 6:88139672-88145785 | [-] 6:88139864-88145337 | [-] 6:88139876-88145337 | [-] 6:881…
XLOC_051259	ARHGAP25	ENSG00000163219	0.0075111	0.217116	Up-regulated	0.795901	[+] 2:68679601-68679729 | [+] 2:68679802-68680095 | [+] 2:68679818-68680095 | [+] 2:68679846-68680095 | [+] 2:68679846-68680095 | [+] 2:68679846-68680095 | [+] 2:68679846-68680095 | [+] 2:68679846-68680095 | [+] 2:68679846-68680095 | [+] 2:68679962-68680095 | [+] 2:68710505-68710698 | [+] 2:68710505-68710698 | [+] 2:68710505-68710698 | [+] 2:68710505-68710698 | [+] 2:68710505-68710698 | [+] 2:687…
XLOC_017311	OR2D2	ENSG00000166368	0.00751204	0.217116	Down-regulated	-0.372522	[-] 11:6879080-6905920 | [-] 11:6891490-6892599
XLOC_030934	NA	NA	0.00754037	0.21743	Down-regulated	-1.67148	[-] 14:28255924-28263561
XLOC_023154	MGP	ENSG00000111341	0.00754724	0.21743	Up-regulated	1.08202	[-] 12:14881181-14882280 | [-] 12:14881181-14882280 | [-] 12:14881891-14882280 | [-] 12:14881898-14882280 | [-] 12:14882972-14883031 | [-] 12:14882972-14883047 | [-] 12:14882972-14883047 | [-] 12:14883054-14884245 | [-] 12:14884213-14884245 | [-] 12:14884213-14884245 | [-] 12:14884213-14884245 | [-] 12:14884213-14884245 | [-] 12:14884813-14884887 | [-] 12:14885731-14885854 | [-] 12:14885731-14885…
XLOC_113908	LINC00086	ENSG00000178947	0.00755878	0.21743	Down-regulated	-0.412113	[+] X:135421935-135422730 | [+] X:135421943-135422730 | [+] X:135423633-135428074 | [+] X:135423633-135430727
XLOC_094086	NA	NA	0.00756057	0.21743	Up-regulated	0.639863	[-] 7:11867872-11877335
XLOC_041988	RPH3AL	ENSG00000181031	0.00757762	0.217649	Up-regulated	0.516972	[-] 17:207294-213923 | [-] 17:207294-213923 | [-] 17:207294-213923 | [-] 17:207294-213923 | [-] 17:207294-213923 | [-] 17:207294-213923 | [-] 17:207294-213923 | [-] 17:207294-213923 | [-] 17:207294-213923 | [-] 17:207294-213923 | [-] 17:207294-213923 | [-] 17:207294-213923 | [-] 17:207294-213923 | [-] 17:207294-213923 | [-] 17:207294-213923 | [-] 17:212389-213923 | [-] 17:212502-213923 | [-] 17:2…
XLOC_100824	FLJ46284	ENSG00000248858	0.00760977	0.217855	Down-regulated	-0.430243	[-] 8:92699742-92699989 | [-] 8:92699742-92699989 | [-] 8:92699750-92699989 | [-] 8:92712962-92716122 | [-] 8:92718399-92718518 | [-] 8:92718399-92718518 | [-] 8:92718399-92718518 | [-] 8:92718399-92718518 | [-] 8:92758504-92758542 | [-] 8:92765443-92765578 | [-] 8:92785976-92786060 | [-] 8:92785976-92786060 | [-] 8:92875221-92879502 | [-] 8:92877583-92877637 | [-] 8:92877583-92882980
XLOC_013288	NA	NA	0.00762173	0.217855	Down-regulated	-0.59802	[-] 10:67054972-67074356
XLOC_032167	NA	NA	0.00762604	0.217855	Down-regulated	-0.555324	[-] 14:104645861-104651610 | [-] 14:104645861-104653301 | [-] 14:104652355-104653301 | [-] 14:104653450-104653497 | [-] 14:104653450-104653497
XLOC_011451	LZTS2	ENSG00000107816	0.00762986	0.217855	Down-regulated	-0.326816	[+] 10:100996501-100996671 | [+] 10:100996618-100996671 | [+] 10:100996618-100996671 | [+] 10:100997072-100997234 | [+] 10:100997114-100997234 | [+] 10:100998348-100998410 | [+] 10:100998348-100998410 | [+] 10:100998585-100998981 | [+] 10:100998687-100998981 | [+] 10:100999476-100999952 | [+] 10:100999476-101002946 | [+] 10:100999853-100999952 | [+] 10:101002497-101002946 | [+] 10:101002497-10100…
XLOC_078126	NA	NA	0.00763194	0.217855	Down-regulated	-0.72418	[+] 5:61614700-61629751
XLOC_057455	CYTIP	ENSG00000115165	0.00766658	0.218573	Up-regulated	0.831084	[-] 2:157413062-157416143 | [-] 2:157413062-157416143 | [-] 2:157413062-157416143 | [-] 2:157413062-157416143 | [-] 2:157413062-157416143 | [-] 2:157413062-157416143 | [-] 2:157413062-157416143 | [-] 2:157413062-157416143 | [-] 2:157414619-157416143 | [-] 2:157416046-157416143 | [-] 2:157416071-157416143 | [-] 2:157418523-157418589 | [-] 2:157418523-157418589 | [-] 2:157418523-157418589 | [-] 2:1…
XLOC_095056	RP11-328P23.3	ENSG00000226767	0.00770084	0.218937	Down-regulated	-0.814685	[-] 7:65491357-65499435 | [-] 7:65491357-65499435 | [-] 7:65501044-65503074 | [-] 7:65508773-65508944 | [-] 7:65508778-65508944
XLOC_047950	SEPW1	ENSG00000178980	0.00770136	0.218937	Down-regulated	-0.356032	[+] 19:47778572-47778814 | [+] 19:47778585-47778814 | [+] 19:47778585-47778814 | [+] 19:47778677-47778814 | [+] 19:47778683-47778814 | [+] 19:47778691-47778814 | [+] 19:47778701-47778814 | [+] 19:47778709-47778814 | [+] 19:47778709-47778814 | [+] 19:47778933-47779856 | [+] 19:47778933-47780749 | [+] 19:47779239-47779856 | [+] 19:47779497-47779962 | [+] 19:47779648-47780177 | [+] 19:47780120-47780…
XLOC_048975	FKBP8	ENSG00000105701	0.00771111	0.218937	Down-regulated	-0.351981	[-] 19:18531745-18532255 | [-] 19:18531745-18532255 | [-] 19:18531745-18532255 | [-] 19:18531745-18532255 | [-] 19:18531745-18532255 | [-] 19:18531745-18532255 | [-] 19:18531745-18532255 | [-] 19:18531745-18532255 | [-] 19:18531745-18532255 | [-] 19:18531751-18532255 | [-] 19:18531752-18532255 | [-] 19:18531762-18532255 | [-] 19:18531762-18532255 | [-] 19:18531762-18532255 | [-] 19:18531814-18532…
XLOC_009753	NA	NA	0.00771727	0.218937	Down-regulated	-0.400884	[+] 10:10462661-10483789
XLOC_024536	NA	NA	0.00773529	0.219179	Up-regulated	0.776885	[-] 12:94837720-94873680
XLOC_013279	CTNNA3	ENSG00000183230	0.00779729	0.220594	Down-regulated	-0.641799	[-] 10:65912441-65920617 | [-] 10:65912441-65920617 | [-] 10:65912441-65920617 | [-] 10:65912518-65920617 | [-] 10:65920111-65920617 | [-] 10:65966612-65966746 | [-] 10:65966612-65966746 | [-] 10:65966612-65966746 | [-] 10:65966612-65966746 | [-] 10:65966612-65966746 | [-] 10:65988692-65988797 | [-] 10:65988692-65988797 | [-] 10:65988692-65988797 | [-] 10:65988692-65988797 | [-] 10:65988692-65988…
XLOC_090869	NA	NA	0.00780431	0.220594	Up-regulated	0.770313	[-] 6:165265174-165270324
XLOC_084704	NA	NA	0.00782325	0.220717	Up-regulated	0.920684	[+] 6:32003924-32005483 | [+] 6:32038141-32038163
XLOC_038000	NA	NA	0.00783142	0.220717	Down-regulated	-0.473311	[+] 16:88678573-88681151
XLOC_073390	NA	NA	0.00783736	0.220717	Up-regulated	1.21161	[+] 4:144180944-144181725 | [+] 4:144180944-144181725 | [+] 4:144180944-144193551 | [+] 4:144184360-144193551 | [+] 4:144192579-144193551
XLOC_087508	NA	NA	0.0079017	0.222258	Up-regulated	0.891643	[+] 6:164061445-164084086
XLOC_061107	BCAS1	ENSG00000064787	0.00791308	0.222307	Down-regulated	-0.78885	[-] 20:53936777-53941524 | [-] 20:53936777-53941524 | [-] 20:53936777-53941524 | [-] 20:53936777-53941524 | [-] 20:53936777-53941524 | [-] 20:53943541-53944996 | [-] 20:53943541-53944996 | [-] 20:53943541-53944996 | [-] 20:53943541-53944996 | [-] 20:53943541-53944996 | [-] 20:53943541-53944996 | [-] 20:53943541-53944996 | [-] 20:53943541-53944996 | [-] 20:53943541-53944996 | [-] 20:53943541-53944…
XLOC_005369	MARCKSL1	ENSG00000175130	0.00793139	0.222551	Down-regulated	-0.398024	[-] 1:32333832-32335097 | [-] 1:32333832-32335097 | [-] 1:32335947-32336379 | [-] 1:32336172-32336422
XLOC_023670	FMNL3	ENSG00000161791	0.00795009	0.222805	Up-regulated	0.528943	[-] 12:49635970-49638520 | [-] 12:49635970-49638520 | [-] 12:49635970-49638520 | [-] 12:49635970-49638520 | [-] 12:49635970-49638520 | [-] 12:49635970-49638520 | [-] 12:49635970-49638520 | [-] 12:49635970-49645903 | [-] 12:49635970-49645903 | [-] 12:49635970-49645903 | [-] 12:49635970-49645903 | [-] 12:49635970-49645903 | [-] 12:49635970-49645903 | [-] 12:49635970-49645903 | [-] 12:49635970-49645…
XLOC_059412	HCK	ENSG00000101336	0.00796944	0.222976	Up-regulated	1.63266	[+] 20:32052081-32052486 | [+] 20:32052188-32052486 | [+] 20:32052188-32052486 | [+] 20:32052188-32052486 | [+] 20:32052188-32052486 | [+] 20:32052197-32052486 | [+] 20:32052242-32052486 | [+] 20:32052242-32052486 | [+] 20:32052242-32052486 | [+] 20:32052261-32052486 | [+] 20:32052261-32052486 | [+] 20:32052288-32052486 | [+] 20:32054216-32054281 | [+] 20:32069688-32069751 | [+] 20:32069688-32069…
XLOC_037605	AC004158.3	ENSG00000260664	0.00798373	0.222976	Down-regulated	-0.429761	[+] 16:72425948-72430266 | [+] 16:72425948-72459404 | [+] 16:72429353-72430063 | [+] 16:72532959-72533892
XLOC_112450	CYBB	ENSG00000165168	0.00799169	0.222976	Up-regulated	1.15899	[+] X:37780011-37780122 | [+] X:37780011-37780122 | [+] X:37782088-37782183 | [+] X:37782088-37782183 | [+] X:37783490-37783600 | [+] X:37783490-37783600 | [+] X:37791975-37792059 | [+] X:37791975-37792059 | [+] X:37793665-37793810 | [+] X:37795951-37796141 | [+] X:37795951-37796141 | [+] X:37797812-37798318 | [+] X:37798220-37798318 | [+] X:37798955-37799084 | [+] X:37798955-37799084 | [+] X:377…
XLOC_048620	SLC25A23	ENSG00000125648	0.0080023	0.222976	Down-regulated	-0.444871	[-] 19:6436079-6436464 | [-] 19:6436079-6436464 | [-] 19:6436079-6436464 | [-] 19:6436081-6436464 | [-] 19:6436081-6436464 | [-] 19:6436192-6436464 | [-] 19:6436421-6436464 | [-] 19:6438191-6438312 | [-] 19:6438447-6438534 | [-] 19:6438447-6438534 | [-] 19:6438724-6438771 | [-] 19:6438724-6438821 | [-] 19:6438724-6438821 | [-] 19:6438724-6438821 | [-] 19:6440064-6441484 | [-] 19:6440064-6442159 |…
XLOC_047410	NA	NA	0.00801568	0.222976	Down-regulated	-0.572291	[+] 19:27873574-27877613 | [+] 19:27873574-27887664 | [+] 19:27878056-27887664
XLOC_081723	LHFPL2	ENSG00000145685	0.00802024	0.222976	Up-regulated	0.667159	[-] 5:78484859-78489153 | [-] 5:78484859-78489153 | [-] 5:78484859-78489153 | [-] 5:78484859-78489153 | [-] 5:78484859-78489153 | [-] 5:78484859-78489153 | [-] 5:78484859-78489153 | [-] 5:78484859-78489153 | [-] 5:78484859-78489153 | [-] 5:78484859-78489153 | [-] 5:78484859-78489153 | [-] 5:78484859-78489153 | [-] 5:78485215-78489153 | [-] 5:78485217-78489153 | [-] 5:78488812-78489153 | [-] 5:784…
XLOC_103792	WNK2	ENSG00000165238	0.00804261	0.222976	Down-regulated	-0.328476	[+] 9:93184153-93184385 | [+] 9:93184916-93185610 | [+] 9:93184916-93185610 | [+] 9:93184916-93185610 | [+] 9:93184916-93185610 | [+] 9:93184916-93185610 | [+] 9:93184916-93185610 | [+] 9:93184916-93185610 | [+] 9:93184916-93185610 | [+] 9:93184916-93185610 | [+] 9:93184928-93185610 | [+] 9:93184930-93185610 | [+] 9:93184930-93185610 | [+] 9:93184930-93185610 | [+] 9:93184943-93185610 | [+] 9:932…
XLOC_031109	NA	NA	0.00805759	0.222976	Down-regulated	-0.70997	[-] 14:38213007-38221896
XLOC_075054	RBM47	ENSG00000163694	0.00806124	0.222976	Up-regulated	1.0271	[-] 4:40423267-40426143 | [-] 4:40423267-40426143 | [-] 4:40423267-40426143 | [-] 4:40423267-40426143 | [-] 4:40423267-40426143 | [-] 4:40423267-40426143 | [-] 4:40423267-40426143 | [-] 4:40423267-40426143 | [-] 4:40423267-40426143 | [-] 4:40423267-40426143 | [-] 4:40423267-40426143 | [-] 4:40423267-40426143 | [-] 4:40423267-40426143 | [-] 4:40423267-40426143 | [-] 4:40423267-40426143 | [-] 4:404…
XLOC_087531	NA	NA	0.00806361	0.222976	Up-regulated	0.817985	[+] 6:164366691-164369546
XLOC_000541	C1QB	ENSG00000173369	0.00807455	0.222976	Up-regulated	2.01869	[+] 1:22652762-22652955 | [+] 1:22652981-22653303 | [+] 1:22653189-22653303 | [+] 1:22653189-22653303 | [+] 1:22654008-22654160 | [+] 1:22659440-22659643 | [+] 1:22659440-22659643 | [+] 1:22659440-22659643 | [+] 1:22659440-22659643 | [+] 1:22660812-22661090 | [+] 1:22660812-22661316 | [+] 1:22660812-22661536 | [+] 1:22660812-22661538
XLOC_011626	ACSL5	ENSG00000197142	0.00808071	0.222976	Up-regulated	1.29954	[+] 10:112374018-112374269 | [+] 10:112375235-112375542 | [+] 10:112375235-112375542 | [+] 10:112375265-112375542 | [+] 10:112376150-112376448 | [+] 10:112376198-112376448 | [+] 10:112376198-112376448 | [+] 10:112376198-112376448 | [+] 10:112376198-112376448 | [+] 10:112376199-112376448 | [+] 10:112394918-112395102 | [+] 10:112394918-112395102 | [+] 10:112394918-112395102 | [+] 10:112394918-11239…
XLOC_041734	CD300A	ENSG00000167851	0.0080817	0.222976	Up-regulated	1.69406	[+] 17:74466351-74466743 | [+] 17:74466383-74466743 | [+] 17:74466399-74466743 | [+] 17:74466416-74466743 | [+] 17:74466416-74466743 | [+] 17:74466658-74466743 | [+] 17:74466675-74466743 | [+] 17:74466675-74466743 | [+] 17:74466676-74466743 | [+] 17:74466777-74466993 | [+] 17:74466862-74466993 | [+] 17:74466862-74466993 | [+] 17:74469946-74470242 | [+] 17:74469946-74470242 | [+] 17:74469946-74470…
XLOC_032160	NA	NA	0.00810152	0.223256	Down-regulated	-0.78891	[-] 14:104582227-104583099 | [-] 14:104582227-104583169 | [-] 14:104582227-104585452 | [-] 14:104583550-104585452 | [-] 14:104583550-104585452
XLOC_106227	SEMA4D	ENSG00000187764	0.00812376	0.223574	Down-regulated	-0.439208	[-] 9:89359681-89362428 | [-] 9:89359681-89362428 | [-] 9:89359681-89362428 | [-] 9:89359681-89362428 | [-] 9:89359681-89362428 | [-] 9:89360787-89362428 | [-] 9:89360791-89362428 | [-] 9:89360791-89362428 | [-] 9:89361601-89362428 | [-] 9:89361601-89362428 | [-] 9:89361601-89362428 | [-] 9:89361609-89362428 | [-] 9:89361979-89362428 | [-] 9:89362239-89362428 | [-] 9:89363430-89363527 | [-] 9:893…
XLOC_086530	RWDD1	ENSG00000111832	0.0081331	0.223574	Down-regulated	-0.274264	[+] 6:116571367-116571655 | [+] 6:116571367-116571655 | [+] 6:116571367-116571655 | [+] 6:116571367-116571655 | [+] 6:116571367-116571655 | [+] 6:116571367-116571655 | [+] 6:116571367-116571655 | [+] 6:116571409-116571655 | [+] 6:116571489-116571655 | [+] 6:116571509-116571655 | [+] 6:116571563-116571655 | [+] 6:116572422-116572478 | [+] 6:116572422-116572478 | [+] 6:116572858-116572985 | [+] 6:1…
XLOC_002377	SLC22A15	ENSG00000163393	0.00814212	0.223574	Down-regulated	-0.314348	[+] 1:115976207-115976714 | [+] 1:115976207-115976714 | [+] 1:115976364-115976714 | [+] 1:115976498-115976714 | [+] 1:115976498-115976714 | [+] 1:115976498-115976714 | [+] 1:115976498-115976714 | [+] 1:115976498-115976714 | [+] 1:115976498-115976714 | [+] 1:115976498-115976714 | [+] 1:115976498-115976714 | [+] 1:115976498-115976714 | [+] 1:115976498-115976714 | [+] 1:115976498-115976714 | [+] 1:1…
XLOC_004023	PROX1	ENSG00000117707	0.00818262	0.223957	Down-regulated	-0.414228	[+] 1:213983143-213983323 | [+] 1:213983146-213983323 | [+] 1:213983181-213983323 | [+] 1:213987935-213988483 | [+] 1:213987935-213988483 | [+] 1:213987935-213988483 | [+] 1:213987943-213988483 | [+] 1:213987954-213988483 | [+] 1:213988501-213988721 | [+] 1:213988517-213988721 | [+] 1:213988616-213988647 | [+] 1:213988616-213988721 | [+] 1:213988616-213988721 | [+] 1:213988774-213989309 | [+] 1:2…
XLOC_044833	DTNA	ENSG00000134769	0.00818797	0.223957	Up-regulated	0.340396	[+] 18:34493290-34493514 | [+] 18:34493304-34493514 | [+] 18:34493317-34493514 | [+] 18:34493371-34493514 | [+] 18:34493410-34493514 | [+] 18:34493903-34494021 | [+] 18:34504043-34504157 | [+] 18:34513515-34513848 | [+] 18:34513515-34513937 | [+] 18:34557979-34558135 | [+] 18:34557979-34558135 | [+] 18:34557979-34558135 | [+] 18:34593318-34593538 | [+] 18:34593318-34593538 | [+] 18:34593318-34593…
XLOC_079151	ADAMTS19	ENSG00000145808	0.00819301	0.223957	Down-regulated	-0.325156	[+] 5:129460018-129460482 | [+] 5:129460018-129460482 | [+] 5:129460265-129460482 | [+] 5:129460265-129460482 | [+] 5:129460265-129460482 | [+] 5:129460265-129460482 | [+] 5:129460281-129460482 | [+] 5:129461102-129461757 | [+] 5:129461102-129461757 | [+] 5:129461102-129461757 | [+] 5:129461676-129461757 | [+] 5:129478338-129478688 | [+] 5:129478408-129478688 | [+] 5:129478450-129478688 | [+] 5:1…
XLOC_031779	DYNLL1P1	ENSG00000205579	0.00819485	0.223957	Up-regulated	0.952907	[-] 14:81245387-81248590 | [-] 14:81246295-81246563
XLOC_034223	CYFIP1	ENSG00000273749	0.00823083	0.224409	Up-regulated	0.488713	[-] 15:22867052-22870192 | [-] 15:22867052-22870192 | [-] 15:22867052-22870192 | [-] 15:22867052-22870192 | [-] 15:22867052-22870192 | [-] 15:22867052-22870192 | [-] 15:22867052-22870192 | [-] 15:22867052-22870192 | [-] 15:22867052-22870192 | [-] 15:22867052-22870192 | [-] 15:22867052-22870192 | [-] 15:22867052-22870192 | [-] 15:22867125-22870192 | [-] 15:22869466-22870192 | [-] 15:22869466-22870…
XLOC_088749	LRRC73	ENSG00000204052	0.00823084	0.224409	Down-regulated	-0.435766	[-] 6:43506558-43507678 | [-] 6:43506969-43507308 | [-] 6:43507456-43507678 | [-] 6:43507826-43507926 | [-] 6:43507826-43507926 | [-] 6:43508298-43508420 | [-] 6:43508760-43508920 | [-] 6:43508760-43508920 | [-] 6:43509514-43510686 | [-] 6:43509514-43511719
XLOC_009830	ECHDC3	ENSG00000134463	0.00827618	0.225273	Up-regulated	1.12814	[+] 10:11742366-11742746 | [+] 10:11742366-11742746 | [+] 10:11742366-11742746 | [+] 10:11742366-11742905 | [+] 10:11742446-11742905 | [+] 10:11747275-11747470 | [+] 10:11747349-11747470 | [+] 10:11747349-11747470 | [+] 10:11747349-11747470 | [+] 10:11747349-11747470 | [+] 10:11747349-11747470 | [+] 10:11747450-11747470 | [+] 10:11749495-11749592 | [+] 10:11749495-11749592 | [+] 10:11749495-11749…
XLOC_083246	NA	NA	0.00828204	0.225273	Down-regulated	-0.580016	[-] 5:169972596-169978358
XLOC_051726	VAMP8	ENSG00000118640	0.00830743	0.225698	Up-regulated	0.988437	[+] 2:85561562-85561644 | [+] 2:85577491-85577649 | [+] 2:85577491-85577649 | [+] 2:85577593-85577649 | [+] 2:85579009-85579167 | [+] 2:85579009-85579167 | [+] 2:85579009-85579167 | [+] 2:85579009-85579167 | [+] 2:85579742-85579874 | [+] 2:85581576-85581997 | [+] 2:85581576-85582031 | [+] 2:85581576-85582031 | [+] 2:85581754-85582031
XLOC_063784	NA	NA	0.0083388	0.226284	Down-regulated	-0.428182	[+] 22:48333351-48355720 | [+] 22:48333352-48333576 | [+] 22:48333357-48336896 | [+] 22:48333357-48351486 | [+] 22:48333357-48361427 | [+] 22:48333378-48333576 | [+] 22:48333405-48333578 | [+] 22:48333543-48333576 | [+] 22:48333582-48333622 | [+] 22:48337211-48351486 | [+] 22:48337211-48351486 | [+] 22:48337211-48361427 | [+] 22:48339837-48352516 | [+] 22:48339837-48352516 | [+] 22:48351756-48352…
XLOC_015944	P2RY6	ENSG00000171631	0.00836676	0.226418	Up-regulated	1.05904	[+] 11:73264470-73264649 | [+] 11:73264472-73264649 | [+] 11:73264505-73264649 | [+] 11:73264505-73264649 | [+] 11:73264505-73264649 | [+] 11:73264505-73264649 | [+] 11:73264505-73264649 | [+] 11:73264510-73264649 | [+] 11:73264517-73264649 | [+] 11:73264539-73264649 | [+] 11:73265230-73265465 | [+] 11:73265236-73265465 | [+] 11:73269479-73270155 | [+] 11:73269894-73270155 | [+] 11:73271522-73272…
XLOC_074430	PPP2R2C	ENSG00000074211	0.00836817	0.226418	Down-regulated	-0.256676	[-] 4:6318370-6319342 | [-] 4:6318370-6323593 | [-] 4:6318370-6323593 | [-] 4:6318370-6323593 | [-] 4:6318370-6323593 | [-] 4:6318370-6323593 | [-] 4:6318370-6323593 | [-] 4:6318370-6323593 | [-] 4:6318370-6323593 | [-] 4:6318370-6323593 | [-] 4:6318370-6323593 | [-] 4:6318370-6323593 | [-] 4:6318370-6323593 | [-] 4:6318370-6323593 | [-] 4:6318370-6323593 | [-] 4:6318370-6323593 | [-] 4:6318370-6…
XLOC_042267	PIK3R5	ENSG00000141506	0.00837315	0.226418	Up-regulated	0.867246	[-] 17:8877728-8880786 | [-] 17:8877728-8880786 | [-] 17:8877728-8880786 | [-] 17:8877728-8880786 | [-] 17:8877728-8880786 | [-] 17:8877728-8880786 | [-] 17:8877728-8880786 | [-] 17:8877728-8880786 | [-] 17:8877728-8880786 | [-] 17:8877728-8880786 | [-] 17:8877728-8880786 | [-] 17:8877728-8880786 | [-] 17:8877728-8880786 | [-] 17:8877728-8880786 | [-] 17:8877728-8880786 | [-] 17:8877728-8880786 |…
XLOC_005284	FGR	ENSG00000000938	0.00841113	0.226848	Up-regulated	1.08811	[-] 1:27611873-27613122 | [-] 1:27611873-27613122 | [-] 1:27611873-27613122 | [-] 1:27611873-27613122 | [-] 1:27611873-27613122 | [-] 1:27611873-27613122 | [-] 1:27611873-27613122 | [-] 1:27611873-27613122 | [-] 1:27611873-27613122 | [-] 1:27611873-27613122 | [-] 1:27612064-27613122 | [-] 1:27612292-27613122 | [-] 1:27612300-27613122 | [-] 1:27612669-27613122 | [-] 1:27613219-27613350 | [-] 1:276…
XLOC_003780	NA	NA	0.00841635	0.226848	Down-regulated	-0.604943	[+] 1:203187334-203193740
XLOC_059758	WFDC2	ENSG00000101443	0.0084185	0.226848	Down-regulated	-0.589197	[+] 20:45429085-45429670 | [+] 20:45429187-45429670 | [+] 20:45451998-45452191 | [+] 20:45468545-45468650 | [+] 20:45469178-45469205 | [+] 20:45469706-45469860 | [+] 20:45469706-45469860 | [+] 20:45469706-45469860 | [+] 20:45469706-45469860 | [+] 20:45469706-45469860 | [+] 20:45469756-45469860 | [+] 20:45469756-45469860 | [+] 20:45469756-45469860 | [+] 20:45469801-45469860 | [+] 20:45469801-45469…
XLOC_033746	IL16	ENSG00000172349	0.00848998	0.228507	Up-regulated	0.545659	[+] 15:81159575-81160000 | [+] 15:81159575-81160000 | [+] 15:81159575-81160000 | [+] 15:81159575-81160000 | [+] 15:81159575-81160000 | [+] 15:81182600-81182896 | [+] 15:81182765-81182883 | [+] 15:81182765-81182896 | [+] 15:81182765-81182896 | [+] 15:81182765-81182896 | [+] 15:81182765-81182896 | [+] 15:81182860-81182896 | [+] 15:81188353-81188403 | [+] 15:81188353-81188403 | [+] 15:81188353-81188…
XLOC_040675	NA	NA	0.00852828	0.229271	Up-regulated	0.640209	[+] 17:30960182-30968373
XLOC_053180	NOSTRIN	ENSG00000163072	0.00854405	0.229408	Up-regulated	0.472205	[+] 2:168786539-168786636 | [+] 2:168786539-168786636 | [+] 2:168786539-168786636 | [+] 2:168786539-168786636 | [+] 2:168786539-168786636 | [+] 2:168786539-168786636 | [+] 2:168786539-168786636 | [+] 2:168786539-168786636 | [+] 2:168787861-168788048 | [+] 2:168787861-168788048 | [+] 2:168787861-168788048 | [+] 2:168787861-168788048 | [+] 2:168787861-168788048 | [+] 2:168787861-168788048 | [+] 2:1…
XLOC_019326	DLG2	ENSG00000150672	0.00855326	0.229408	Down-regulated	-0.277169	[-] 11:83450566-83459924 | [-] 11:83450566-83459924 | [-] 11:83450566-83459924 | [-] 11:83450566-83459924 | [-] 11:83450566-83459924 | [-] 11:83450566-83459924 | [-] 11:83450566-83459924 | [-] 11:83450566-83459924 | [-] 11:83450566-83459924 | [-] 11:83450566-83459924 | [-] 11:83450566-83459924 | [-] 11:83450566-83459924 | [-] 11:83450566-83459924 | [-] 11:83455012-83459924 | [-] 11:83455012-83459…
XLOC_057775	ZNF385B	ENSG00000144331	0.00857423	0.229704	Down-regulated	-0.377137	[-] 2:179438215-179442177 | [-] 2:179438215-179442177 | [-] 2:179438215-179442177 | [-] 2:179438215-179443468 | [-] 2:179438215-179443468 | [-] 2:179438215-179443468 | [-] 2:179438215-179443468 | [-] 2:179438215-179443468 | [-] 2:179438215-179443468 | [-] 2:179438215-179443468 | [-] 2:179438215-179443468 | [-] 2:179438215-179443468 | [-] 2:179438215-179443468 | [-] 2:179438215-179443468 | [-] 2:1…
XLOC_010753	NA	NA	0.00860419	0.230239	Down-regulated	-0.371904	[+] 10:66943560-66947471
XLOC_013356	C10orf54	ENSG00000107738	0.00862266	0.23037	Up-regulated	0.846728	[-] 10:71746592-71751290 | [-] 10:71746592-71751290 | [-] 10:71747559-71751290 | [-] 10:71750916-71751290 | [-] 10:71751668-71751861 | [-] 10:71751668-71751861 | [-] 10:71751668-71751861 | [-] 10:71751668-71751861 | [-] 10:71752975-71753002 | [-] 10:71752975-71753002 | [-] 10:71752975-71753002 | [-] 10:71752975-71753002 | [-] 10:71755359-71755466 | [-] 10:71755359-71755466 | [-] 10:71755359-71755…
XLOC_113518	COL4A5	ENSG00000188153	0.00863171	0.23037	Down-regulated	-0.420916	[+] X:108439815-108440206 | [+] X:108439815-108440206 | [+] X:108439825-108440206 | [+] X:108439844-108440206 | [+] X:108439844-108440206 | [+] X:108439844-108440206 | [+] X:108439882-108440206 | [+] X:108439882-108440206 | [+] X:108439942-108440206 | [+] X:108442891-108443091 | [+] X:108539746-108539805 | [+] X:108539746-108539805 | [+] X:108539746-108539805 | [+] X:108539746-108539805 | [+] X:1…
XLOC_072672	SPP1	ENSG00000118785	0.00864433	0.23037	Up-regulated	1.1044	[+] 4:87975650-87975800 | [+] 4:87975650-87975800 | [+] 4:87975650-87975800 | [+] 4:87975650-87975800 | [+] 4:87975650-87975800 | [+] 4:87975650-87975800 | [+] 4:87975650-87975800 | [+] 4:87975667-87975800 | [+] 4:87975688-87975800 | [+] 4:87975714-87975800 | [+] 4:87975714-87975800 | [+] 4:87975714-87975800 | [+] 4:87975714-87975800 | [+] 4:87975714-87975800 | [+] 4:87975715-87975800 | [+] 4:879…
XLOC_047642	KCNK6	ENSG00000099337	0.00864898	0.23037	Up-regulated	1.18767	[+] 19:38319844-38320272 | [+] 19:38320243-38320272 | [+] 19:38325043-38325489 | [+] 19:38326593-38326988 | [+] 19:38327180-38329020
XLOC_095623	SAMD9L	ENSG00000177409	0.00868443	0.231048	Up-regulated	0.485643	[-] 7:93127632-93131985 | [-] 7:93127632-93131985 | [-] 7:93127632-93131985 | [-] 7:93127632-93135991 | [-] 7:93127632-93135991 | [-] 7:93127632-93135991 | [-] 7:93127632-93135991 | [-] 7:93127632-93135991 | [-] 7:93127632-93135991 | [-] 7:93127632-93135991 | [-] 7:93127632-93135991 | [-] 7:93127632-93135991 | [-] 7:93130055-93135991 | [-] 7:93130763-93135991 | [-] 7:93131033-93135991 | [-] 7:931…
XLOC_087888	F13A1	ENSG00000124491	0.00871202	0.231515	Up-regulated	1.2591	[-] 6:6144085-6145772 | [-] 6:6144085-6145772 | [-] 6:6144085-6145772 | [-] 6:6151813-6151949 | [-] 6:6151813-6151949 | [-] 6:6167458-6167618 | [-] 6:6167458-6167618 | [-] 6:6167458-6167618 | [-] 6:6174580-6174867 | [-] 6:6174580-6174867 | [-] 6:6174580-6174867 | [-] 6:6181988-6182141 | [-] 6:6181988-6182141 | [-] 6:6181988-6182141 | [-] 6:6195797-6195885 | [-] 6:6195797-6195885 | [-] 6:6195797-6…
XLOC_107554	C9orf69	ENSG00000238227	0.00875597	0.232242	Down-regulated	-0.331557	[-] 9:136111276-136117024 | [-] 9:136111276-136117024 | [-] 9:136111276-136117024 | [-] 9:136114581-136117024 | [-] 9:136114581-136117024 | [-] 9:136114589-136114950 | [-] 9:136115456-136117024 | [-] 9:136116786-136117024 | [-] 9:136116804-136117024 | [-] 9:136117866-136118274 | [-] 9:136117866-136118863 | [-] 9:136118072-136118431 | [-] 9:136118072-136118438 | [-] 9:136118072-136118863 | [-] 9:1…
XLOC_001610	NA	NA	0.00875949	0.232242	Down-regulated	-0.620471	[+] 1:72584324-72593447
XLOC_056201	NA	NA	0.00877968	0.232511	Down-regulated	-1.04668	[-] 2:78189251-78192015
XLOC_112462	MID1IP1	ENSG00000165175	0.00885329	0.233979	Down-regulated	-0.555438	[+] X:38801432-38801487 | [+] X:38801432-38801487 | [+] X:38801454-38801487 | [+] X:38802535-38804413 | [+] X:38803733-38804413 | [+] X:38804310-38804413 | [+] X:38804683-38806433 | [+] X:38804683-38806528 | [+] X:38804683-38806528 | [+] X:38804683-38806537
XLOC_093184	RP5-921G16.1	ENSG00000242593	0.00885538	0.233979	Down-regulated	-0.308379	[+] 7:124032205-124032279 | [+] 7:124032205-124032279 | [+] 7:124032205-124032279 | [+] 7:124047614-124077372 | [+] 7:124049132-124049224 | [+] 7:124049132-124077372 | [+] 7:124049132-124094144 | [+] 7:124084545-124094144 | [+] 7:124113634-124124875 | [+] 7:124334294-124334431 | [+] 7:124352816-124352851 | [+] 7:124352816-124352851 | [+] 7:124353151-124353415 | [+] 7:124360109-124360198 | [+] 7:1…
XLOC_101511	SLA	ENSG00000155926	0.00889538	0.234703	Up-regulated	1.32704	[-] 8:133036165-133038737 | [-] 8:133036165-133038737 | [-] 8:133036165-133038737 | [-] 8:133036165-133038737 | [-] 8:133036165-133038737 | [-] 8:133036165-133038737 | [-] 8:133036165-133038737 | [-] 8:133036165-133038737 | [-] 8:133036724-133038737 | [-] 8:133037639-133038737 | [-] 8:133037653-133038737 | [-] 8:133038260-133038737 | [-] 8:133038367-133038737 | [-] 8:133038427-133038737 | [-] 8:1…
XLOC_115972	BTK	ENSG00000010671	0.00890843	0.234703	Up-regulated	1.08659	[-] X:101349447-101349956 | [-] X:101349447-101349956 | [-] X:101349447-101349956 | [-] X:101349447-101349956 | [-] X:101349447-101349956 | [-] X:101349450-101349956 | [-] X:101353043-101353351 | [-] X:101353194-101353351 | [-] X:101353194-101353351 | [-] X:101353194-101353351 | [-] X:101353194-101353351 | [-] X:101353194-101353351 | [-] X:101353194-101353351 | [-] X:101353319-101353351 | [-] X:1…
XLOC_074852	NA	NA	0.00891978	0.234703	Down-regulated	-0.766974	[-] 4:22262414-22302313 | [-] 4:22310405-22327889 | [-] 4:22310405-22327889 | [-] 4:22310405-22327889 | [-] 4:22327465-22327889 | [-] 4:22329857-22330004 | [-] 4:22329857-22330004 | [-] 4:22329857-22330004 | [-] 4:22329857-22330004 | [-] 4:22333996-22335167 | [-] 4:22333996-22336149 | [-] 4:22335041-22335167 | [-] 4:22335041-22335167 | [-] 4:22335041-22335221 | [-] 4:22335041-22336150 | [-] 4:223…
XLOC_054405	SP140L	ENSG00000185404	0.00892345	0.234703	Up-regulated	0.533163	[+] 2:230327040-230327301 | [+] 2:230327184-230327301 | [+] 2:230327184-230327301 | [+] 2:230327184-230327301 | [+] 2:230327184-230327301 | [+] 2:230327184-230327301 | [+] 2:230327184-230327301 | [+] 2:230327184-230327301 | [+] 2:230327184-230327301 | [+] 2:230327184-230327301 | [+] 2:230327184-230327301 | [+] 2:230327184-230327301 | [+] 2:230327270-230327301 | [+] 2:230327270-230327301 | [+] 2:2…
XLOC_113357	SRPX2	ENSG00000102359	0.00899568	0.236334	Up-regulated	0.875231	[+] X:100644213-100644515 | [+] X:100644218-100644515 | [+] X:100644218-100644515 | [+] X:100644221-100644515 | [+] X:100646193-100646404 | [+] X:100646193-100646404 | [+] X:100646322-100646404 | [+] X:100646322-100646404 | [+] X:100650785-100650865 | [+] X:100650785-100650865 | [+] X:100650785-100651095 | [+] X:100650785-100651095 | [+] X:100662176-100662367 | [+] X:100662176-100662367 | [+] X:1…
XLOC_061260	NA	NA	0.009047	0.237274	Down-regulated	-0.7081	[-] 20:63516725-63517885 | [-] 20:63516725-63520644 | [-] 20:63518472-63520644
XLOC_013863	DNMBP	ENSG00000107554	0.00905202	0.237274	Up-regulated	0.388829	[-] 10:100002942-100002988 | [-] 10:100002942-100003014 | [-] 10:100009838-100009919 | [-] 10:100009838-100009919 | [-] 10:99875342-99877336 | [-] 10:99875342-99877336 | [-] 10:99875342-99877336 | [-] 10:99875577-99877336 | [-] 10:99875577-99877336 | [-] 10:99879811-99880361 | [-] 10:99879811-99880361 | [-] 10:99879811-99880361 | [-] 10:99879811-99880361 | [-] 10:99879811-99880361 | [-] 10:998840…
XLOC_096792	NA	NA	0.00907672	0.237652	Down-regulated	-0.276	[+] 8:1330701-1338812 | [+] 8:1337451-1360209 | [+] 8:1337511-1338812 | [+] 8:1337511-1349491 | [+] 8:1339203-1350181 | [+] 8:1339203-1360209 | [+] 8:1349696-1360209 | [+] 8:1350512-1350871 | [+] 8:1352308-1360209
XLOC_089543	GPR63	ENSG00000112218	0.00909359	0.23776	Down-regulated	-0.406926	[-] 6:96778218-96799881 | [-] 6:96778218-96799881 | [-] 6:96778218-96799881 | [-] 6:96794126-96799881 | [-] 6:96800959-96802526 | [-] 6:96837217-96837237 | [-] 6:96837268-96837463 | [-] 6:96837268-96837594
XLOC_005842	TAL1	ENSG00000162367	0.00910146	0.23776	Up-regulated	0.717735	[-] 1:47215899-47220174 | [-] 1:47215899-47220174 | [-] 1:47215899-47220174 | [-] 1:47215899-47220174 | [-] 1:47215899-47220174 | [-] 1:47215899-47220174 | [-] 1:47216290-47220174 | [-] 1:47216292-47220174 | [-] 1:47218688-47220174 | [-] 1:47223384-47223619 | [-] 1:47223384-47223619 | [-] 1:47223384-47223619 | [-] 1:47224004-47224076 | [-] 1:47224004-47224098 | [-] 1:47224004-47224098 | [-] 1:472…
XLOC_013054	NA	NA	0.00915041	0.238669	Up-regulated	1.23273	[-] 10:52533135-52544485
XLOC_062665	RUNX1	ENSG00000159216	0.00915691	0.238669	Up-regulated	1.31054	[-] 21:34787705-34792610 | [-] 21:34787705-34792610 | [-] 21:34787705-34792610 | [-] 21:34787705-34792610 | [-] 21:34787705-34792610 | [-] 21:34787705-34792610 | [-] 21:34787705-34792610 | [-] 21:34787801-34792610 | [-] 21:34787801-34792610 | [-] 21:34787801-34792610 | [-] 21:34791755-34792610 | [-] 21:34791786-34792610 | [-] 21:34799301-34799462 | [-] 21:34799301-34799462 | [-] 21:34799301-34799…
XLOC_007392	NA	NA	0.00918992	0.239259	Up-regulated	0.474668	[-] 1:148409713-148415228
XLOC_061787	OLIG1	ENSG00000184221	0.0092387	0.240008	Down-regulated	-0.533236	[+] 21:33070144-33072420 | [+] 21:33070965-33071685 | [+] 21:33071668-33071705 | [+] 21:33072052-33072413 | [+] 21:33072052-33072413
XLOC_026980	GJA3	ENSG00000121743	0.00923948	0.240008	Down-regulated	-0.83795	[-] 13:20138255-20143305 | [-] 13:20138255-20143305 | [-] 13:20160890-20161049 | [-] 13:20161266-20161368
XLOC_099330	KIFC2	ENSG00000167702	0.00928454	0.240902	Down-regulated	-0.392951	[+] 8:144465472-144465500 | [+] 8:144466041-144466102 | [+] 8:144466043-144466102 | [+] 8:144466043-144466236 | [+] 8:144466043-144466236 | [+] 8:144466043-144466518 | [+] 8:144466043-144466518 | [+] 8:144466043-144466518 | [+] 8:144466043-144466518 | [+] 8:144466043-144466518 | [+] 8:144466043-144466518 | [+] 8:144466043-144466518 | [+] 8:144466043-144466518 | [+] 8:144466043-144466518 | [+] 8:1…
XLOC_032579	SNORD116-8	ENSG00000207093	0.00929475	0.240902	Down-regulated	-0.909537	[+] 15:25070432-25070526
XLOC_032164	NA	NA	0.00937226	0.242639	Down-regulated	-0.724305	[-] 14:104608344-104614081
XLOC_011756	ATRNL1	ENSG00000107518	0.00938669	0.24274	Down-regulated	-0.310903	[+] 10:115091213-115093636 | [+] 10:115093034-115093636 | [+] 10:115093068-115093636 | [+] 10:115093079-115093636 | [+] 10:115093079-115093636 | [+] 10:115093081-115093636 | [+] 10:115093092-115093636 | [+] 10:115093092-115093636 | [+] 10:115093095-115093636 | [+] 10:115093110-115093636 | [+] 10:115093139-115093636 | [+] 10:115093141-115093636 | [+] 10:115093154-115093636 | [+] 10:115093155-11509…
XLOC_090870	NA	NA	0.00941686	0.243043	Up-regulated	0.832112	[-] 6:165270874-165276243
XLOC_094926	VOPP1	ENSG00000154978	0.00942711	0.243043	Up-regulated	0.284186	[-] 7:55436056-55436174 | [-] 7:55462766-55473045 | [-] 7:55462766-55473045 | [-] 7:55462766-55473045 | [-] 7:55462766-55473045 | [-] 7:55462766-55473045 | [-] 7:55462766-55473045 | [-] 7:55462766-55473045 | [-] 7:55462766-55473045 | [-] 7:55462766-55473045 | [-] 7:55462766-55473045 | [-] 7:55470613-55473045 | [-] 7:55470614-55473045 | [-] 7:55470614-55473045 | [-] 7:55471937-55473045 | [-] 7:554…
XLOC_003676	CFH	ENSG00000000971	0.00943339	0.243043	Up-regulated	0.830207	[+] 1:196651768-196652175 | [+] 1:196651797-196652175 | [+] 1:196651812-196652175 | [+] 1:196651878-196652175 | [+] 1:196652056-196652175 | [+] 1:196652056-196652175 | [+] 1:196672978-196673163 | [+] 1:196672978-196673163 | [+] 1:196672978-196673163 | [+] 1:196672978-196673163 | [+] 1:196672978-196673163 | [+] 1:196672978-196673407 | [+] 1:196673857-196673962 | [+] 1:196673857-196673962 | [+] 1:1…
XLOC_027492	LCP1	ENSG00000136167	0.00946459	0.243043	Up-regulated	1.62597	[-] 13:46125886-46127723 | [-] 13:46125886-46127723 | [-] 13:46125886-46127723 | [-] 13:46125886-46127723 | [-] 13:46125886-46127723 | [-] 13:46125886-46127723 | [-] 13:46125886-46127723 | [-] 13:46125886-46127723 | [-] 13:46125886-46127723 | [-] 13:46125886-46127723 | [-] 13:46125920-46127723 | [-] 13:46125926-46127723 | [-] 13:46130814-46130938 | [-] 13:46130814-46130938 | [-] 13:46130814-46130…
XLOC_082514	NA	NA	0.00946953	0.243043	Down-regulated	-0.878811	[-] 5:129292104-129295971
XLOC_116574	RAP2C	ENSG00000123728	0.00947276	0.243043	Down-regulated	-0.268329	[-] X:132202952-132205587 | [-] X:132202952-132205587 | [-] X:132202952-132205587 | [-] X:132202952-132205587 | [-] X:132202952-132205587 | [-] X:132202952-132205587 | [-] X:132202952-132205587 | [-] X:132203024-132205587 | [-] X:132203025-132205587 | [-] X:132204650-132205587 | [-] X:132205449-132205587 | [-] X:132213903-132213959 | [-] X:132214134-132214446 | [-] X:132214134-132214446 | [-] X:1…
XLOC_000711	NA	NA	0.00947944	0.243043	Down-regulated	-0.992796	[+] 1:29137392-29140099
XLOC_007629	NA	NA	0.00948287	0.243043	Down-regulated	-0.466634	[-] 1:155942883-155946717
XLOC_000979	NA	NA	0.00949581	0.243043	Up-regulated	0.564499	[+] 1:38917301-38918785
XLOC_064817	NA	NA	0.00950367	0.243043	Down-regulated	-0.463262	[+] 3:3914428-3918838 | [+] 3:3914428-3918838 | [+] 3:3914428-3918838 | [+] 3:4002429-4002568 | [+] 3:4002429-4002568 | [+] 3:4002429-4002568 | [+] 3:4002956-4003045 | [+] 3:4002956-4003045 | [+] 3:4002956-4007063 | [+] 3:4004551-4007063 | [+] 3:4005849-4005981 | [+] 3:4027994-4028052 | [+] 3:4027994-4028052 | [+] 3:4030038-4038837 | [+] 3:4030038-4038837
XLOC_033019	B2M	ENSG00000166710	0.00954321	0.243785	Up-regulated	0.392438	[+] 15:44711477-44711603 | [+] 15:44711477-44711613 | [+] 15:44711477-44711613 | [+] 15:44711477-44711613 | [+] 15:44711477-44711613 | [+] 15:44711477-44711613 | [+] 15:44711487-44711613 | [+] 15:44711487-44711613 | [+] 15:44711509-44711613 | [+] 15:44711513-44711613 | [+] 15:44711517-44711603 | [+] 15:44711519-44711613 | [+] 15:44711927-44712020 | [+] 15:44711927-44712020 | [+] 15:44711959-44712…
XLOC_079052	TNFAIP8	ENSG00000145779	0.00956082	0.243965	Up-regulated	0.911845	[+] 5:119268692-119268907 | [+] 5:119268692-119268907 | [+] 5:119268754-119268907 | [+] 5:119316185-119316302 | [+] 5:119332854-119333631 | [+] 5:119333175-119333631 | [+] 5:119354065-119355392 | [+] 5:119354078-119355392 | [+] 5:119354314-119356121 | [+] 5:119354773-119355392 | [+] 5:119355313-119355392 | [+] 5:119356023-119356121 | [+] 5:119356023-119356121 | [+] 5:119356035-119356121 | [+] 5:1…
XLOC_012120	KNDC1	ENSG00000171798	0.00957419	0.244036	Down-regulated	-0.385168	[+] 10:133160416-133160569 | [+] 10:133160447-133160569 | [+] 10:133160503-133160569 | [+] 10:133160503-133160569 | [+] 10:133164076-133164256 | [+] 10:133164187-133164256 | [+] 10:133167184-133167579 | [+] 10:133167381-133167579 | [+] 10:133167381-133167579 | [+] 10:133167381-133167579 | [+] 10:133167381-133167579 | [+] 10:133167381-133167579 | [+] 10:133167381-133167579 | [+] 10:133168254-13316…
XLOC_046807	EBI3	ENSG00000105246	0.00961495	0.244572	Up-regulated	1.34698	[+] 19:4229323-4229403 | [+] 19:4229369-4229403 | [+] 19:4229498-4229617 | [+] 19:4229502-4229617 | [+] 19:4229537-4229617 | [+] 19:4231191-4231323 | [+] 19:4231191-4231323 | [+] 19:4231191-4231323 | [+] 19:4233031-4233307 | [+] 19:4233129-4233307 | [+] 19:4233129-4233307 | [+] 19:4233129-4233307 | [+] 19:4234667-4234758 | [+] 19:4234667-4234824 | [+] 19:4234667-4234824 | [+] 19:4234667-4234824 |…
XLOC_103695	CKS2	ENSG00000123975	0.00962532	0.244572	Down-regulated	-0.922749	[+] 9:89311198-89311351 | [+] 9:89311198-89311351 | [+] 9:89315170-89315297 | [+] 9:89315170-89315297 | [+] 9:89316373-89316703 | [+] 9:89316373-89317355
XLOC_059214	NA	NA	0.00962698	0.244572	Down-regulated	-0.636873	[+] 20:23655976-23660725 | [+] 20:23655976-23661248 | [+] 20:23655976-23662464 | [+] 20:23655981-23656443 | [+] 20:23660762-23661248 | [+] 20:23660883-23661650 | [+] 20:23660892-23661248 | [+] 20:23661138-23661248 | [+] 20:23661482-23661650 | [+] 20:23661482-23661650 | [+] 20:23661482-23661650 | [+] 20:23661482-23662464 | [+] 20:23665634-23665746 | [+] 20:23666045-23669293 | [+] 20:23666338-23669…
XLOC_006200	NA	NA	0.00964141	0.244669	Up-regulated	0.484342	[-] 1:68110329-68117322
XLOC_066123	CADM2	ENSG00000175161	0.00966917	0.245104	Down-regulated	-0.281227	[+] 3:84958941-84959492 | [+] 3:84958980-84959492 | [+] 3:84958981-84959492 | [+] 3:84958981-84959492 | [+] 3:84958981-84959668 | [+] 3:84958989-84959492 | [+] 3:84959005-84959668 | [+] 3:84959546-84959668 | [+] 3:84959590-84959636 | [+] 3:84959590-84959668 | [+] 3:84959590-84959668 | [+] 3:84959590-84959668 | [+] 3:84959590-84959668 | [+] 3:84960097-84960438 | [+] 3:84960097-84981039 | [+] 3:850…
XLOC_096201	NA	NA	0.00969231	0.245422	Up-regulated	0.297797	[-] 7:130893414-130908127
XLOC_010467	ASAH2B	ENSG00000204147	0.00971398	0.245701	Down-regulated	-0.49574	[+] 10:50739318-50739983 | [+] 10:50739318-50739983 | [+] 10:50739318-50739983 | [+] 10:50739318-50740002 | [+] 10:50739318-50740002 | [+] 10:50739318-50740002 | [+] 10:50739948-50740002 | [+] 10:50739952-50739983 | [+] 10:50742915-50743010 | [+] 10:50742915-50743010 | [+] 10:50742915-50743010 | [+] 10:50742915-50743010 | [+] 10:50742915-50743010 | [+] 10:50742915-50743010 | [+] 10:50742915-50743…
XLOC_111339	NA	NA	0.00973283	0.245908	Down-regulated	-1.88124	[-] GL000195.1:63207-72584
XLOC_015537	DAGLA	ENSG00000134780	0.00974819	0.246027	Down-regulated	-0.393051	[+] 11:61680279-61680504 | [+] 11:61680323-61680504 | [+] 11:61680399-61680504 | [+] 11:61680433-61680504 | [+] 11:61680433-61680504 | [+] 11:61680433-61680504 | [+] 11:61680467-61680504 | [+] 11:61680658-61680832 | [+] 11:61718603-61719005 | [+] 11:61718660-61719005 | [+] 11:61718762-61719005 | [+] 11:61720112-61720250 | [+] 11:61720112-61720250 | [+] 11:61720112-61720250 | [+] 11:61720112-61720…
XLOC_106062	GNAQ	ENSG00000156052	0.00977622	0.246425	Down-regulated	-0.248781	[-] 9:77716047-77721513 | [-] 9:77716047-77721513 | [-] 9:77716047-77721513 | [-] 9:77716047-77721513 | [-] 9:77716047-77721513 | [-] 9:77716047-77721513 | [-] 9:77716047-77721513 | [-] 9:77716087-77721513 | [-] 9:77728514-77728667 | [-] 9:77728514-77728667 | [-] 9:77728514-77728667 | [-] 9:77728514-77728667 | [-] 9:77728514-77728667 | [-] 9:77728514-77728667 | [-] 9:77728514-77728667 | [-] 9:777…
XLOC_091049	NUDT1	ENSG00000106268	0.00978528	0.246425	Down-regulated	-0.475384	[+] 7:2242222-2242256 | [+] 7:2242222-2242256 | [+] 7:2242222-2242256 | [+] 7:2242222-2242292 | [+] 7:2242259-2242292 | [+] 7:2242261-2242292 | [+] 7:2242277-2242975 | [+] 7:2242905-2242975 | [+] 7:2242905-2243048 | [+] 7:2242925-2242975 | [+] 7:2242925-2242975 | [+] 7:2242925-2243048 | [+] 7:2242925-2243048 | [+] 7:2244476-2244726 | [+] 7:2244563-2244685 | [+] 7:2244563-2244726 | [+] 7:2244563-2…
XLOC_094544	TRIL	ENSG00000255690	0.00980015	0.24653	Down-regulated	-0.506957	[-] 7:28951234-28956837 | [-] 7:28951234-28958292 | [-] 7:28953358-28958292 | [-] 7:28958950-28958951
XLOC_029255	INSM2	ENSG00000168348	0.00982891	0.246985	Down-regulated	-0.578974	[+] 14:35534042-35537054
XLOC_030457	CYP46A1	ENSG00000036530	0.00984364	0.247072	Down-regulated	-0.31715	[+] 14:99682333-99684536 | [+] 14:99684303-99684536 | [+] 14:99684304-99684536 | [+] 14:99684314-99684536 | [+] 14:99684704-99684781 | [+] 14:99684704-99684781 | [+] 14:99684704-99684781 | [+] 14:99684704-99684781 | [+] 14:99691081-99691161 | [+] 14:99691081-99691161 | [+] 14:99691081-99691161 | [+] 14:99691081-99691161 | [+] 14:99691081-99691161 | [+] 14:99691081-99691161 | [+] 14:99691081-99691…
XLOC_049724	PLEKHA4	ENSG00000105559	0.00985714	0.247072	Up-regulated	0.64417	[-] 19:48836928-48837551 | [-] 19:48836928-48837551 | [-] 19:48836928-48837551 | [-] 19:48836928-48837551 | [-] 19:48836928-48837551 | [-] 19:48836928-48837551 | [-] 19:48836928-48837551 | [-] 19:48836928-48837551 | [-] 19:48836928-48837551 | [-] 19:48836928-48837551 | [-] 19:48836928-48837551 | [-] 19:48836928-48837551 | [-] 19:48836928-48837551 | [-] 19:48836928-48837551 | [-] 19:48836928-48837…
XLOC_059524	SNORA60	ENSG00000199266	0.00987214	0.247072	Down-regulated	-0.992083	[+] 20:38449370-38449503
XLOC_018802	KCNE3	ENSG00000175538	0.00988515	0.247072	Up-regulated	0.688866	[-] 11:74454146-74457603 | [-] 11:74454146-74457603 | [-] 11:74454146-74457603 | [-] 11:74454146-74457603 | [-] 11:74454146-74457603 | [-] 11:74454146-74457603 | [-] 11:74454841-74457603 | [-] 11:74457082-74457603 | [-] 11:74457266-74457603 | [-] 11:74457406-74457603 | [-] 11:74457415-74457603 | [-] 11:74457527-74457603 | [-] 11:74461955-74462103 | [-] 11:74461955-74462103 | [-] 11:74461955-74462…
XLOC_047105	MIR1199	ENSG00000141854	0.0098884	0.247072	Down-regulated	-0.545156	[+] 19:14072100-14072600 | [+] 19:14072247-14073877 | [+] 19:14072268-14072600 | [+] 19:14072536-14072600 | [+] 19:14072536-14072600 | [+] 19:14072774-14073877 | [+] 19:14072876-14075062 | [+] 19:14072949-14073877 | [+] 19:14072949-14073877 | [+] 19:14072949-14074463 | [+] 19:14072949-14075537 | [+] 19:14073582-14073877 | [+] 19:14074325-14074463 | [+] 19:14074390-14074463 | [+] 19:14074390-14074…
XLOC_098715	NA	NA	0.00989657	0.247072	Down-regulated	-0.591006	[+] 8:110787041-110794721
XLOC_052236	PSD4	ENSG00000125637	0.00993624	0.247721	Up-regulated	0.469939	[+] 2:113157325-113157535 | [+] 2:113157325-113157535 | [+] 2:113157325-113157535 | [+] 2:113157325-113157535 | [+] 2:113157325-113157535 | [+] 2:113157325-113157535 | [+] 2:113157325-113157535 | [+] 2:113157325-113157535 | [+] 2:113157325-113157535 | [+] 2:113157325-113157535 | [+] 2:113157325-113157535 | [+] 2:113173971-113174054 | [+] 2:113173971-113174054 | [+] 2:113173971-113174054 | [+] 2:1…
XLOC_111837	IL3RA	ENSG00000185291	0.00994403	0.247721	Up-regulated	0.934999	[+] X:1336616-1336926 | [+] X:1336616-1336926 | [+] X:1336796-1336926 | [+] X:1341728-1341829 | [+] X:1341728-1341829 | [+] X:1341728-1341829 | [+] X:1345316-1345434 | [+] X:1348431-1348545 | [+] X:1352100-1352232 | [+] X:1352100-1352232 | [+] X:1352100-1352232 | [+] X:1352322-1352506 | [+] X:1352322-1352506 | [+] X:1352322-1352506 | [+] X:1356221-1356331 | [+] X:1356221-1356336 | [+] X:1356221-1…
XLOC_094828	CAMK2B	ENSG00000058404	0.00998835	0.247736	Down-regulated	-0.324834	[-] 7:44214398-44217735 | [-] 7:44214398-44217735 | [-] 7:44214398-44217735 | [-] 7:44214398-44219522 | [-] 7:44214398-44219522 | [-] 7:44214398-44219522 | [-] 7:44214398-44219522 | [-] 7:44214398-44219522 | [-] 7:44214398-44219522 | [-] 7:44214398-44219522 | [-] 7:44214398-44219522 | [-] 7:44214398-44219522 | [-] 7:44217150-44217735 | [-] 7:44217150-44219522 | [-] 7:44217156-44219522 | [-] 7:442…
XLOC_048656	FLJ22184	ENSG00000183248	0.00999854	0.247736	Down-regulated	-0.496992	[-] 19:7868446-7869544 | [-] 19:7868446-7869544 | [-] 19:7868446-7869544 | [-] 19:7868719-7869544 | [-] 19:7869715-7869917 | [-] 19:7869715-7869917 | [-] 19:7869715-7869917 | [-] 19:7869715-7872756 | [-] 19:7869715-7872756 | [-] 19:7872305-7872486 | [-] 19:7872305-7872486 | [-] 19:7872305-7872756 | [-] 19:7872849-7872961 | [-] 19:7872849-7872961 | [-] 19:7872849-7872961 | [-] 19:7872849-7872961 |…
XLOC_084176	NA	NA	2.15431e-05	NA	Down-regulated	-1.85328	[+] 6:15984391-15991440
XLOC_048627	TNFSF14	ENSG00000125735	2.28654e-05	NA	Up-regulated	2.13454	[-] 19:6661253-6665350 | [-] 19:6661253-6665350 | [-] 19:6661253-6665350 | [-] 19:6664555-6665350 | [-] 19:6667113-6667154 | [-] 19:6667113-6667154 | [-] 19:6667113-6667154 | [-] 19:6667113-6667154 | [-] 19:6667413-6667449 | [-] 19:6667413-6667449 | [-] 19:6667413-6667449 | [-] 19:6667413-6667449 | [-] 19:6669851-6670158 | [-] 19:6669851-6670158 | [-] 19:6669959-6670117 | [-] 19:6669959-6670158 |…
XLOC_013050	NA	NA	4.61798e-05	NA	Up-regulated	2.17993	[-] 10:52520962-52524475
XLOC_111711	NA	NA	5.61153e-05	NA	Up-regulated	1.883	[+] KI270742.1:30-6917
XLOC_104738	TUBBP5	ENSG00000159247	6.09949e-05	NA	Up-regulated	1.88707	[+] 9:138149775-138150308 | [+] 9:138150113-138150308 | [+] 9:138150113-138150308 | [+] 9:138150113-138150308 | [+] 9:138174046-138174872 | [+] 9:138174046-138174872 | [+] 9:138174046-138174872 | [+] 9:138174046-138174872 | [+] 9:138174985-138175100 | [+] 9:138175045-138175100 | [+] 9:138175363-138175471 | [+] 9:138175363-138175471 | [+] 9:138175363-138175471 | [+] 9:138175363-138175471 | [+] 9:1…
XLOC_024303	NA	NA	0.000125981	NA	Up-regulated	1.51648	[-] 12:79504081-79509885
XLOC_084148	NA	NA	0.000154652	NA	Down-regulated	-1.40913	[+] 6:15901327-15910791
XLOC_002486	NA	NA	0.000225074	NA	Up-regulated	2.80951	[+] 1:143881188-143882174
XLOC_090915	KIF25-AS1	ENSG00000229921	0.000343844	NA	Down-regulated	-3.52653	[-] 6:167992604-167994153 | [-] 6:167992604-167994153 | [-] 6:167992604-167994153 | [-] 6:167992604-167994464 | [-] 6:167992822-167994153 | [-] 6:167994172-167994464 | [-] 6:167995513-167996103 | [-] 6:167995513-167996103 | [-] 6:167995513-167996103 | [-] 6:167995513-167996103 | [-] 6:167995513-167996103 | [-] 6:167995513-167996103 | [-] 6:167996206-167996601 | [-] 6:167996206-167997077 | [-] 6:1…
XLOC_028884	RNASE2	ENSG00000169385	0.000357525	NA	Up-regulated	3.13163	[+] 14:20955452-20955536 | [+] 14:20955767-20956436
XLOC_076277	NA	NA	0.0003676	NA	Up-regulated	2.91089	[-] 4:131913003-131915953
XLOC_098633	PKHD1L1	ENSG00000205038	0.000369842	NA	Up-regulated	1.54508	[+] 8:109362477-109362653 | [+] 8:109362477-109362653 | [+] 8:109364547-109364636 | [+] 8:109364547-109364636 | [+] 8:109381370-109381514 | [+] 8:109381370-109381514 | [+] 8:109382463-109382571 | [+] 8:109382463-109382571 | [+] 8:109384070-109384127 | [+] 8:109384070-109384127 | [+] 8:109385537-109385630 | [+] 8:109385537-109385630 | [+] 8:109388497-109388550 | [+] 8:109388497-109388550 | [+] 8:1…
XLOC_026608	NA	NA	0.00037177	NA	Down-regulated	-3.56601	[+] 13:100675328-100676990
XLOC_084136	NA	NA	0.000374326	NA	Down-regulated	-1.38796	[+] 6:15857594-15863595
XLOC_096841	NA	NA	0.000413205	NA	Down-regulated	-1.98054	[+] 8:2854257-2855685
XLOC_088239	HIST1H3B	ENSG00000274267	0.000418315	NA	Up-regulated	2.38804	[-] 6:26031650-26032060
XLOC_082502	NA	NA	0.000511398	NA	Down-regulated	-2.57133	[-] 5:129249101-129250479
XLOC_084118	NA	NA	0.000558898	NA	Down-regulated	-1.87039	[+] 6:15779818-15779836 | [+] 6:15804515-15804720 | [+] 6:15804515-15804720 | [+] 6:15804515-15805620 | [+] 6:15825081-15825964 | [+] 6:15825599-15825684 | [+] 6:15854422-15854552 | [+] 6:15854422-15856632 | [+] 6:15854422-15856632 | [+] 6:15854422-15856632 | [+] 6:15878071-15880288 | [+] 6:15879054-15880288
XLOC_060941	NA	NA	0.000606242	NA	Up-regulated	2.22016	[-] 20:44880368-44882025
XLOC_007033	NA	NA	0.000692858	NA	Up-regulated	2.52801	[-] 1:112108390-112109598
XLOC_073315	NA	NA	0.000705376	NA	Up-regulated	1.44324	[+] 4:141387164-141387190 | [+] 4:141426562-141430547
XLOC_040235	ALOX15B	ENSG00000179593	0.000710576	NA	Up-regulated	2.96067	[+] 17:8039017-8039302 | [+] 17:8039017-8039302 | [+] 17:8039017-8039302 | [+] 17:8039034-8039302 | [+] 17:8039040-8039302 | [+] 17:8039101-8039302 | [+] 17:8039156-8039302 | [+] 17:8039386-8039605 | [+] 17:8039386-8039605 | [+] 17:8039386-8039605 | [+] 17:8039386-8039605 | [+] 17:8039386-8039605 | [+] 17:8039386-8039605 | [+] 17:8039386-8039605 | [+] 17:8039902-8039983 | [+] 17:8039902-8039983 |…
XLOC_007655	IQGAP3	ENSG00000183856	0.000734487	NA	Up-regulated	2.74954	[-] 1:156525403-156525552 | [-] 1:156525403-156525552 | [-] 1:156525403-156526599 | [-] 1:156525403-156526599 | [-] 1:156525403-156526599 | [-] 1:156525403-156526599 | [-] 1:156525405-156525552 | [-] 1:156525405-156526599 | [-] 1:156526223-156526599 | [-] 1:156526223-156526599 | [-] 1:156526223-156526599 | [-] 1:156527952-156528060 | [-] 1:156527952-156528060 | [-] 1:156527952-156528060 | [-] 1:1…
XLOC_084681	TNF	ENSG00000232810	0.000740611	NA	Up-regulated	2.73413	[+] 6:31575567-31575927 | [+] 6:31575567-31576579 | [+] 6:31576534-31576579 | [+] 6:31576767-31576814 | [+] 6:31576767-31576814 | [+] 6:31577116-31578336 | [+] 6:31577116-31578336
XLOC_018459	NA	NA	0.000742124	NA	Up-regulated	2.60408	[-] 11:63430281-63431948
XLOC_071695	NA	NA	0.000813832	NA	Down-regulated	-1.76585	[+] 4:24675320-24679992
XLOC_012342	NA	NA	0.000888395	NA	Down-regulated	-1.39551	[-] 10:10406561-10409776
XLOC_041579	NA	NA	0.000891303	NA	Up-regulated	2.01098	[+] 17:64473409-64474100
XLOC_084155	ARPC3P5	ENSG00000214027	0.000950114	NA	Down-regulated	-2.4835	[+] 6:15934428-15937381 | [+] 6:15934782-15935315
XLOC_093334	NA	NA	0.000965261	NA	Up-regulated	1.55999	[+] 7:131314796-131315711
XLOC_057422	NA	NA	0.0010889	NA	Up-regulated	3.17895	[-] 2:156245758-156247519
XLOC_076444	NA	NA	0.00109156	NA	Up-regulated	2.90933	[-] 4:142885821-142886685
XLOC_084153	NA	NA	0.00113088	NA	Down-regulated	-1.32778	[+] 6:15924469-15932901
XLOC_002896	CD1D	ENSG00000158473	0.00114608	NA	Up-regulated	2.58952	[+] 1:158173264-158173443 | [+] 1:158179947-158180162 | [+] 1:158180819-158181162 | [+] 1:158180819-158181162 | [+] 1:158181455-158181721 | [+] 1:158181455-158181721 | [+] 1:158182032-158182310 | [+] 1:158182032-158182310 | [+] 1:158182878-158183156 | [+] 1:158182878-158183156 | [+] 1:158183936-158184035 | [+] 1:158183936-158184035 | [+] 1:158184129-158184896 | [+] 1:158184129-158184896
XLOC_084191	NA	NA	0.00116951	NA	Down-regulated	-1.9027	[+] 6:16042589-16046349
XLOC_073305	NA	NA	0.00117109	NA	Up-regulated	1.83578	[+] 4:141356117-141358385
XLOC_084140	NA	NA	0.00118519	NA	Down-regulated	-2.00908	[+] 6:15873369-15876943
XLOC_084145	NA	NA	0.00119095	NA	Down-regulated	-1.59535	[+] 6:15885189-15893500
XLOC_085304	NA	NA	0.00119784	NA	Down-regulated	-2.37113	[+] 6:67635352-67635427 | [+] 6:67656955-67659357
XLOC_093005	NA	NA	0.00121331	NA	Up-regulated	4.05323	[+] 7:106053949-106055283
XLOC_093921	RP11-90P13.1	ENSG00000261795	0.00130624	NA	Up-regulated	1.4937	[-] 7:161765-164972
XLOC_015459	FAM111B	ENSG00000189057	0.00133834	NA	Up-regulated	3.40538	[+] 11:59107185-59107296 | [+] 11:59107185-59107296 | [+] 11:59107236-59107296 | [+] 11:59107236-59107296 | [+] 11:59107237-59107296 | [+] 11:59107237-59107296 | [+] 11:59108668-59108712 | [+] 11:59108668-59108712 | [+] 11:59108668-59108712 | [+] 11:59108668-59108712 | [+] 11:59109534-59109706 | [+] 11:59109540-59109706 | [+] 11:59109540-59110007 | [+] 11:59124179-59124675 | [+] 11:59124179-59126…
XLOC_048866	OR7A5	ENSG00000188269	0.00143398	NA	Up-regulated	2.19434	[-] 19:14792490-14792592 | [-] 19:14800531-14800764 | [-] 19:14800564-14800764 | [-] 19:14809806-14809993 | [-] 19:14809806-14809993 | [-] 19:14809806-14809993 | [-] 19:14821419-14821485 | [-] 19:14825917-14828254 | [-] 19:14825917-14828254 | [-] 19:14825917-14828254 | [-] 19:14827271-14828299 | [-] 19:14827282-14828254 | [-] 19:14828357-14828387 | [-] 19:14833151-14833410 | [-] 19:14835074-14835…
XLOC_021059	MUC19	ENSG00000205592	0.00145944	NA	Down-regulated	-1.7742
XLOC_064417	NA	NA	0.00150194	NA	Up-regulated	3.0468	[-] 22:36181732-36184030
XLOC_076069	NEUROG2	ENSG00000178403	0.0015638	NA	Down-regulated	-1.61882	[-] 4:112513516-112515476 | [-] 4:112515847-112516172
XLOC_103532	NA	NA	0.00156475	NA	Up-regulated	3.22929	[+] 9:84502906-84505542
XLOC_085861	NA	NA	0.00163573	NA	Down-regulated	-2.39894	[+] 6:88227998-88236638 | [+] 6:88228338-88228653 | [+] 6:88246620-88246717 | [+] 6:88249853-88250855 | [+] 6:88250151-88250855
XLOC_087486	NA	NA	0.00163643	NA	Up-regulated	1.8068	[+] 6:163940208-163941907
XLOC_010290	NA	NA	0.00174999	NA	Up-regulated	1.89779	[+] 10:38403487-38404944
XLOC_068139	FAM157A	ENSG00000236438	0.0017829	NA	Up-regulated	1.74446	[+] 3:198152204-198152520 | [+] 3:198152366-198152520 | [+] 3:198153206-198153409 | [+] 3:198153206-198153409 | [+] 3:198153287-198153409 | [+] 3:198155622-198155772 | [+] 3:198157123-198157669 | [+] 3:198157123-198157669 | [+] 3:198157292-198157669 | [+] 3:198167676-198167871 | [+] 3:198167676-198167871 | [+] 3:198167676-198167871 | [+] 3:198169785-198169852 | [+] 3:198169785-198170059 | [+] 3:1…
XLOC_004753	TTLL10-AS1	ENSG00000205231	0.00180995	NA	Down-regulated	-2.85484	[-] 1:1173056-1176396 | [-] 1:1179365-1179555
XLOC_007046	NA	NA	0.00183448	NA	Up-regulated	1.46374	[-] 1:112147246-112149672
XLOC_037024	RP11-523L20.2	ENSG00000261231	0.00190994	NA	Down-regulated	-1.89056	[+] 16:47724568-47724846 | [+] 16:47724568-47724846 | [+] 16:47814630-47814743 | [+] 16:47814630-47814743 | [+] 16:47858423-47859929 | [+] 16:47858579-47859929 | [+] 16:47863446-47863599 | [+] 16:47863446-47863599 | [+] 16:47863446-47863599 | [+] 16:47863446-47863599 | [+] 16:47879199-47879435 | [+] 16:47879199-47879435 | [+] 16:47879199-47879435 | [+] 16:47880064-47880151 | [+] 16:47880064-47880…
XLOC_032592	SNORD116-23	ENSG00000207375	0.00202159	NA	Down-regulated	-1.54404	[+] 15:25091786-25091877
XLOC_067919	RTP1	ENSG00000175077	0.00207284	NA	Up-regulated	1.69824	[+] 3:187197486-187197787 | [+] 3:187197486-187197787 | [+] 3:187199551-187201465 | [+] 3:187199551-187202659
XLOC_072684	NA	NA	0.00218909	NA	Up-regulated	1.70748	[+] 4:88349057-88353972
XLOC_073297	NA	NA	0.0023149	NA	Up-regulated	1.47301	[+] 4:141333450-141336672
XLOC_032829	CHRM5	ENSG00000184984	0.00232165	NA	Up-regulated	1.96466	[+] 15:33968279-33969150 | [+] 15:33968640-33969150 | [+] 15:33968720-33969150 | [+] 15:33968888-33969150 | [+] 15:33969421-33969445 | [+] 15:34018108-34018465 | [+] 15:34018227-34018465 | [+] 15:34046540-34046871 | [+] 15:34062643-34062783 | [+] 15:34062643-34065090 | [+] 15:34062643-34067457 | [+] 15:34062643-34067811 | [+] 15:34062643-34067811
XLOC_084195	NA	NA	0.00233758	NA	Down-regulated	-2.72283	[+] 6:16053011-16055124
XLOC_103249	NA	NA	0.00233853	NA	Down-regulated	-2.163	[+] 9:78447290-78449517
XLOC_032556	NA	NA	0.00248626	NA	Down-regulated	-4.72757	[+] 15:24467527-24469090
XLOC_060939	NA	NA	0.002588	NA	Up-regulated	2.77375	[-] 20:44876907-44879166
XLOC_021433	METTL7B	ENSG00000170439	0.00259213	NA	Up-regulated	1.34229	[+] 12:55681546-55682252 | [+] 12:55681678-55682252 | [+] 12:55683813-55684608 | [+] 12:55683813-55684611
XLOC_002485	FCGR1C	ENSG00000265531	0.00264554	NA	Up-regulated	1.91994	[+] 1:143874793-143874823 | [+] 1:143875219-143875239 | [+] 1:143876052-143876306 | [+] 1:143880437-143880691 | [+] 1:143883295-143883575
XLOC_060931	NA	NA	0.0027559	NA	Up-regulated	1.83158	[-] 20:44863353-44866388
XLOC_007047	NA	NA	0.00278817	NA	Up-regulated	2.61851	[-] 1:112149781-112151753
XLOC_011305	CEP55	ENSG00000138180	0.00287194	NA	Up-regulated	2.92453	[+] 10:93496632-93496781 | [+] 10:93496632-93496923 | [+] 10:93496632-93496923 | [+] 10:93500040-93500234 | [+] 10:93500040-93500234 | [+] 10:93500040-93500234 | [+] 10:93503113-93503388 | [+] 10:93503113-93503388 | [+] 10:93503113-93503388 | [+] 10:93506988-93507056 | [+] 10:93506988-93507056 | [+] 10:93506988-93507056 | [+] 10:93507010-93507056 | [+] 10:93515405-93515555 | [+] 10:93515405-93515…
XLOC_007051	NA	NA	0.0029291	NA	Up-regulated	1.83037	[-] 1:112170988-112171394 | [-] 1:112170988-112171734 | [-] 1:112173053-112173245
XLOC_014102	NA	NA	0.00293539	NA	Up-regulated	2.64968	[-] 10:112116088-112118227
XLOC_057398	NA	NA	0.00307203	NA	Up-regulated	3.07997	[-] 2:156080512-156082219
XLOC_091874	RP4-815D20.1	ENSG00000279578	0.00308462	NA	Down-regulated	-1.356	[+] 7:48847766-48851625
XLOC_087568	NA	NA	0.00309209	NA	Up-regulated	1.13432	[+] 6:164536541-164539096
XLOC_084157	NA	NA	0.00317536	NA	Down-regulated	-2.95291	[+] 6:15939740-15942213
XLOC_030606	NA	NA	0.00323726	NA	Up-regulated	2.5758	[+] 14:104073534-104075209
XLOC_024722	NA	NA	0.00324549	NA	Down-regulated	-1.03915	[-] 12:106698735-106699539
XLOC_115336	ALAS2	ENSG00000158578	0.00333904	NA	Down-regulated	-2.2641	[-] X:55009055-55009343 | [-] X:55009055-55009343 | [-] X:55009055-55009343 | [-] X:55009055-55009343 | [-] X:55009055-55009343 | [-] X:55009055-55009343 | [-] X:55009055-55009343 | [-] X:55009089-55009343 | [-] X:55009113-55009343 | [-] X:55013486-55013648 | [-] X:55013486-55013648 | [-] X:55013486-55013648 | [-] X:55013486-55013648 | [-] X:55013486-55013648 | [-] X:55013486-55013648 | [-] X:550…
XLOC_103819	PCAT7	ENSG00000231806	0.00335227	NA	Up-regulated	1.71846	[+] 9:94555069-94555310 | [+] 9:94555069-94555310 | [+] 9:94558969-94559152 | [+] 9:94558969-94559152 | [+] 9:94560294-94560324 | [+] 9:94567390-94568127 | [+] 9:94567390-94570240 | [+] 9:94567390-94570240
XLOC_079340	KIF20A	ENSG00000112984	0.00341029	NA	Up-regulated	3.28815	[+] 5:138178719-138178850 | [+] 5:138178998-138179202 | [+] 5:138178998-138179333 | [+] 5:138178998-138179845 | [+] 5:138179160-138179202 | [+] 5:138179168-138179845 | [+] 5:138179169-138179202 | [+] 5:138179221-138179333 | [+] 5:138179660-138179845 | [+] 5:138179660-138179845 | [+] 5:138179660-138179845 | [+] 5:138179660-138179845 | [+] 5:138179660-138179845 | [+] 5:138179660-138179845 | [+] 5:1…
XLOC_089828	NA	NA	0.00342784	NA	Up-regulated	1.58903	[-] 6:104606989-104613761
XLOC_027460	TUSC8	ENSG00000237361	0.0035162	NA	Up-regulated	1.60512	[-] 13:44398785-44400955 | [-] 13:44400250-44400955 | [-] 13:44403657-44404611 | [-] 13:44404355-44404611 | [-] 13:44405614-44405885 | [-] 13:44405614-44405984 | [-] 13:44405614-44406011 | [-] 13:44405614-44408248
XLOC_066446	NA	NA	0.00358441	NA	Down-regulated	-1.31393	[+] 3:112591628-112593924
XLOC_037220	GPR114	ENSG00000159618	0.00360427	NA	Up-regulated	2.02326	[+] 16:57529397-57529419 | [+] 16:57542421-57542701 | [+] 16:57542421-57542701 | [+] 16:57542654-57542701 | [+] 16:57542654-57542701 | [+] 16:57542655-57542701 | [+] 16:57542687-57542701 | [+] 16:57542689-57543173 | [+] 16:57562056-57562157 | [+] 16:57562056-57562157 | [+] 16:57562056-57562157 | [+] 16:57562056-57562157 | [+] 16:57562056-57562157 | [+] 16:57562056-57562157 | [+] 16:57562056-57562…
XLOC_001205	CYP4B1	ENSG00000142973	0.00361907	NA	Up-regulated	2.62289	[+] 1:46757838-46757932 | [+] 1:46757838-46757932 | [+] 1:46757838-46757932 | [+] 1:46757838-46757932 | [+] 1:46757878-46757932 | [+] 1:46764978-46765101 | [+] 1:46764978-46765101 | [+] 1:46764978-46765101 | [+] 1:46764978-46765101 | [+] 1:46764978-46765101 | [+] 1:46765685-46765843 | [+] 1:46765685-46765843 | [+] 1:46765685-46765843 | [+] 1:46765685-46765843 | [+] 1:46765685-46765843 | [+] 1:467…
XLOC_009975	PTF1A	ENSG00000168267	0.00363933	NA	Down-regulated	-2.6471	[+] 10:23192327-23193314 | [+] 10:23193704-23194252
XLOC_013360	NA	NA	0.00364613	NA	Up-regulated	2.62706	[-] 10:71764498-71764729
XLOC_070356	NA	NA	0.00369496	NA	Down-regulated	-2.51186	[-] 3:148610331-148612647
XLOC_014105	NA	NA	0.00378862	NA	Up-regulated	2.87029	[-] 10:112121939-112123307
XLOC_039831	RP11-442O1.3	ENSG00000275088	0.00379	NA	Down-regulated	-2.34708	[-] 16:85142696-85146001
XLOC_052238	NA	NA	0.00380807	NA	Up-regulated	1.63045	[+] 2:113249052-113249965
XLOC_087569	NA	NA	0.00381817	NA	Up-regulated	1.21344	[+] 6:164539197-164541395
XLOC_031652	NA	NA	0.00383138	NA	Down-regulated	-1.12546	[-] 14:74426158-74426666
XLOC_083682	IRF4	ENSG00000137265	0.00384197	NA	Up-regulated	1.54283	[+] 6:391739-391809 | [+] 6:391739-391809 | [+] 6:391739-391809 | [+] 6:391739-391809 | [+] 6:391739-391809 | [+] 6:391752-391809 | [+] 6:391768-391809 | [+] 6:391768-391809 | [+] 6:393098-393368 | [+] 6:393098-393368 | [+] 6:393098-393368 | [+] 6:393098-393368 | [+] 6:393279-393368 | [+] 6:394821-395007 | [+] 6:394821-395007 | [+] 6:394821-395007 | [+] 6:394821-395007 | [+] 6:394821-395007 | [+]…
XLOC_029630	NA	NA	0.00384676	NA	Down-regulated	-4.11178	[+] 14:53864765-53865296
XLOC_089824	NA	NA	0.00391564	NA	Up-regulated	1.5127	[-] 6:104590166-104595065
XLOC_101457	NA	NA	0.00395858	NA	Up-regulated	1.62448	[-] 8:129304960-129312302
XLOC_031345	DLGAP5	ENSG00000126787	0.00397107	NA	Up-regulated	3.54082	[-] 14:55148112-55148473 | [-] 14:55148136-55148473 | [-] 14:55148594-55148684 | [-] 14:55150328-55150848 | [-] 14:55150328-55150848 | [-] 14:55150328-55150848 | [-] 14:55150799-55150848 | [-] 14:55150799-55150848 | [-] 14:55151695-55151941 | [-] 14:55151695-55151941 | [-] 14:55151695-55151941 | [-] 14:55151695-55151941 | [-] 14:55151695-55151941 | [-] 14:55152590-55152644 | [-] 14:55152590-55152…
XLOC_064412	NA	NA	0.00397344	NA	Up-regulated	3.22131	[-] 22:36120781-36122098
XLOC_048218	NA	NA	0.00398148	NA	Down-regulated	-2.28107	[+] 19:53954596-53955666
XLOC_014108	NA	NA	0.00411408	NA	Up-regulated	3.19949	[-] 10:112130120-112135159
XLOC_099694	FGF20	ENSG00000078579	0.00414193	NA	Up-regulated	1.33948	[-] 8:16992042-16993317 | [-] 8:16992042-16993317 | [-] 8:16992042-16993317 | [-] 8:16992042-16993317 | [-] 8:16992042-16993317 | [-] 8:16992169-16993317 | [-] 8:16992978-16993317 | [-] 8:16995655-16995758 | [-] 8:16995655-16995758 | [-] 8:16995655-16995758 | [-] 8:16995655-16995758 | [-] 8:16995655-16995758 | [-] 8:16998150-16998927 | [-] 8:17000961-17000992 | [-] 8:17001160-17001181 | [-] 8:170…
XLOC_007777	FCGR3B	ENSG00000162747	0.00414236	NA	Up-regulated	1.89069	[-] 1:161623196-161624639 | [-] 1:161623196-161624639 | [-] 1:161623196-161624639 | [-] 1:161623196-161624639 | [-] 1:161623196-161624639 | [-] 1:161623200-161624639 | [-] 1:161623200-161624639 | [-] 1:161623200-161624639 | [-] 1:161623990-161624639 | [-] 1:161624223-161624639 | [-] 1:161626145-161626402 | [-] 1:161626145-161626402 | [-] 1:161626145-161626402 | [-] 1:161626145-161626402 | [-] 1:1…
XLOC_076273	NA	NA	0.00415466	NA	Up-regulated	3.60724	[-] 4:131904589-131906538
XLOC_082976	NA	NA	0.0041605	NA	Down-regulated	-1.39615	[-] 5:148771126-148772038 | [-] 5:148771126-148775555 | [-] 5:148774337-148775555
XLOC_084139	NA	NA	0.00417769	NA	Down-regulated	-2.30537	[+] 6:15871062-15873305
XLOC_032434	NA	NA	0.004204	NA	Up-regulated	2.84025	[+] 15:22295710-22297892
XLOC_005405	NA	NA	0.00422039	NA	Down-regulated	-1.89981	[-] 1:34242313-34245243
XLOC_093337	NA	NA	0.00426749	NA	Up-regulated	1.25471	[+] 7:131320535-131321353
XLOC_021540	NA	NA	0.00439523	NA	Down-regulated	-1.79713	[+] 12:59493024-59496751
XLOC_075100	NA	NA	0.00442491	NA	Up-regulated	1.68964	[-] 4:43851337-43853591
XLOC_089795	NA	NA	0.00448134	NA	Up-regulated	1.50229	[-] 6:104487748-104489448
XLOC_087538	NA	NA	0.00455555	NA	Up-regulated	1.01137	[+] 6:164395220-164398125
XLOC_032552	NA	NA	0.00473123	NA	Down-regulated	-5.34805	[+] 15:24454514-24455187
XLOC_030224	NA	NA	0.00477364	NA	Up-regulated	2.72984	[+] 14:88022148-88024048
XLOC_084164	NA	NA	0.00482447	NA	Down-regulated	-1.63098	[+] 6:15951773-15957071
XLOC_058491	AC098823.3	ENSG00000226125	0.00483557	NA	Up-regulated	2.11723	[-] 2:230690921-230692233 | [-] 2:230694551-230695246 | [-] 2:230696303-230696695 | [-] 2:230700323-230700529
XLOC_060930	NA	NA	0.00488963	NA	Up-regulated	2.33383	[-] 20:44861195-44863264
XLOC_075422	NA	NA	0.00494449	NA	Up-regulated	2.66283	[-] 4:65023210-65024231
XLOC_087497	NA	NA	0.00495574	NA	Up-regulated	2.2951	[+] 6:163977790-163978488
XLOC_101390	NA	NA	0.00502585	NA	Up-regulated	2.53837	[-] 8:128986058-128987712
XLOC_084188	NA	NA	0.00502673	NA	Down-regulated	-1.24713	[+] 6:16029891-16037802
XLOC_025353	NA	NA	0.00507002	NA	Up-regulated	1.88954	[+] 13:21197214-21199730
XLOC_014229	NA	NA	0.00517563	NA	Down-regulated	-1.96627	[-] 10:118900420-118901277 | [-] 10:118901432-118901917
XLOC_116291	NA	NA	0.00522698	NA	Down-regulated	-2.96603	[-] X:119500209-119504754 | [-] X:119511938-119512869 | [-] X:119512668-119512805
XLOC_087539	NA	NA	0.00523305	NA	Up-regulated	1.15807	[+] 6:164398335-164401601
XLOC_084655	PSORS1C1	ENSG00000204540	0.00525259	NA	Up-regulated	1.36674	[+] 6:31114750-31114891 | [+] 6:31114750-31114891 | [+] 6:31114750-31114891 | [+] 6:31114773-31114891 | [+] 6:31114825-31114891 | [+] 6:31114831-31114891 | [+] 6:31114831-31114891 | [+] 6:31114834-31114891 | [+] 6:31114839-31114891 | [+] 6:31115136-31118820 | [+] 6:31117090-31117299 | [+] 6:31117090-31118820 | [+] 6:31125676-31125839 | [+] 6:31125679-31125839 | [+] 6:31125739-31125839 | [+] 6:311…
XLOC_073312	NA	NA	0.00525288	NA	Up-regulated	1.62005	[+] 4:141375253-141377992
XLOC_053368	NA	NA	0.00534642	NA	Down-regulated	-3.27884	[+] 2:176891232-176892728
XLOC_075943	NA	NA	0.00536637	NA	Down-regulated	-1.03518	[-] 4:104205061-104210954
XLOC_101460	NA	NA	0.00551916	NA	Up-regulated	1.55998	[-] 8:129319637-129323989
XLOC_114420	NA	NA	0.00557146	NA	Up-regulated	2.27243	[-] X:2601420-2602546
XLOC_072689	NA	NA	0.00557638	NA	Up-regulated	2.0872	[+] 4:88365542-88368473
XLOC_082984	NA	NA	0.00564089	NA	Down-regulated	-1.35384	[-] 5:148797495-148803280
XLOC_010989	NA	NA	0.0057613	NA	Up-regulated	1.22967	[+] 10:76597064-76598622
XLOC_027838	NA	NA	0.00578892	NA	Up-regulated	2.2004	[-] 13:67291825-67293687
XLOC_077213	NA	NA	0.00584011	NA	Down-regulated	-0.984343	[-] 4:183794318-183797330
XLOC_066567	CSTA	ENSG00000121552	0.00592246	NA	Up-regulated	1.90931	[+] 3:122325244-122325358 | [+] 3:122325262-122325358 | [+] 3:122337547-122337648 | [+] 3:122337547-122338270 | [+] 3:122341439-122341972
XLOC_058330	NA	NA	0.00607566	NA	Up-regulated	1.33389	[-] 2:217784730-217787542
XLOC_070070	SLCO2A1	ENSG00000174640	0.00617207	NA	Up-regulated	1.53662	[-] 3:133932639-133934830 | [-] 3:133932639-133934830 | [-] 3:133932639-133934830 | [-] 3:133932639-133934830 | [-] 3:133932639-133934830 | [-] 3:133932639-133934830 | [-] 3:133932639-133934830 | [-] 3:133932696-133934830 | [-] 3:133934611-133934830 | [-] 3:133934639-133934830 | [-] 3:133935774-133935897 | [-] 3:133935774-133935897 | [-] 3:133935774-133935897 | [-] 3:133935774-133935897 | [-] 3:1…
XLOC_063727	GTSE1	ENSG00000075218	0.00634555	NA	Up-regulated	1.4614	[+] 22:46296741-46296931 | [+] 22:46296741-46296931 | [+] 22:46296741-46296931 | [+] 22:46297380-46297479 | [+] 22:46297380-46297479 | [+] 22:46297380-46297479 | [+] 22:46308150-46308207 | [+] 22:46308150-46308207 | [+] 22:46308150-46308207 | [+] 22:46308319-46308943 | [+] 22:46308319-46308943 | [+] 22:46308319-46308943 | [+] 22:46312141-46312305 | [+] 22:46312141-46312305 | [+] 22:46312141-46312…
XLOC_101447	NA	NA	0.00636399	NA	Up-regulated	2.09944	[-] 8:129263040-129266650
XLOC_046961	NA	NA	0.00642813	NA	Up-regulated	2.24875	[+] 19:9726552-9730675
XLOC_111443	NA	NA	0.00648975	NA	Up-regulated	2.05938	[+] GL000221.1:53594-56515
XLOC_101117	NA	NA	0.00658347	NA	Down-regulated	-2.39249	[-] 8:110862673-110865106
XLOC_105716	NA	NA	0.00665246	NA	Up-regulated	2.96785	[-] 9:62439139-62441827
XLOC_058715	AC114730.3	ENSG00000224272	0.00669313	NA	Down-regulated	-1.77279	[-] 2:241808124-241809368 | [-] 2:241808312-241809368 | [-] 2:241809110-241809368 | [-] 2:241809698-241809806 | [-] 2:241810447-241811217 | [-] 2:241810467-241810514 | [-] 2:241810467-241810514 | [-] 2:241810467-241810637 | [-] 2:241810600-241810623 | [-] 2:241810600-241811217 | [-] 2:241811704-241812016 | [-] 2:241811704-241812016
XLOC_044501	NA	NA	0.00672773	NA	Up-regulated	1.68052	[+] 18:14295138-14297308
XLOC_041280	ABCC3	ENSG00000108846	0.00679044	NA	Up-regulated	1.05196	[+] 17:50634777-50634810 | [+] 17:50634777-50634810 | [+] 17:50634777-50634810 | [+] 17:50634777-50634810 | [+] 17:50634777-50634810 | [+] 17:50634814-50634981 | [+] 17:50634857-50634981 | [+] 17:50634857-50634981 | [+] 17:50634901-50634981 | [+] 17:50634901-50634981 | [+] 17:50634922-50634981 | [+] 17:50634922-50634981 | [+] 17:50634922-50634981 | [+] 17:50634922-50634981 | [+] 17:50634922-50634…
XLOC_035281	NA	NA	0.00679309	NA	Up-regulated	1.44901	[-] 15:70313572-70317085
XLOC_084204	NA	NA	0.0069163	NA	Down-regulated	-1.17261	[+] 6:16085247-16093322
XLOC_043890	RP1-193H18.3	ENSG00000267653	0.00699835	NA	Up-regulated	4.05034	[-] 17:69475412-69477550 | [-] 17:69475412-69477550 | [-] 17:69477139-69477550 | [-] 17:69485235-69485349 | [-] 17:69485235-69485349 | [-] 17:69485248-69485349 | [-] 17:69501699-69501755 | [-] 17:69501699-69501755 | [-] 17:69501699-69501755
XLOC_098813	NA	NA	0.00703401	NA	Up-regulated	1.7373	[+] 8:114372741-114373912
XLOC_102740	NA	NA	0.00716823	NA	Up-regulated	1.22166	[+] 9:41716168-41718732
XLOC_011155	NA	NA	0.00719412	NA	Up-regulated	2.18815	[+] 10:88168269-88170050
XLOC_103758	NA	NA	0.00725528	NA	Down-regulated	-0.971752	[+] 9:92422140-92423428
XLOC_041228	NA	NA	0.00739979	NA	Up-regulated	1.84822	[+] 17:49230838-49232154
XLOC_008884	NA	NA	0.00744188	NA	Up-regulated	1.52524	[-] 1:212634553-212636649
XLOC_079599	NA	NA	0.00752782	NA	Down-regulated	-1.84952	[+] 5:151626518-151631768
XLOC_075106	NA	NA	0.0075652	NA	Up-regulated	1.46927	[-] 4:43880192-43882882
XLOC_066148	NA	NA	0.00760031	NA	Up-regulated	1.1071	[+] 3:87882836-87887263
XLOC_114359	P2RY8	ENSG00000182162	0.00763283	NA	Up-regulated	1.46015	[-] X:1462572-1466582 | [-] X:1462572-1466582 | [-] X:1466437-1466582 | [-] X:1494093-1494353 | [-] X:1494093-1494522 | [-] X:1536921-1537107
XLOC_069249	NA	NA	0.0076661	NA	Down-regulated	-1.75789	[-] 3:74546099-74547362
XLOC_046808	NA	NA	0.00767318	NA	Up-regulated	1.78876	[+] 19:4243314-4245348
XLOC_024522	NA	NA	0.00789075	NA	Up-regulated	1.10707	[-] 12:94678583-94680726
XLOC_000112	NA	NA	0.00792141	NA	Down-regulated	-2.95133	[+] 1:3887538-3888780
XLOC_014099	NA	NA	0.00796132	NA	Up-regulated	2.44125	[-] 10:112098019-112100702
XLOC_087495	NA	NA	0.00800071	NA	Up-regulated	1.23941	[+] 6:163971150-163973152
XLOC_031777	NA	NA	0.00802464	NA	Up-regulated	1.58234	[-] 14:81239099-81241686
XLOC_040267	GLP2R	ENSG00000065325	0.00803209	NA	Up-regulated	1.27551	[+] 17:9822206-9822285 | [+] 17:9822206-9822285 | [+] 17:9825370-9826252 | [+] 17:9825370-9826252 | [+] 17:9825476-9826252 | [+] 17:9825513-9826252 | [+] 17:9825551-9826252 | [+] 17:9825551-9826252 | [+] 17:9825904-9826252 | [+] 17:9833807-9833894 | [+] 17:9833807-9833894 | [+] 17:9833807-9833894 | [+] 17:9833807-9833894 | [+] 17:9833807-9833894 | [+] 17:9833807-9833894 | [+] 17:9833807-9833894 |…
XLOC_063579	RP3-508I15.21	ENSG00000272669	0.00810552	NA	Up-regulated	2.1855	[+] 22:38742625-38743115
XLOC_089836	NA	NA	0.00810839	NA	Up-regulated	1.11653	[-] 6:104636691-104641104
XLOC_027839	NA	NA	0.00822107	NA	Up-regulated	1.34143	[-] 13:67293930-67298427
XLOC_011143	NA	NA	0.00825782	NA	Up-regulated	1.84567	[+] 10:88135158-88137083
XLOC_056207	NA	NA	0.00828981	NA	Down-regulated	-1.58467	[-] 2:78217876-78219128
XLOC_067244	NA	NA	0.00852857	NA	Down-regulated	-1.41962	[+] 3:155210470-155212790
XLOC_056198	NA	NA	0.0086275	NA	Down-regulated	-1.18963	[-] 2:78167678-78169746
XLOC_064413	NA	NA	0.00865265	NA	Up-regulated	1.93519	[-] 22:36129387-36131671
XLOC_084403	HIST1H3C	ENSG00000278272	0.00878109	NA	Up-regulated	2.13605	[+] 6:26045411-26045821
XLOC_063236	DDTL	ENSG00000099974	0.0088632	NA	Down-regulated	-3.22741	[+] 22:23966901-23967022 | [+] 22:23967386-23967561 | [+] 22:23971286-23972532
XLOC_066447	NA	NA	0.008999	NA	Down-regulated	-2.15109	[+] 3:112594587-112595824
XLOC_114787	NA	NA	0.00907471	NA	Up-regulated	1.3348	[-] X:25508887-25512065
XLOC_070051	NA	NA	0.00909843	NA	Up-regulated	2.63857	[-] 3:132539068-132541458
XLOC_068456	NA	NA	0.00914536	NA	Up-regulated	1.50048	[-] 3:16296375-16301680
XLOC_081125	GOLGA5P1	ENSG00000251215	0.00919616	NA	Up-regulated	1.50784	[-] 5:39168564-39169561 | [-] 5:39169210-39169561 | [-] 5:39169708-39170335 | [-] 5:39169708-39170335
XLOC_096259	NA	NA	0.00925173	NA	Down-regulated	-1.25832	[-] 7:134982020-134984475
XLOC_012338	NA	NA	0.00925396	NA	Down-regulated	-1.74676	[-] 10:10381469-10383035
XLOC_045431	NA	NA	0.0092736	NA	Down-regulated	-2.23117	[+] 18:77410715-77411844 | [+] 18:77413842-77414213
XLOC_028030	NA	NA	0.00938652	NA	Up-regulated	1.46799	[-] 13:77830265-77832091
XLOC_087595	NA	NA	0.00939839	NA	Up-regulated	0.98556	[+] 6:164634423-164638364
XLOC_042293	LINC00675	ENSG00000263429	0.0094072	NA	Up-regulated	2.29707	[-] 17:10794911-10795948 | [-] 17:10794913-10795948 | [-] 17:10795578-10795948 | [-] 17:10797807-10797924 | [-] 17:10798162-10798193 | [-] 17:10803606-10804099
XLOC_075417	NA	NA	0.00952884	NA	Up-regulated	2.65914	[-] 4:65004573-65005926
XLOC_066938	NA	NA	0.00966232	NA	Up-regulated	2.61798	[+] 3:143181079-143181690
XLOC_105238	NA	NA	0.0097834	NA	Up-regulated	2.11705	[-] 9:26571203-26572144
XLOC_008860	NEK2	ENSG00000117650	0.0098176	NA	Up-regulated	1.61312	[-] 1:211658657-211658712 | [-] 1:211662772-211663628 | [-] 1:211662772-211663652 | [-] 1:211662772-211663652 | [-] 1:211663403-211663628 | [-] 1:211663525-211663652 | [-] 1:211666430-211667231 | [-] 1:211667106-211667231 | [-] 1:211667106-211667231 | [-] 1:211667106-211667231 | [-] 1:211667106-211667231 | [-] 1:211667106-211667231 | [-] 1:211667106-211667231 | [-] 1:211669113-211669332 | [-] 1:2…
XLOC_099541	NA	NA	0.00991087	NA	Down-regulated	-1.31878	[-] 8:8181248-8181663
XLOC_088015	NA	NA	0.00991817	NA	Down-regulated	-1.13325	[-] 6:16958829-16962221
XLOC_065198	NA	NA	0.00999315	NA	Down-regulated	-1.34873	[+] 3:29235908-29237660
XLOC_112434	NA	NA	0.00999804	NA	Up-regulated	1.3035	[+] X:36224088-36226058
