# Supplementary material for: Initial findings of striatum tripartite model in OCD brain samples based on transcriptome analysis
Source: Sci Rep. 2019 Feb 28;9:3086. doi: 10.1038/s41598-019-38965-1 (PMC6395771; doi:10.1038/s41598-019-38965-1)
Supplement: Supplementary file 3 — Table S4 [file 41598_2019_38965_MOESM3_ESM.xlsx]

## Sheet: Supplementary_TableS4
Table S4: Differential expression analysis from nucleus accumbens (NAC) (n=310)
ID	Gene Symbol	Ensembl Gene	p-value	Adjusted p-value	Regulation in OCD	Log2FoldChange	Chr Coordinate
XLOC_032558	NA	NA	1.62185e-20	3.53206e-16	Down-regulated	-5.80848	[+] 15:24470197-24473193 | [+] 15:24491466-24491494
XLOC_032521	NA	NA	5.04401e-16	5.49243e-12	Down-regulated	-3.5478	[+] 15:24271049-24271568 | [+] 15:24430497-24437819 | [+] 15:24437800-24437819
XLOC_032483	PWRN3	ENSG00000260760	5.31947e-10	3.86158e-06	Down-regulated	-1.78719	[+] 15:24088559-24088607 | [+] 15:24111358-24111519 | [+] 15:24111414-24111519 | [+] 15:24113034-24113225 | [+] 15:24113034-24113845 | [+] 15:24113951-24113974 | [+] 15:24114777-24114918 | [+] 15:24114777-24114918 | [+] 15:24114919-24123295 | [+] 15:24116571-24123295 | [+] 15:24123297-24123408 | [+] 15:24124575-24124671 | [+] 15:24197953-24198089 | [+] 15:24199616-24199718 | [+] 15:24340869-24340…
XLOC_022445	RPS2P5	ENSG00000240342	1.26634e-09	6.89461e-06	Down-regulated	-3.54328	[+] 12:118246084-118246962 | [+] 12:118246084-118246962
XLOC_015751	NPAS4	ENSG00000174576	2.66925e-09	1.16262e-05	Down-regulated	-2.86181	[+] 11:66421004-66421354 | [+] 11:66421004-66421354 | [+] 11:66421004-66421354 | [+] 11:66421004-66421354 | [+] 11:66421004-66421354 | [+] 11:66421004-66422271 | [+] 11:66421004-66422941 | [+] 11:66421091-66421354 | [+] 11:66422120-66422271 | [+] 11:66422120-66422271 | [+] 11:66422120-66422271 | [+] 11:66422120-66422271 | [+] 11:66422120-66422271 | [+] 11:66422120-66422271 | [+] 11:66422451-66422…
XLOC_032547	NA	NA	7.15031e-09	2.59532e-05	Down-regulated	-6.96633	[+] 15:24428075-24430284
XLOC_032549	NA	NA	1.22142e-08	3.8e-05	Down-regulated	-5.38992	[+] 15:24451890-24452547
XLOC_032551	NA	NA	1.73872e-08	4.73323e-05	Down-regulated	-6.15933	[+] 15:24453046-24453707
XLOC_032548	NA	NA	4.76296e-08	0.000115253	Down-regulated	-6.56524	[+] 15:24437872-24439558
XLOC_085344	RNU6-411P	ENSG00000207180	2.53563e-07	0.000552209	Up-regulated	1.87823	[+] 6:71178205-71192598 | [+] 6:71182612-71182718
XLOC_048978	CRLF1	ENSG00000006016	5.60331e-07	0.00110935	Up-regulated	2.29824	[-] 19:18572220-18573007 | [-] 19:18583570-18583612 | [-] 19:18593237-18593579 | [-] 19:18593237-18593579 | [-] 19:18593237-18593579 | [-] 19:18594065-18594107 | [-] 19:18594065-18594107 | [-] 19:18594065-18594134 | [-] 19:18594247-18594434 | [-] 19:18594247-18594434 | [-] 19:18594247-18594435 | [-] 19:18594362-18594434 | [-] 19:18596622-18596790 | [-] 19:18596664-18596790 | [-] 19:18596664-18596…
XLOC_114768	NA	NA	1.21889e-06	0.00221207	Up-regulated	1.7081	[-] X:25374642-25374669 | [-] X:25400299-25402384 | [-] X:25400299-25403080 | [-] X:25411777-25414192 | [-] X:25411777-25414192 | [-] X:25415605-25442788 | [-] X:25415605-25442788 | [-] X:25415605-25442788 | [-] X:25415605-25446890 | [-] X:25450635-25452158 | [-] X:25450635-25452688 | [-] X:25471539-25471860 | [-] X:25471539-25471860 | [-] X:25471740-25471860 | [-] X:25471740-25471860 | [-] X:254…
XLOC_042458	SNORD3C	ENSG00000264940	2.17967e-06	0.00365146	Down-regulated	-1.99828	[-] 17:19189665-19190245
XLOC_078178	NA	NA	2.50551e-06	0.0038975	Up-regulated	1.62981	[+] 5:66083155-66085507 | [+] 5:66087083-66104123
XLOC_017245	HBB	ENSG00000244734	4.60277e-06	0.00668261	Down-regulated	-2.13708	[-] 11:5225464-5225726 | [-] 11:5225655-5225726 | [-] 11:5226263-5226799 | [-] 11:5226577-5226799 | [-] 11:5226577-5226823 | [-] 11:5226620-5226799 | [-] 11:5226930-5227039 | [-] 11:5226930-5227071 | [-] 11:5226930-5227072 | [-] 11:5227512-5227579 | [-] 11:5229252-5229395
XLOC_058465	SPHKAP	ENSG00000153820	6.50144e-06	0.00884927	Down-regulated	-1.41345	[-] 2:227979850-227981860 | [-] 2:227979850-227981860 | [-] 2:227979850-227981860 | [-] 2:227979950-227981860 | [-] 2:227979957-227981860 | [-] 2:227990908-227991184 | [-] 2:227991000-227991184 | [-] 2:227991000-227991184 | [-] 2:227991000-227991184 | [-] 2:227991000-227991184 | [-] 2:227991000-227991184 | [-] 2:227991274-227991326 | [-] 2:227991274-227991326 | [-] 2:227991274-227991326 | [-] 2:2…
XLOC_095425	NA	NA	7.3697e-06	0.00944102	Up-regulated	1.64173	[-] 7:85727324-85763638
XLOC_022361	RN7SKP71	ENSG00000201428	8.49195e-06	0.0102415	Down-regulated	-2.9429	[+] 12:112267077-112267394
XLOC_005945	RAB3B	ENSG00000169213	8.93507e-06	0.0102415	Down-regulated	-2.111	[-] 1:51907954-51920114 | [-] 1:51907954-51920114 | [-] 1:51907954-51920114 | [-] 1:51907956-51920114 | [-] 1:51933318-51933442 | [-] 1:51933318-51933442 | [-] 1:51933318-51933442 | [-] 1:51933318-51933442 | [-] 1:51937294-51937412 | [-] 1:51937294-51937412 | [-] 1:51937294-51937412 | [-] 1:51937294-51937412 | [-] 1:51963828-51963849 | [-] 1:51976890-51977025 | [-] 1:51976890-51977117 | [-] 1:519…
XLOC_037319	NA	NA	1.3477e-05	0.0146751	Down-regulated	-1.66952	[+] 16:62091496-62092052 | [+] 16:62091496-62092052 | [+] 16:62091496-62092052 | [+] 16:62091496-62092052 | [+] 16:62091496-62092052 | [+] 16:62091496-62092052 | [+] 16:62091496-62098138 | [+] 16:62093967-62094013 | [+] 16:62093967-62094013 | [+] 16:62093967-62094013 | [+] 16:62093967-62098138 | [+] 16:62098349-62102331 | [+] 16:62098349-62102331 | [+] 16:62098349-62102331 | [+] 16:62098349-62102…
XLOC_079846	GABRA1	ENSG00000022355	1.6044e-05	0.0166384	Down-regulated	-1.6064	[+] 5:161847085-161847411 | [+] 5:161847191-161847411 | [+] 5:161847416-161847466 | [+] 5:161847679-161847786 | [+] 5:161847934-161848422 | [+] 5:161847934-161848422 | [+] 5:161848191-161848422 | [+] 5:161848191-161848422 | [+] 5:161848191-161848422 | [+] 5:161848191-161848422 | [+] 5:161848444-161848612 | [+] 5:161848889-161849035 | [+] 5:161848892-161849035 | [+] 5:161849948-161850685 | [+] 5:1…
XLOC_083667	NA	NA	1.72673e-05	0.0170931	Down-regulated	-3.94761	[+] 6:170569-175818
XLOC_095416	NA	NA	1.8177e-05	0.0172113	Up-regulated	1.3588	[-] 7:85666956-85680174 | [-] 7:85666956-85684398 | [-] 7:85881173-85916312 | [-] 7:85881173-85966601 | [-] 7:85881173-85966601 | [-] 7:85881173-85966601 | [-] 7:85881173-85966601 | [-] 7:85881173-85966601 | [-] 7:85881173-85966601 | [-] 7:85966535-85966601 | [-] 7:85966535-85966601 | [-] 7:86118984-86119062 | [-] 7:86118984-86119062 | [-] 7:86181530-86181854 | [-] 7:86181530-86182383 | [-] 7:861…
XLOC_095435	NA	NA	1.92957e-05	0.0174614	Up-regulated	1.56364	[-] 7:85865904-85881102
XLOC_078101	RAB3C	ENSG00000152932	2.00448e-05	0.0174614	Down-regulated	-1.36763	[+] 5:58582159-58582414 | [+] 5:58582221-58582414 | [+] 5:58583040-58583232 | [+] 5:58617643-58617870 | [+] 5:58617643-58617870 | [+] 5:58617643-58617871 | [+] 5:58644364-58644438 | [+] 5:58647629-58647711 | [+] 5:58689260-58689330 | [+] 5:58726002-58726120 | [+] 5:58726002-58726120 | [+] 5:58726002-58726120 | [+] 5:58788279-58788372 | [+] 5:58794290-58794531 | [+] 5:58825038-58825162 | [+] 5:588…
XLOC_116085	RNA28S5	ENSG00000226958	2.65856e-05	0.0222685	Down-regulated	-5.44643	[-] X:109054131-109054562
XLOC_094334	TMEM196	ENSG00000173452	3.48948e-05	0.0276613	Down-regulated	-1.20806	[-] 7:19719235-19722134 | [-] 7:19719235-19722134 | [-] 7:19719235-19722134 | [-] 7:19719235-19722134 | [-] 7:19719310-19722134 | [-] 7:19719316-19722134 | [-] 7:19721778-19722134 | [-] 7:19721783-19722134 | [-] 7:19721853-19722134 | [-] 7:19724280-19724351 | [-] 7:19724280-19724351 | [-] 7:19724280-19724353 | [-] 7:19724280-19724353 | [-] 7:19724280-19724353 | [-] 7:19725514-19725768 | [-] 7:197…
XLOC_088517	HLA-DQB1	ENSG00000179344	3.55641e-05	0.0276613	Up-regulated	2.56298	[-] 6:32659467-32660097 | [-] 6:32659467-32660249 | [-] 6:32659467-32660249 | [-] 6:32659467-32660249 | [-] 6:32659467-32660249 | [-] 6:32659467-32660249 | [-] 6:32659467-32660249 | [-] 6:32659467-32660249 | [-] 6:32659467-32660249 | [-] 6:32659467-32660249 | [-] 6:32659467-32660249 | [-] 6:32659467-32660249 | [-] 6:32659467-32660249 | [-] 6:32659886-32660097 | [-] 6:32659886-32660249 | [-] 6:326…
XLOC_045101	NA	NA	4.0373e-05	0.0303187	Up-regulated	2.21715	[+] 18:57231092-57236523 | [+] 18:57231229-57231407 | [+] 18:57231276-57231407 | [+] 18:57236794-57259979 | [+] 18:57253096-57259979 | [+] 18:57258971-57259979
XLOC_079135	CTXN3	ENSG00000205279	4.39519e-05	0.0319062	Down-regulated	-1.81089	[+] 5:127649044-127649388 | [+] 5:127649044-127649388 | [+] 5:127653015-127653191 | [+] 5:127653049-127653191 | [+] 5:127653317-127653423 | [+] 5:127653317-127653423 | [+] 5:127653317-127653691 | [+] 5:127653317-127653691 | [+] 5:127657423-127658630 | [+] 5:127657423-127658630 | [+] 5:127657423-127658630
XLOC_037727	VAT1L	ENSG00000171724	4.9129e-05	0.0335247	Down-regulated	-1.10032	[+] 16:77788070-77788239 | [+] 16:77788530-77788915 | [+] 16:77816921-77817050 | [+] 16:77816921-77817050 | [+] 16:77825246-77825461 | [+] 16:77825246-77825461 | [+] 16:77862748-77862890 | [+] 16:77862748-77862890 | [+] 16:77862748-77862890 | [+] 16:77876370-77876473 | [+] 16:77876370-77876473 | [+] 16:77876370-77876473 | [+] 16:77879169-77879224 | [+] 16:77879169-77879224 | [+] 16:77879169-77879…
XLOC_095432	NA	NA	4.92602e-05	0.0335247	Up-regulated	1.33409	[-] 7:85829702-85841042 | [-] 7:85829702-85843785 | [-] 7:85843903-85859588 | [-] 7:85844330-85859588
XLOC_045411	GALR1	ENSG00000166573	5.34582e-05	0.0352792	Down-regulated	-1.49693	[+] 18:77250549-77251214 | [+] 18:77253740-77253994 | [+] 18:77253740-77253994 | [+] 18:77256158-77256217 | [+] 18:77256158-77256223 | [+] 18:77256158-77256223 | [+] 18:77268585-77277896 | [+] 18:77268585-77277896
XLOC_021877	NTS	ENSG00000133636	6.08204e-05	0.0389572	Down-regulated	-2.3807	[+] 12:85874295-85874476 | [+] 12:85874297-85874476 | [+] 12:85876640-85876701 | [+] 12:85876640-85876701 | [+] 12:85878029-85878569 | [+] 12:85878345-85878569 | [+] 12:85882223-85882779 | [+] 12:85882223-85882799 | [+] 12:85882223-85882992
XLOC_038680	IL21R-AS1	ENSG00000259954	7.65032e-05	0.0476025	Up-regulated	2.13534	[-] 16:27446234-27449806 | [-] 16:27446234-27449806 | [-] 16:27446234-27449806 | [-] 16:27446234-27449806 | [-] 16:27447669-27449806 | [-] 16:27449998-27450055 | [-] 16:27452743-27452922 | [-] 16:27452743-27452922 | [-] 16:27452743-27452922 | [-] 16:27452743-27452922 | [-] 16:27453097-27453393 | [-] 16:27453097-27455177 | [-] 16:27455352-27457699 | [-] 16:27457768-27457792
XLOC_019807	TMPRSS5	ENSG00000166682	9.5998e-05	0.056623	Up-regulated	1.72691	[-] 11:113687058-113688274 | [-] 11:113687058-113688274 | [-] 11:113687058-113688274 | [-] 11:113687058-113688274 | [-] 11:113687058-113688274 | [-] 11:113687058-113688274 | [-] 11:113687058-113688274 | [-] 11:113687058-113688274 | [-] 11:113687058-113688274 | [-] 11:113687058-113688274 | [-] 11:113687058-113688274 | [-] 11:113687058-113688274 | [-] 11:113687058-113688274 | [-] 11:113687058-11368…
XLOC_010038	GAD2	ENSG00000136750	9.62003e-05	0.056623	Down-regulated	-1.11069	[+] 10:26216307-26216885 | [+] 10:26216307-26217669 | [+] 10:26216665-26216885 | [+] 10:26216733-26216885 | [+] 10:26217610-26217669 | [+] 10:26217610-26217669 | [+] 10:26217610-26217669 | [+] 10:26217842-26217991 | [+] 10:26217842-26217991 | [+] 10:26217842-26217991 | [+] 10:26217842-26217991 | [+] 10:26218193-26218325 | [+] 10:26218193-26218325 | [+] 10:26218193-26218325 | [+] 10:26219043-26219…
XLOC_095431	NA	NA	0.000102259	0.0586053	Up-regulated	1.56811	[-] 7:85800854-85829584
XLOC_085336	BECN1P2	ENSG00000219669	0.000108135	0.0603839	Up-regulated	1.59117	[+] 6:71068594-71107091 | [+] 6:71068594-71109211 | [+] 6:71075564-71076375 | [+] 6:71150653-71165015 | [+] 6:71161644-71165015
XLOC_083145	GABRB2	ENSG00000145864	0.000119758	0.0652023	Down-regulated	-1.17187	[-] 5:161288179-161294428 | [-] 5:161288179-161294428 | [-] 5:161288179-161294428 | [-] 5:161288179-161294428 | [-] 5:161288179-161294428 | [-] 5:161288179-161294428 | [-] 5:161288179-161294428 | [-] 5:161288179-161294428 | [-] 5:161288179-161294428 | [-] 5:161288179-161294428 | [-] 5:161288179-161294428 | [-] 5:161288179-161294428 | [-] 5:161288179-161294428 | [-] 5:161288179-161294428 | [-] 5:1…
XLOC_093647	RNY4	ENSG00000252316	0.000143938	0.0764558	Down-regulated	-6.3219	[+] 7:148963315-148963410
XLOC_053201	GAD1	ENSG00000128683	0.00016957	0.0879048	Down-regulated	-1.25026	[+] 2:170813213-170813422 | [+] 2:170813213-170813422 | [+] 2:170813213-170813422 | [+] 2:170816114-170816256 | [+] 2:170816114-170816256 | [+] 2:170816114-170816256 | [+] 2:170816114-170816256 | [+] 2:170816562-170817048 | [+] 2:170816690-170817052 | [+] 2:170816728-170817048 | [+] 2:170816728-170817048 | [+] 2:170816728-170817048 | [+] 2:170816728-170817052 | [+] 2:170816912-170817048 | [+] 2:1…
XLOC_098122	STMN2	ENSG00000104435	0.000173565	0.0879048	Down-regulated	-1.06482	[+] 8:79610814-79611214 | [+] 8:79610814-79611214 | [+] 8:79610814-79611214 | [+] 8:79611152-79611214 | [+] 8:79611735-79611791 | [+] 8:79611735-79611791 | [+] 8:79611735-79611791 | [+] 8:79611735-79611791 | [+] 8:79636802-79636897 | [+] 8:79636802-79636897 | [+] 8:79636802-79636897 | [+] 8:79636802-79636897 | [+] 8:79636802-79636897 | [+] 8:79636802-79636897 | [+] 8:79636802-79636897 | [+] 8:796…
XLOC_016793	UBASH3B	ENSG00000154127	0.000186436	0.0916026	Down-regulated	-1.05612	[+] 11:122655675-122656210 | [+] 11:122655725-122656210 | [+] 11:122708700-122709474 | [+] 11:122709242-122709474 | [+] 11:122709262-122709474 | [+] 11:122727514-122727599 | [+] 11:122773497-122774263 | [+] 11:122774096-122774263 | [+] 11:122774096-122774263 | [+] 11:122775634-122776272 | [+] 11:122775634-122776272 | [+] 11:122776219-122776272 | [+] 11:122776219-122776272 | [+] 11:122776219-12277…
XLOC_099883	NEFL	ENSG00000277586	0.000189279	0.0916026	Down-regulated	-1.07463	[-] 8:24950955-24952952 | [-] 8:24950955-24952952 | [-] 8:24952380-24952952 | [-] 8:24953476-24953795 | [-] 8:24953476-24953795 | [-] 8:24953476-24953795 | [-] 8:24954181-24954305 | [-] 8:24954181-24954305 | [-] 8:24954181-24954305 | [-] 8:24955225-24956721 | [-] 8:24955472-24955644 | [-] 8:24955472-24955644 | [-] 8:24955472-24957110 | [-] 8:24955924-24956612 | [-] 8:24955924-24957144
XLOC_083672	NA	NA	0.000197708	0.0936018	Down-regulated	-5.39206	[+] 6:182131-184371 | [+] 6:184506-187784
XLOC_101954	RN7SL5P	ENSG00000265735	0.000208767	0.0967345	Down-regulated	-3.71231	[+] 9:9442060-9442380
XLOC_057258	NXPH2	ENSG00000144227	0.000215238	0.0976552	Down-regulated	-1.87829	[-] 2:138668873-138671665 | [-] 2:138670772-138671665 | [-] 2:138780191-138780348 | [-] 2:138780191-138780955
XLOC_085339	NA	NA	0.000222662	0.0989619	Up-regulated	1.44758	[+] 6:71129729-71141154
XLOC_085334	NA	NA	0.000238182	0.103742	Up-regulated	1.51185	[+] 6:71059670-71067381
XLOC_000018	RP5-857K21.7	ENSG00000229344	0.000244122	0.104245	Up-regulated	3.74839	[+] 1:632757-633438
XLOC_101107	NA	NA	0.000270221	0.113171	Down-regulated	-1.23475	[-] 8:109171999-109208150
XLOC_027849	KLHL1	ENSG00000150361	0.000309691	0.127254	Down-regulated	-1.25749	[-] 13:69699599-69701761 | [-] 13:69699599-69701761 | [-] 13:69699599-69701761 | [-] 13:69699599-69701761 | [-] 13:69699599-69701761 | [-] 13:69700594-69701761 | [-] 13:69700594-69701761 | [-] 13:69702145-69702186 | [-] 13:69707625-69707796 | [-] 13:69707625-69707796 | [-] 13:69707625-69707796 | [-] 13:69707625-69707796 | [-] 13:69707625-69707796 | [-] 13:69707625-69707796 | [-] 13:69719369-69719…
XLOC_081587	NA	NA	0.00036654	0.146047	Up-regulated	1.85676	[-] 5:71165846-71168979
XLOC_056461	NA	NA	0.00036884	0.146047	Up-regulated	2.84876	[-] 2:90235303-90242790
XLOC_023215	BCAT1	ENSG00000060982	0.000389113	0.151323	Down-regulated	-1.08496	[-] 12:24808177-24808201 | [-] 12:24808177-24808201 | [-] 12:24810022-24818049 | [-] 12:24810022-24818049 | [-] 12:24810022-24818049 | [-] 12:24810022-24818049 | [-] 12:24810022-24818049 | [-] 12:24810022-24818049 | [-] 12:24810022-24818049 | [-] 12:24810022-24818049 | [-] 12:24810143-24818049 | [-] 12:24810143-24818049 | [-] 12:24814803-24818049 | [-] 12:24814821-24818049 | [-] 12:24817481-24818…
XLOC_032569	NA	NA	0.000413142	0.157849	Down-regulated	-1.56772	[+] 15:24798750-24807741
XLOC_105013	TTC39B	ENSG00000155158	0.000420522	0.157899	Down-regulated	-1.04228	[-] 9:15162501-15172109 | [-] 9:15162501-15172109 | [-] 9:15162501-15172109 | [-] 9:15162501-15172109 | [-] 9:15162501-15172109 | [-] 9:15162501-15172109 | [-] 9:15162501-15172109 | [-] 9:15162501-15172109 | [-] 9:15162501-15172109 | [-] 9:15162501-15172109 | [-] 9:15162501-15172109 | [-] 9:15162501-15172109 | [-] 9:15163622-15172109 | [-] 9:15170845-15172109 | [-] 9:15170845-15172109 | [-] 9:151…
XLOC_100969	NCALD	ENSG00000104490	0.000496192	0.181742	Down-regulated	-1.38191	[-] 8:101686543-101688720 | [-] 8:101686543-101689159 | [-] 8:101686543-101689406 | [-] 8:101686543-101689406 | [-] 8:101686543-101689406 | [-] 8:101686543-101689406 | [-] 8:101686543-101689406 | [-] 8:101686543-101689406 | [-] 8:101686543-101689406 | [-] 8:101686543-101689406 | [-] 8:101686543-101689406 | [-] 8:101686543-101689406 | [-] 8:101686543-101689406 | [-] 8:101686543-101689406 | [-] 8:1…
XLOC_022451	SRRM4	ENSG00000139767	0.000506042	0.181742	Down-regulated	-0.994405	[+] 12:118981495-118982013 | [+] 12:118981495-118982013 | [+] 12:118981495-118982013 | [+] 12:119102236-119102382 | [+] 12:119102236-119102382 | [+] 12:119102236-119102382 | [+] 12:119114095-119114147 | [+] 12:119114095-119114147 | [+] 12:119114095-119114147 | [+] 12:119114095-119114147 | [+] 12:119114278-119114364 | [+] 12:119114278-119114364 | [+] 12:119114278-119114364 | [+] 12:119114278-11911…
XLOC_076953	GLRA3	ENSG00000145451	0.000509059	0.181742	Down-regulated	-1.44091	[-] 4:174563681-174563705 | [-] 4:174636914-174644064 | [-] 4:174636914-174644064 | [-] 4:174642487-174644064 | [-] 4:174643957-174644064 | [-] 4:174656743-174656787 | [-] 4:174656743-174656787 | [-] 4:174659054-174659197 | [-] 4:174659054-174659197 | [-] 4:174659054-174659197 | [-] 4:174659054-174659197 | [-] 4:174677078-174677292 | [-] 4:174677078-174677292 | [-] 4:174677078-174677292 | [-] 4:1…
XLOC_116721	SLITRK4	ENSG00000179542	0.000542266	0.186508	Down-regulated	-1.15463	[-] X:143608586-143624497 | [-] X:143608586-143624497 | [-] X:143608586-143631158 | [-] X:143622790-143631158 | [-] X:143624611-143631158 | [-] X:143624611-143631158 | [-] X:143628128-143631158 | [-] X:143628128-143631158 | [-] X:143634328-143634503 | [-] X:143634328-143634503 | [-] X:143634879-143635204 | [-] X:143634879-143635356 | [-] X:143635735-143635777 | [-] X:143635735-143636100
XLOC_078619	GPR98	ENSG00000164199	0.000551259	0.186508	Up-regulated	0.911431	[+] 5:90529143-90529213 | [+] 5:90529143-90529213 | [+] 5:90529344-90529515 | [+] 5:90529344-90529515 | [+] 5:90529344-90529515 | [+] 5:90529344-90529515 | [+] 5:90529344-90529515 | [+] 5:90529344-90529515 | [+] 5:90529344-90529515 | [+] 5:90529344-90529515 | [+] 5:90529344-90529515 | [+] 5:90529344-90529515 | [+] 5:90529344-90529515 | [+] 5:90529344-90529515 | [+] 5:90558767-90558917 | [+] 5:905…
XLOC_000233	RNU5E-1	ENSG00000199347	0.00055206	0.186508	Down-regulated	-2.26274	[+] 1:11908152-11908271
XLOC_026536	HS6ST3	ENSG00000185352	0.000556663	0.186508	Down-regulated	-0.967969	[+] 13:96090839-96091569 | [+] 13:96832488-96839560 | [+] 13:96832490-96839562
XLOC_105175	ELAVL2	ENSG00000107105	0.000569812	0.188021	Down-regulated	-1.25676	[-] 9:23682595-23692884 | [-] 9:23682595-23692884 | [-] 9:23682595-23692884 | [-] 9:23682595-23692884 | [-] 9:23682595-23692884 | [-] 9:23682595-23692884 | [-] 9:23682595-23692884 | [-] 9:23682595-23692884 | [-] 9:23682595-23692884 | [-] 9:23682595-23692887 | [-] 9:23690104-23692884 | [-] 9:23690104-23692887 | [-] 9:23690107-23692884 | [-] 9:23690107-23692884 | [-] 9:23691811-23692884 | [-] 9:236…
XLOC_095427	NA	NA	0.000637716	0.207286	Up-regulated	1.67386	[-] 7:85764547-85772044
XLOC_101628	CTD-2292P10.4	ENSG00000253741	0.000670206	0.214643	Down-regulated	-1.1751	[-] 8:142702252-142705317 | [-] 8:142702252-142705317 | [-] 8:142702252-142707579 | [-] 8:142702252-142707579 | [-] 8:142702252-142707579 | [-] 8:142702252-142707579 | [-] 8:142702252-142707579 | [-] 8:142702252-142707579 | [-] 8:142702252-142707579 | [-] 8:142707392-142707579 | [-] 8:142707392-142707579 | [-] 8:142708315-142708418 | [-] 8:142708315-142708418 | [-] 8:142708315-142708418 | [-] 8:1…
XLOC_079581	MYOZ3	ENSG00000164591	0.000688006	0.217151	Down-regulated	-1.42967	[+] 5:150660874-150661427 | [+] 5:150660874-150661427 | [+] 5:150660882-150661079 | [+] 5:150662941-150663002 | [+] 5:150662941-150663002 | [+] 5:150662941-150663002 | [+] 5:150662941-150663002 | [+] 5:150669093-150669164 | [+] 5:150669093-150669164 | [+] 5:150669093-150669164 | [+] 5:150669928-150670638 | [+] 5:150669928-150670638 | [+] 5:150669928-150670886 | [+] 5:150670484-150670638 | [+] 5:1…
XLOC_085340	NA	NA	0.000717198	0.223131	Up-regulated	1.52441	[+] 6:71146272-71150589
XLOC_051739	SNORD94	ENSG00000208772	0.000739701	0.226204	Down-regulated	-1.44766	[+] 2:86135870-86136006
XLOC_006209	RPE65	ENSG00000116745	0.000755565	0.226204	Down-regulated	-1.88402	[-] 1:68428211-68429927 | [-] 1:68428211-68429927 | [-] 1:68428211-68429927 | [-] 1:68428822-68429927 | [-] 1:68431065-68431176 | [-] 1:68431065-68431176 | [-] 1:68431065-68431176 | [-] 1:68431065-68431176 | [-] 1:68431282-68431376 | [-] 1:68431282-68431376 | [-] 1:68431282-68431376 | [-] 1:68431282-68431376 | [-] 1:68431471-68431585 | [-] 1:68431471-68431585 | [-] 1:68431471-68431585 | [-] 1:684…
XLOC_056458	NA	NA	0.000758239	0.226204	Up-regulated	3.07615	[-] 2:90223909-90226091 | [-] 2:90223909-90232376 | [-] 2:90227473-90232376
XLOC_090660	RGS17	ENSG00000091844	0.000769487	0.226458	Down-regulated	-1.20029	[-] 6:153003331-153011762 | [-] 6:153003331-153011762 | [-] 6:153003331-153011762 | [-] 6:153004459-153011762 | [-] 6:153010722-153011762 | [-] 6:153016703-153017184 | [-] 6:153024262-153024496 | [-] 6:153024262-153024496 | [-] 6:153024262-153024496 | [-] 6:153024262-153024496 | [-] 6:153026454-153026543 | [-] 6:153026454-153026543 | [-] 6:153026454-153026543 | [-] 6:153026454-153026543 | [-] 6:1…
XLOC_057524	KCNH7	ENSG00000184611	0.000811928	0.235762	Down-regulated	-1.10817	[-] 2:162362201-162372095 | [-] 2:162362201-162372095 | [-] 2:162362201-162372095 | [-] 2:162362201-162372095 | [-] 2:162362201-162372095 | [-] 2:162362201-162372095 | [-] 2:162362201-162372095 | [-] 2:162362201-162372095 | [-] 2:162362201-162372095 | [-] 2:162362201-162372095 | [-] 2:162371407-162372095 | [-] 2:162371407-162372095 | [-] 2:162373470-162373662 | [-] 2:162373470-162373662 | [-] 2:1…
XLOC_045986	SYT4	ENSG00000132872	0.000828421	0.237386	Down-regulated	-1.41741	[-] 18:43267878-43270648 | [-] 18:43267878-43270648 | [-] 18:43269667-43270561 | [-] 18:43270009-43270648 | [-] 18:43270181-43270648 | [-] 18:43270500-43270648 | [-] 18:43270552-43270648 | [-] 18:43271712-43271832 | [-] 18:43271712-43271832 | [-] 18:43271712-43271832 | [-] 18:43271712-43271832 | [-] 18:43271712-43271832 | [-] 18:43271712-43272151 | [-] 18:43271732-43271832 | [-] 18:43273580-43273…
XLOC_019520	SLC36A4	ENSG00000180773	0.000855389	0.24154	Down-regulated	-0.975384	[-] 11:93142712-93148844 | [-] 11:93142712-93148844 | [-] 11:93142712-93148844 | [-] 11:93142712-93148844 | [-] 11:93142712-93148844 | [-] 11:93142712-93148844 | [-] 11:93142712-93148844 | [-] 11:93142712-93148844 | [-] 11:93142712-93148844 | [-] 11:93142712-93148844 | [-] 11:93142712-93148844 | [-] 11:93142712-93148844 | [-] 11:93142712-93148844 | [-] 11:93142712-93148844 | [-] 11:93142712-93148…
XLOC_062128	bP-21264C1.1	ENSG00000279208	0.000865098	0.24154	Up-regulated	2.05833	[-] 21:9369285-9369326 | [-] 21:9369803-9369892 | [-] 21:9373947-9374166 | [-] 21:9373947-9374166 | [-] 21:9375508-9375719 | [-] 21:9375508-9375719 | [-] 21:9376352-9376645 | [-] 21:9376352-9376736
XLOC_082782	AC005753.1	ENSG00000278925	0.000914056	0.251979	Down-regulated	-1.05991	[-] 5:141821230-141823713 | [-] 5:141821230-141823713 | [-] 5:141821230-141824412 | [-] 5:141821230-141833646 | [-] 5:141825038-141833646 | [-] 5:141825038-141833646 | [-] 5:141825092-141833646 | [-] 5:141825708-141826325
XLOC_105757	NA	NA	0.000980577	0.261527	Up-regulated	1.19944	[-] 9:64662334-64662357 | [-] 9:64662552-64664156 | [-] 9:64930936-64970111 | [-] 9:64933229-64968237 | [-] 9:64934943-64970453 | [-] 9:64969005-64970453 | [-] 9:64970212-64970453 | [-] 9:64970553-64970794 | [-] 9:64970553-64970794 | [-] 9:64970553-64970794 | [-] 9:64970895-64973354 | [-] 9:64970895-64973354 | [-] 9:64970895-64973354 | [-] 9:64973455-64998124 | [-] 9:64973455-64998124 | [-] 9:649…
XLOC_072558	PRDM8	ENSG00000152784	0.000982072	0.261527	Up-regulated	1.39648	[+] 4:80183615-80184055 | [+] 4:80183778-80184055 | [+] 4:80183879-80184055 | [+] 4:80183879-80184055 | [+] 4:80183879-80184055 | [+] 4:80183879-80184055 | [+] 4:80183879-80184055 | [+] 4:80183879-80184055 | [+] 4:80183881-80184055 | [+] 4:80184183-80184351 | [+] 4:80184264-80184351 | [+] 4:80184264-80184351 | [+] 4:80184285-80184351 | [+] 4:80184285-80184351 | [+] 4:80184285-80184351 | [+] 4:801…
XLOC_023454	SLC2A13	ENSG00000151229	0.00098472	0.261527	Down-regulated	-1.08589	[-] 12:39754843-39760252 | [-] 12:39754843-39760252 | [-] 12:39754843-39760252 | [-] 12:39754843-39760252 | [-] 12:39754843-39760252 | [-] 12:39754843-39760252 | [-] 12:39754843-39760252 | [-] 12:39754843-39760252 | [-] 12:39754843-39760252 | [-] 12:39754843-39760252 | [-] 12:39754843-39760252 | [-] 12:39754843-39760252 | [-] 12:39754843-39760252 | [-] 12:39754843-39760252 | [-] 12:39754843-39760…
XLOC_085348	NA	NA	0.00100029	0.262462	Up-regulated	1.68438	[+] 6:71199639-71209048
XLOC_020448	IQSEC3	ENSG00000120645	0.00102222	0.265022	Down-regulated	-0.845506	[+] 12:118138-118238 | [+] 12:125633-125912 | [+] 12:125633-125912 | [+] 12:125633-125912 | [+] 12:125633-125912 | [+] 12:125633-125912 | [+] 12:138267-139354 | [+] 12:138267-139354 | [+] 12:138267-139354 | [+] 12:138267-139354 | [+] 12:138267-139354 | [+] 12:138267-139354 | [+] 12:138267-139354 | [+] 12:138267-139354 | [+] 12:138267-139354 | [+] 12:138267-139354 | [+] 12:138267-139354 | [+] 12:1…
XLOC_079850	GABRG2	ENSG00000113327	0.00105035	0.267488	Down-regulated	-1.01964	[+] 5:162067477-162068106 | [+] 5:162067483-162068106 | [+] 5:162067523-162068106 | [+] 5:162067540-162068106 | [+] 5:162067540-162068106 | [+] 5:162067540-162068106 | [+] 5:162067775-162068106 | [+] 5:162067780-162068106 | [+] 5:162067874-162068106 | [+] 5:162068000-162068106 | [+] 5:162083501-162083621 | [+] 5:162083501-162083621 | [+] 5:162083501-162083621 | [+] 5:162093828-162093979 | [+] 5:1…
XLOC_045085	RAB27B	ENSG00000041353	0.0010563	0.267488	Down-regulated	-1.40073	[+] 18:54717828-54717935 | [+] 18:54717860-54717935 | [+] 18:54717860-54717935 | [+] 18:54717860-54717935 | [+] 18:54717860-54717935 | [+] 18:54718067-54718141 | [+] 18:54718067-54718141 | [+] 18:54718067-54718141 | [+] 18:54718067-54718141 | [+] 18:54718067-54718145 | [+] 18:54828199-54828700 | [+] 18:54828199-54828700 | [+] 18:54828199-54828700 | [+] 18:54828481-54828700 | [+] 18:54862020-54862…
XLOC_076707	RP11-92A5.2	ENSG00000250538	0.00107691	0.269575	Down-regulated	-2.42911	[-] 4:155202066-155207815 | [-] 4:155202066-155207815 | [-] 4:155206529-155207815 | [-] 4:155207166-155207815 | [-] 4:155208025-155208176 | [-] 4:155208025-155208176 | [-] 4:155208025-155208176 | [-] 4:155208025-155208176 | [-] 4:155208303-155208431 | [-] 4:155208303-155208538 | [-] 4:155208962-155209027 | [-] 4:155208962-155209027
XLOC_012605	LRRC37A6P	ENSG00000230445	0.00110519	0.273508	Up-regulated	1.06987	[-] 10:27244385-27250962 | [-] 10:27244385-27251180 | [-] 10:27244385-27251180 | [-] 10:27244385-27251180 | [-] 10:27246350-27251793 | [-] 10:27250998-27251180 | [-] 10:27251104-27251180 | [-] 10:27251301-27251511 | [-] 10:27251301-27251511 | [-] 10:27251301-27251795 | [-] 10:27251301-27251795 | [-] 10:27257870-27257950 | [-] 10:27257870-27257950 | [-] 10:27257870-27257950 | [-] 10:27257870-27257…
XLOC_057567	SCN7A	ENSG00000136546	0.00120347	0.294486	Down-regulated	-1.2672	[-] 2:166403400-166406646 | [-] 2:166403400-166406646 | [-] 2:166403400-166406646 | [-] 2:166403400-166406646 | [-] 2:166403400-166406646 | [-] 2:166403400-166406646 | [-] 2:166403400-166406646 | [-] 2:166403400-166406646 | [-] 2:166403400-166406646 | [-] 2:166403573-166406646 | [-] 2:166403573-166406646 | [-] 2:166403573-166406646 | [-] 2:166405513-166406646 | [-] 2:166409665-166409935 | [-] 2:1…
XLOC_037331	NA	NA	0.00124034	0.300134	Down-regulated	-2.44955	[+] 16:62166311-62174986
XLOC_011832	INPP5F	ENSG00000198825	0.00131261	0.314132	Down-regulated	-1.04551	[+] 10:119726097-119726359 | [+] 10:119750872-119750942 | [+] 10:119751076-119751156 | [+] 10:119751076-119751156 | [+] 10:119781106-119781242 | [+] 10:119781117-119781242 | [+] 10:119781627-119781771 | [+] 10:119781635-119781771 | [+] 10:119781635-119781771 | [+] 10:119781635-119781771 | [+] 10:119791517-119791645 | [+] 10:119791517-119791645 | [+] 10:119791517-119791645 | [+] 10:119791517-11979…
XLOC_073155	HSPA4L	ENSG00000164070	0.00135963	0.31796	Down-regulated	-0.950902	[+] 4:127781821-127782061 | [+] 4:127781821-127782061 | [+] 4:127781821-127782061 | [+] 4:127781821-127782657 | [+] 4:127781821-127782657 | [+] 4:127781821-127782657 | [+] 4:127782140-127782657 | [+] 4:127782322-127782657 | [+] 4:127782460-127782657 | [+] 4:127782460-127782657 | [+] 4:127782460-127782657 | [+] 4:127783226-127783254 | [+] 4:127783549-127783680 | [+] 4:127783549-127783680 | [+] 4:1…
XLOC_012935	GPRIN2	ENSG00000204175	0.00136696	0.31796	Down-regulated	-1.31482	[-] 10:46541695-46550742 | [-] 10:46541695-46550742 | [-] 10:46541695-46550742 | [-] 10:46541695-46550742 | [-] 10:46541695-46550742 | [-] 10:46549044-46550742 | [-] 10:46549049-46550744 | [-] 10:46551416-46551537 | [-] 10:46551962-46552141 | [-] 10:46554585-46554695 | [-] 10:46554585-46554695 | [-] 10:46554585-46554695 | [-] 10:46554585-46554695 | [-] 10:46554585-46554711 | [-] 10:46555375-46555…
XLOC_085327	NA	NA	0.00137241	0.31796	Up-regulated	1.37205	[+] 6:71028574-71028775 | [+] 6:71057104-71057233 | [+] 6:71057104-71059614 | [+] 6:71057109-71057233 | [+] 6:71057704-71059614 | [+] 6:71239515-71251349
XLOC_066717	RN7SL752P	ENSG00000239437	0.00138871	0.318352	Down-regulated	-1.72047	[+] 3:129591349-129591635
XLOC_096008	NA	NA	0.00141172	0.320255	Up-regulated	1.06843	[-] 7:118128461-118153319 | [-] 7:118128461-118180419 | [-] 7:118155432-118169394 | [-] 7:118180894-118184009 | [-] 7:118183915-118183974
XLOC_075759	NAP1L5	ENSG00000177432	0.00143972	0.32324	Down-regulated	-1.17827	[-] 4:88695915-88698235
XLOC_032567	NA	NA	0.00145748	0.323881	Down-regulated	-1.0616	[+] 15:24767607-24795335
XLOC_045209	CDH7	ENSG00000081138	0.00147737	0.323881	Down-regulated	-0.97335	[+] 18:65750252-65750380 | [+] 18:65750252-65750380 | [+] 18:65750252-65750380 | [+] 18:65750604-65751150 | [+] 18:65750653-65751150 | [+] 18:65750921-65751150 | [+] 18:65751787-65751952 | [+] 18:65751805-65751952 | [+] 18:65762647-65763052 | [+] 18:65762647-65763052 | [+] 18:65762647-65763052 | [+] 18:65762647-65763052 | [+] 18:65762647-65763052 | [+] 18:65762647-65763052 | [+] 18:65762647-65763…
XLOC_072678	RP11-10L7.1	ENSG00000246375	0.00148719	0.323881	Up-regulated	2.02219	[+] 4:88284912-88285061 | [+] 4:88284912-88285061 | [+] 4:88284942-88285061 | [+] 4:88284942-88285061 | [+] 4:88311796-88311871 | [+] 4:88311796-88311871 | [+] 4:88311796-88311871 | [+] 4:88311796-88311871 | [+] 4:88316686-88316807 | [+] 4:88316686-88316807 | [+] 4:88316686-88316807 | [+] 4:88316686-88316807 | [+] 4:88319331-88319425 | [+] 4:88319331-88319425 | [+] 4:88319331-88319425 | [+] 4:883…
XLOC_053620	ZNF804A	ENSG00000170396	0.00153635	0.331273	Down-regulated	-1.12567	[+] 2:184598188-184599070 | [+] 2:184598366-184599070 | [+] 2:184866365-184866512 | [+] 2:184866369-184866512 | [+] 2:184866369-184866512 | [+] 2:184933603-184933733 | [+] 2:184933603-184933733 | [+] 2:184933603-184933733 | [+] 2:184935783-184939489 | [+] 2:184935783-184939492 | [+] 2:184935783-184947206
XLOC_034146	NA	NA	0.00155642	0.332311	Up-regulated	1.2867	[-] 15:20359147-20368436
XLOC_083664	NA	NA	0.00158235	0.334567	Down-regulated	-3.79466	[+] 6:148067-167655
XLOC_065344	STAC	ENSG00000144681	0.00163374	0.336408	Down-regulated	-1.57261	[+] 3:36380231-36380754 | [+] 3:36380336-36380754 | [+] 3:36380344-36380754 | [+] 3:36380344-36380754 | [+] 3:36380344-36380754 | [+] 3:36380344-36380754 | [+] 3:36380344-36380754 | [+] 3:36380344-36380754 | [+] 3:36380344-36380754 | [+] 3:36380344-36380754 | [+] 3:36380344-36380754 | [+] 3:36380503-36380754 | [+] 3:36380528-36380754 | [+] 3:36380573-36380754 | [+] 3:36380669-36380754 | [+] 3:363…
XLOC_096005	NA	NA	0.00163881	0.336408	Up-regulated	1.31864	[-] 7:118108832-118124114
XLOC_008647	NA	NA	0.00164968	0.336408	Up-regulated	1.40489	[-] 1:205635586-205643835
XLOC_085210	NA	NA	0.00165284	0.336408	Up-regulated	3.70795	[+] 6:66855693-66863911
XLOC_095834	RELN	ENSG00000189056	0.00169284	0.337215	Down-regulated	-1.01803	[-] 7:103471237-103472908 | [-] 7:103471237-103472908 | [-] 7:103471237-103472908 | [-] 7:103471237-103472908 | [-] 7:103471784-103472908 | [-] 7:103471784-103472908 | [-] 7:103471784-103472918 | [-] 7:103472230-103472908 | [-] 7:103478389-103478394 | [-] 7:103478389-103478524 | [-] 7:103478389-103478524 | [-] 7:103478389-103478524 | [-] 7:103478389-103478524 | [-] 7:103478389-103478524 | [-] 7:1…
XLOC_115661	KIAA2022	ENSG00000050030	0.00169665	0.337215	Down-regulated	-0.991291	[-] X:74732469-74737234 | [-] X:74732469-74737234 | [-] X:74732469-74737234 | [-] X:74732469-74737234 | [-] X:74732469-74739498 | [-] X:74732469-74739498 | [-] X:74732469-74744477 | [-] X:74732469-74744477 | [-] X:74732849-74739498 | [-] X:74733577-74739498 | [-] X:74737118-74737234 | [-] X:74739369-74739498 | [-] X:74739369-74739498 | [-] X:74739369-74739498 | [-] X:74739369-74744477 | [-] X:747…
XLOC_113297	DACH2	ENSG00000126733	0.00170326	0.337215	Down-regulated	-1.15298	[+] X:86148458-86149108 | [+] X:86148458-86149108 | [+] X:86148460-86149108 | [+] X:86148621-86149108 | [+] X:86148621-86149108 | [+] X:86184233-86184350 | [+] X:86184233-86184350 | [+] X:86262968-86263011 | [+] X:86262968-86263011 | [+] X:86376824-86376862 | [+] X:86376824-86376862 | [+] X:86376824-86376862 | [+] X:86514264-86514391 | [+] X:86514279-86514391 | [+] X:86514279-86514391 | [+] X:865…
XLOC_078039	NA	NA	0.00177075	0.347418	Down-regulated	-1.23885	[+] 5:58114523-58114759 | [+] 5:58114523-58114759 | [+] 5:58114532-58116456 | [+] 5:58114557-58114759 | [+] 5:58114557-58114759 | [+] 5:58144929-58151567 | [+] 5:58145370-58151567 | [+] 5:58194643-58194739 | [+] 5:58194643-58194739 | [+] 5:58194643-58195133 | [+] 5:58195222-58206244 | [+] 5:58197877-58206244 | [+] 5:58309766-58310009
XLOC_092223	NA	NA	0.00181512	0.352944	Up-regulated	2.22518	[+] 7:67787339-67798252
XLOC_070680	EIF5A2	ENSG00000163577	0.00187102	0.357532	Down-regulated	-0.99025	[-] 3:170885239-170893419 | [-] 3:170885239-170893419 | [-] 3:170885239-170893419 | [-] 3:170885239-170893419 | [-] 3:170885239-170893419 | [-] 3:170885239-170893419 | [-] 3:170888415-170893419 | [-] 3:170893136-170893419 | [-] 3:170893216-170893419 | [-] 3:170893349-170893419 | [-] 3:170894292-170894383 | [-] 3:170894292-170894383 | [-] 3:170894292-170894383 | [-] 3:170894292-170894423 | [-] 3:1…
XLOC_081808	HAPLN1	ENSG00000145681	0.00187155	0.357532	Down-regulated	-1.57074	[-] 5:83637543-83641785 | [-] 5:83637543-83641785 | [-] 5:83637543-83641785 | [-] 5:83637543-83641785 | [-] 5:83637543-83641785 | [-] 5:83637805-83641785 | [-] 5:83644363-83644665 | [-] 5:83644363-83644665 | [-] 5:83644363-83644665 | [-] 5:83644363-83644665 | [-] 5:83644363-83644665 | [-] 5:83644363-83644665 | [-] 5:83644363-83644665 | [-] 5:83644541-83644665 | [-] 5:83644588-83644665 | [-] 5:836…
XLOC_013839	MORN4	ENSG00000171160	0.00197885	0.374655	Down-regulated	-0.911452	[-] 10:97614551-97616411 | [-] 10:97614551-97616411 | [-] 10:97614551-97616411 | [-] 10:97614551-97616411 | [-] 10:97614553-97616411 | [-] 10:97614553-97616411 | [-] 10:97616678-97616787 | [-] 10:97616678-97616787 | [-] 10:97616678-97616787 | [-] 10:97616678-97617322 | [-] 10:97616788-97617177 | [-] 10:97617208-97617322 | [-] 10:97617208-97617322 | [-] 10:97617208-97617322 | [-] 10:97617208-97617…
XLOC_053111	CSRNP3	ENSG00000178662	0.00199559	0.374655	Down-regulated	-0.958989	[+] 2:165469647-165469740 | [+] 2:165469647-165469740 | [+] 2:165469647-165469740 | [+] 2:165469647-165469740 | [+] 2:165469698-165469740 | [+] 2:165469706-165469740 | [+] 2:165470771-165470874 | [+] 2:165494338-165494380 | [+] 2:165494759-165494928 | [+] 2:165494759-165494928 | [+] 2:165494759-165494928 | [+] 2:165494759-165494928 | [+] 2:165494759-165494928 | [+] 2:165494759-165494928 | [+] 2:1…
XLOC_082781	NA	NA	0.00204391	0.380043	Down-regulated	-1.16263	[-] 5:141756865-141757730 | [-] 5:141756865-141757730 | [-] 5:141756865-141757730 | [-] 5:141757875-141775087 | [-] 5:141757875-141775087 | [-] 5:141757875-141780335 | [-] 5:141780573-141821067 | [-] 5:141794039-141794256
XLOC_096351	CLEC5A	ENSG00000258227	0.00205919	0.380043	Up-regulated	2.40599	[-] 7:141927357-141930218 | [-] 7:141927357-141930218 | [-] 7:141927357-141930218 | [-] 7:141927357-141930218 | [-] 7:141927357-141930218 | [-] 7:141927357-141930218 | [-] 7:141927357-141930218 | [-] 7:141929131-141930218 | [-] 7:141929340-141930218 | [-] 7:141930015-141930218 | [-] 7:141931507-141931826 | [-] 7:141931508-141931826 | [-] 7:141931720-141931826 | [-] 7:141931720-141931826 | [-] 7:1…
XLOC_082785	PCDH12	ENSG00000113555	0.00211577	0.385408	Up-regulated	1.38586	[-] 5:141943585-141945805 | [-] 5:141943585-141945805 | [-] 5:141949432-141949583 | [-] 5:141949432-141949583 | [-] 5:141951493-141951590 | [-] 5:141951493-141951590 | [-] 5:141954972-141958245 | [-] 5:141954972-141959062 | [-] 5:141957781-141958245 | [-] 5:141958037-141958245 | [-] 5:141958706-141958812 | [-] 5:141963091-141963214 | [-] 5:141963091-141963214 | [-] 5:141969608-141969741 | [-] 5:1…
XLOC_082780	NA	NA	0.00215082	0.385408	Down-regulated	-1.31793	[-] 5:141702509-141714243 | [-] 5:141702509-141752524 | [-] 5:141702509-141756725 | [-] 5:141715548-141756725 | [-] 5:141752840-141753710
XLOC_031591	MAP3K9	ENSG00000006432	0.00215104	0.385408	Down-regulated	-0.862037	[-] 14:70722420-70730864 | [-] 14:70722420-70730864 | [-] 14:70722420-70730864 | [-] 14:70722420-70730864 | [-] 14:70722420-70730864 | [-] 14:70722420-70730864 | [-] 14:70722420-70730864 | [-] 14:70722420-70730864 | [-] 14:70722420-70730864 | [-] 14:70722420-70730864 | [-] 14:70722420-70730864 | [-] 14:70722420-70730864 | [-] 14:70722420-70730864 | [-] 14:70722420-70730864 | [-] 14:70722420-70730…
XLOC_076035	COL25A1	ENSG00000188517	0.00215905	0.385408	Down-regulated	-1.06491	[-] 4:108808579-108812256 | [-] 4:108808579-108812256 | [-] 4:108808579-108813929 | [-] 4:108808579-108813929 | [-] 4:108808579-108813929 | [-] 4:108808579-108813929 | [-] 4:108808579-108813929 | [-] 4:108808579-108813929 | [-] 4:108808579-108813929 | [-] 4:108808579-108813929 | [-] 4:108808579-108813929 | [-] 4:108808579-108813929 | [-] 4:108808579-108813929 | [-] 4:108808579-108813929 | [-] 4:1…
XLOC_095429	NA	NA	0.00220426	0.39028	Up-regulated	1.29285	[-] 7:85787665-85799067
XLOC_037575	CALB2	ENSG00000172137	0.00226579	0.397938	Down-regulated	-1.2943	[+] 16:71358713-71358886 | [+] 16:71358713-71358886 | [+] 16:71358713-71358886 | [+] 16:71358713-71358886 | [+] 16:71358716-71358886 | [+] 16:71358794-71358886 | [+] 16:71372153-71372229 | [+] 16:71372153-71372229 | [+] 16:71372153-71372229 | [+] 16:71372153-71372229 | [+] 16:71372153-71372229 | [+] 16:71372153-71372229 | [+] 16:71372178-71372229 | [+] 16:71374745-71374834 | [+] 16:71374745-71374…
XLOC_089421	NA	NA	0.00235355	0.40866	Up-regulated	1.14781	[-] 6:90488796-90501450
XLOC_085337	NA	NA	0.00238822	0.40866	Up-regulated	1.26721	[+] 6:71109398-71126950
XLOC_002210	SLC25A24P1	ENSG00000241361	0.00240586	0.40866	Up-regulated	2.54853	[+] 1:108272943-108273321 | [+] 1:108272943-108273321 | [+] 1:108272943-108273321 | [+] 1:108273139-108273321 | [+] 1:108284240-108284351 | [+] 1:108284240-108284351 | [+] 1:108284240-108284351 | [+] 1:108284240-108284351 | [+] 1:108310485-108310643 | [+] 1:108310485-108310643 | [+] 1:108314082-108314234 | [+] 1:108314082-108314234 | [+] 1:108331171-108331278 | [+] 1:108331171-108331278 | [+] 1:1…
XLOC_052143	SLC5A7	ENSG00000115665	0.00240794	0.40866	Down-regulated	-1.60038	[+] 2:107986249-107986763 | [+] 2:107986523-107986763 | [+] 2:107986523-107986763 | [+] 2:107986523-107986763 | [+] 2:107986539-107986763 | [+] 2:107988105-107988333 | [+] 2:107988108-107988333 | [+] 2:107988108-107988333 | [+] 2:107988108-107988333 | [+] 2:107988108-107988333 | [+] 2:107992106-107992219 | [+] 2:107992106-107992219 | [+] 2:107992106-107992219 | [+] 2:107992106-107992219 | [+] 2:1…
XLOC_095507	NA	NA	0.00242403	0.40866	Up-regulated	1.2088	[-] 7:86444581-86456832
XLOC_094859	IGFBP3	ENSG00000146674	0.00243943	0.40866	Up-regulated	1.66996	[-] 7:45912204-45913641 | [-] 7:45912204-45913641 | [-] 7:45912204-45913834 | [-] 7:45912204-45913834 | [-] 7:45912204-45913834 | [-] 7:45912204-45913834 | [-] 7:45912204-45913834 | [-] 7:45912245-45913834 | [-] 7:45912251-45913834 | [-] 7:45912598-45913834 | [-] 7:45913773-45913834 | [-] 7:45913805-45913834 | [-] 7:45914101-45914548 | [-] 7:45914101-45914945 | [-] 7:45914470-45914945 | [-] 7:459…
XLOC_091415	SNX10	ENSG00000086300	0.0024651	0.409809	Down-regulated	-1.21116	[+] 7:26291895-26292086 | [+] 7:26291895-26292133 | [+] 7:26291921-26292086 | [+] 7:26291923-26292086 | [+] 7:26292011-26292086 | [+] 7:26293054-26293158 | [+] 7:26346420-26346466 | [+] 7:26346420-26346466 | [+] 7:26346420-26346466 | [+] 7:26346420-26346466 | [+] 7:26346420-26346466 | [+] 7:26346420-26346466 | [+] 7:26354057-26354184 | [+] 7:26354057-26354184 | [+] 7:26357007-26357127 | [+] 7:263…
XLOC_099292	MAPK15	ENSG00000181085	0.00249721	0.412001	Up-regulated	1.6644	[+] 8:143716259-143716443 | [+] 8:143716259-143716443 | [+] 8:143716259-143716443 | [+] 8:143716259-143716443 | [+] 8:143716259-143716443 | [+] 8:143716259-143716443 | [+] 8:143716259-143716443 | [+] 8:143716259-143716443 | [+] 8:143716259-143716443 | [+] 8:143716259-143716443 | [+] 8:143716259-143716443 | [+] 8:143716259-143716443 | [+] 8:143716259-143716443 | [+] 8:143716340-143716443 | [+] 8:1…
XLOC_101972	LURAP1L	ENSG00000153714	0.00254922	0.41742	Down-regulated	-1.21469	[+] 9:12774964-12776027 | [+] 9:12774996-12776027 | [+] 9:12775021-12776027 | [+] 9:12775668-12776027 | [+] 9:12777200-12777379 | [+] 9:12777200-12777578 | [+] 9:12821386-12822131 | [+] 9:12821386-12824538 | [+] 9:12821386-12824538
XLOC_099452	ANGPT2	ENSG00000091879	0.00261155	0.419844	Up-regulated	1.63597	[-] 8:6499636-6503261 | [-] 8:6499636-6503261 | [-] 8:6499651-6503261 | [-] 8:6503080-6503261 | [-] 8:6507564-6509062 | [-] 8:6508932-6509062 | [-] 8:6508932-6509062 | [-] 8:6508932-6509062 | [-] 8:6508932-6509062 | [-] 8:6513678-6513844 | [-] 8:6513678-6513844 | [-] 8:6513678-6513844 | [-] 8:6513678-6513844 | [-] 8:6513678-6513844 | [-] 8:6514677-6514778 | [-] 8:6514677-6514778 | [-] 8:6514677-6…
XLOC_041280	ABCC3	ENSG00000108846	0.0026318	0.419844	Up-regulated	2.136	[+] 17:50634777-50634810 | [+] 17:50634777-50634810 | [+] 17:50634777-50634810 | [+] 17:50634777-50634810 | [+] 17:50634777-50634810 | [+] 17:50634814-50634981 | [+] 17:50634857-50634981 | [+] 17:50634857-50634981 | [+] 17:50634901-50634981 | [+] 17:50634901-50634981 | [+] 17:50634922-50634981 | [+] 17:50634922-50634981 | [+] 17:50634922-50634981 | [+] 17:50634922-50634981 | [+] 17:50634922-50634…
XLOC_003208	NA	NA	0.00264918	0.419844	Down-regulated	-1.26181	[+] 1:169589558-169602658
XLOC_084364	NRSN1	ENSG00000152954	0.00265331	0.419844	Down-regulated	-0.947455	[+] 6:24126122-24126340 | [+] 6:24126122-24126340 | [+] 6:24126186-24126340 | [+] 6:24126211-24126340 | [+] 6:24126231-24126340 | [+] 6:24126240-24126340 | [+] 6:24128128-24128200 | [+] 6:24128128-24128200 | [+] 6:24128128-24128200 | [+] 6:24128128-24128200 | [+] 6:24128128-24128200 | [+] 6:24128128-24128200 | [+] 6:24128143-24128200 | [+] 6:24128717-24129312 | [+] 6:24129305-24129697 | [+] 6:241…
XLOC_095505	NA	NA	0.00268419	0.419844	Up-regulated	1.05215	[-] 7:86381339-86403436
XLOC_103142	ANXA1	ENSG00000135046	0.0027106	0.419844	Up-regulated	1.13863	[+] 9:73151757-73151924 | [+] 9:73151757-73151924 | [+] 9:73151757-73151924 | [+] 9:73151757-73151924 | [+] 9:73151757-73151924 | [+] 9:73151865-73151924 | [+] 9:73151865-73151924 | [+] 9:73151902-73151924 | [+] 9:73154198-73154340 | [+] 9:73154198-73154340 | [+] 9:73154198-73154342 | [+] 9:73154198-73154342 | [+] 9:73157654-73158601 | [+] 9:73158522-73158601 | [+] 9:73158522-73158601 | [+] 9:731…
XLOC_016682	ABCG4	ENSG00000172350	0.00273532	0.419844	Down-regulated	-1.05697	[+] 11:119148851-119149280 | [+] 11:119149012-119149280 | [+] 11:119149012-119149280 | [+] 11:119149012-119149280 | [+] 11:119149012-119149363 | [+] 11:119149012-119149363 | [+] 11:119149253-119149280 | [+] 11:119149377-119149688 | [+] 11:119149513-119149688 | [+] 11:119149513-119149688 | [+] 11:119149513-119149688 | [+] 11:119149896-119150203 | [+] 11:119149954-119150203 | [+] 11:119149954-11915…
XLOC_113853	ARHGAP36	ENSG00000147256	0.00275403	0.419844	Down-regulated	-1.96303	[+] X:131056501-131056531 | [+] X:131058242-131058444 | [+] X:131058357-131058444 | [+] X:131072869-131073011 | [+] X:131072988-131073011 | [+] X:131078717-131078754 | [+] X:131081524-131081918 | [+] X:131081760-131081918 | [+] X:131081760-131081918 | [+] X:131081760-131081918 | [+] X:131081760-131081918 | [+] X:131081760-131081918 | [+] X:131083165-131083230 | [+] X:131083165-131083230 | [+] X:1…
XLOC_076459	FREM3	ENSG00000183090	0.00277184	0.419844	Down-regulated	-2.17405	[-] 4:143573616-143577852 | [-] 4:143577302-143577852 | [-] 4:143585844-143585993 | [-] 4:143585844-143585993 | [-] 4:143601714-143601958 | [-] 4:143601819-143601958 | [-] 4:143611279-143611527 | [-] 4:143611279-143611527 | [-] 4:143611279-143611527 | [-] 4:143611279-143611527 | [-] 4:143621037-143621052 | [-] 4:143621037-143621162 | [-] 4:143621037-143621162 | [-] 4:143621037-143621162 | [-] 4:1…
XLOC_095510	NA	NA	0.00277395	0.419844	Up-regulated	1.03627	[-] 7:86485674-86524337
XLOC_095428	NA	NA	0.00277608	0.419844	Up-regulated	1.18578	[-] 7:85772122-85787306
XLOC_078279	CARTPT	ENSG00000164326	0.00285815	0.42744	Down-regulated	-1.40258	[+] 5:71719163-71719452 | [+] 5:71719579-71719963 | [+] 5:71719880-71719963 | [+] 5:71720508-71721048 | [+] 5:71720508-71721048
XLOC_103071	PIP5K1B	ENSG00000107242	0.00286556	0.42744	Down-regulated	-1.19478	[+] 9:68705254-68705762 | [+] 9:68705321-68705762 | [+] 9:68705414-68705762 | [+] 9:68705414-68705762 | [+] 9:68705700-68705762 | [+] 9:68705985-68706222 | [+] 9:68705986-68706222 | [+] 9:68707603-68708141 | [+] 9:68727596-68727683 | [+] 9:68728765-68728934 | [+] 9:68739230-68739892 | [+] 9:68739828-68739892 | [+] 9:68739834-68739892 | [+] 9:68739834-68739892 | [+] 9:68741424-68741645 | [+] 9:687…
XLOC_008648	NA	NA	0.00291518	0.431883	Up-regulated	1.55689	[-] 1:205643986-205651222
XLOC_056355	REEP1	ENSG00000068615	0.00301971	0.442302	Down-regulated	-1.00139	[-] 2:86213904-86217110 | [-] 2:86213904-86217110 | [-] 2:86213904-86217110 | [-] 2:86213993-86217110 | [-] 2:86213999-86217110 | [-] 2:86213999-86217110 | [-] 2:86213999-86217110 | [-] 2:86219970-86220537 | [-] 2:86223075-86223103 | [-] 2:86232624-86232802 | [-] 2:86232625-86232802 | [-] 2:86232625-86232802 | [-] 2:86232625-86232802 | [-] 2:86232625-86232802 | [-] 2:86232625-86232802 | [-] 2:862…
XLOC_060082	FLJ16779	ENSG00000275620	0.00302612	0.442302	Down-regulated	-0.953911	[+] 20:63253844-63256590 | [+] 20:63253901-63256590 | [+] 20:63253915-63256590 | [+] 20:63253962-63256590 | [+] 20:63253978-63261615 | [+] 20:63256683-63256814 | [+] 20:63256683-63258218 | [+] 20:63256732-63256808 | [+] 20:63256732-63262074 | [+] 20:63258127-63258218 | [+] 20:63258127-63262074 | [+] 20:63258759-63262074 | [+] 20:63258759-63262074
XLOC_074425	NA	NA	0.0031168	0.450101	Up-regulated	1.05332	[-] 4:5997158-6003578 | [-] 4:6003898-6004219
XLOC_013587	NA	NA	0.0031352	0.450101	Up-regulated	2.75399	[-] 10:84167011-84172091
XLOC_077495	RP11-143A12.3	ENSG00000250198	0.00314149	0.450101	Up-regulated	1.20979	[+] 5:8839717-8846494 | [+] 5:8839732-8839958 | [+] 5:8839759-8842460 | [+] 5:8839765-8839958 | [+] 5:8868967-8869018 | [+] 5:8873736-8873859 | [+] 5:8880888-8881051 | [+] 5:8880888-8881525 | [+] 5:8881136-8881240
XLOC_112448	LANCL3	ENSG00000147036	0.00318987	0.4537	Down-regulated	-1.24476	[+] X:37571531-37572443 | [+] X:37571569-37572443 | [+] X:37571569-37572443 | [+] X:37571569-37572443 | [+] X:37571569-37572443 | [+] X:37571652-37572443 | [+] X:37655688-37655811 | [+] X:37655688-37655811 | [+] X:37655688-37655811 | [+] X:37655688-37655811 | [+] X:37655688-37655811 | [+] X:37655688-37655811 | [+] X:37659462-37659659 | [+] X:37659462-37659659 | [+] X:37659462-37659659 | [+] X:376…
XLOC_095511	NA	NA	0.00320827	0.4537	Up-regulated	0.815877	[-] 7:86526300-86547591 | [-] 7:86526300-86549547 | [-] 7:86555207-86560112 | [-] 7:86555207-86574345 | [-] 7:86574444-86576993 | [-] 7:86574444-86576993 | [-] 7:86574444-86594427 | [-] 7:86574444-86594427 | [-] 7:86594169-86594427 | [-] 7:86594311-86594427 | [-] 7:86594311-86594427 | [-] 7:86596987-86597049 | [-] 7:86596987-86597049 | [-] 7:86596987-86597049 | [-] 7:86596987-86606676 | [-] 7:865…
XLOC_076806	FSTL5	ENSG00000168843	0.00326915	0.457519	Down-regulated	-1.05353	[-] 4:161379237-161386449 | [-] 4:161379237-161386449 | [-] 4:161379237-161386449 | [-] 4:161379237-161386449 | [-] 4:161379237-161386449 | [-] 4:161383897-161386449 | [-] 4:161383899-161386449 | [-] 4:161385747-161386449 | [-] 4:161455004-161455128 | [-] 4:161455004-161455128 | [-] 4:161455004-161455128 | [-] 4:161455004-161455128 | [-] 4:161455004-161455128 | [-] 4:161455004-161455128 | [-] 4:1…
XLOC_011528	INA	ENSG00000148798	0.0032773	0.457519	Down-regulated	-0.832648	[+] 10:103277102-103277352 | [+] 10:103277163-103278276 | [+] 10:103277167-103278276 | [+] 10:103278145-103278276 | [+] 10:103287035-103287159 | [+] 10:103287035-103287159 | [+] 10:103287035-103287159 | [+] 10:103288360-103290342 | [+] 10:103288360-103290351 | [+] 10:103288360-103290483
XLOC_083530	RASGEF1C	ENSG00000146090	0.00332059	0.46061	Up-regulated	1.16112	[-] 5:180096545-180101525 | [-] 5:180096545-180101525 | [-] 5:180096545-180101525 | [-] 5:180096545-180101525 | [-] 5:180096545-180101525 | [-] 5:180096545-180101525 | [-] 5:180100791-180101525 | [-] 5:180100796-180101525 | [-] 5:180100804-180101525 | [-] 5:180100808-180101525 | [-] 5:180100811-180101525 | [-] 5:180101332-180101525 | [-] 5:180102071-180102143 | [-] 5:180102071-180102143 | [-] 5:1…
XLOC_027197	FRY-AS1	ENSG00000237637	0.00340234	0.468964	Down-regulated	-1.27169	[-] 13:32019251-32026096 | [-] 13:32025314-32026096 | [-] 13:32027203-32027253 | [-] 13:32027203-32027253 | [-] 13:32027575-32027666 | [-] 13:32027575-32027666 | [-] 13:32031451-32031639 | [-] 13:32031451-32031639
XLOC_039916	NA	NA	0.00344742	0.471059	Up-regulated	1.35861	[-] 16:88423171-88427526
XLOC_002678	MLLT11	ENSG00000213190	0.00346081	0.471059	Down-regulated	-1.17928	[+] 1:151057758-151059853 | [+] 1:151057758-151060553 | [+] 1:151060388-151060553 | [+] 1:151060558-151060683 | [+] 1:151067219-151068497 | [+] 1:151067223-151068497 | [+] 1:151067223-151068497
XLOC_095400	NA	NA	0.00349904	0.473305	Up-regulated	1.37672	[-] 7:85550012-85564729
XLOC_010492	CISD1	ENSG00000122873	0.00361515	0.485079	Down-regulated	-0.885674	[+] 10:58268954-58269304 | [+] 10:58269033-58269304 | [+] 10:58269058-58269304 | [+] 10:58269058-58269304 | [+] 10:58269058-58269304 | [+] 10:58269178-58269304 | [+] 10:58273011-58273484 | [+] 10:58273386-58273484 | [+] 10:58273386-58273484 | [+] 10:58273433-58273484 | [+] 10:58276118-58276212 | [+] 10:58276118-58276212 | [+] 10:58277117-58277322 | [+] 10:58277117-58277322 | [+] 10:58277117-58277…
XLOC_010447	CHAT	ENSG00000070748	0.00363652	0.485079	Down-regulated	-1.40632	[+] 10:49609095-49609199 | [+] 10:49609095-49609199 | [+] 10:49613023-49613202 | [+] 10:49613054-49613202 | [+] 10:49613108-49613202 | [+] 10:49613108-49613202 | [+] 10:49613108-49613202 | [+] 10:49613119-49613202 | [+] 10:49614037-49614475 | [+] 10:49614037-49614475 | [+] 10:49614037-49614475 | [+] 10:49614304-49614475 | [+] 10:49614304-49614475 | [+] 10:49614304-49614475 | [+] 10:49615757-49616…
XLOC_087511	NA	NA	0.00365291	0.485079	Up-regulated	1.05007	[+] 6:164109627-164134026 | [+] 6:164109627-164136922 | [+] 6:164134602-164136922
XLOC_095420	NA	NA	0.00370334	0.488796	Up-regulated	1.46276	[-] 7:85696320-85706466
XLOC_075426	EPHA5	ENSG00000145242	0.0037392	0.490556	Down-regulated	-1.07692	[-] 4:65313990-65324219 | [-] 4:65313990-65324219 | [-] 4:65313990-65324219 | [-] 4:65313990-65324219 | [-] 4:65313990-65324219 | [-] 4:65313990-65324219 | [-] 4:65313990-65324219 | [-] 4:65313990-65324219 | [-] 4:65313990-65324219 | [-] 4:65313990-65324219 | [-] 4:65313990-65324219 | [-] 4:65313990-65324219 | [-] 4:65313990-65324219 | [-] 4:65313990-65324219 | [-] 4:65313990-65324219 | [-] 4:653…
XLOC_010363	RP11-20J15.5	ENSG00000277288	0.00378167	0.493157	Down-regulated	-1.38572	[+] 10:44292533-44292555 | [+] 10:44292569-44292933 | [+] 10:44292569-44292933 | [+] 10:44292569-44292933 | [+] 10:44292750-44292933 | [+] 10:44293301-44293489 | [+] 10:44293301-44305625 | [+] 10:44293304-44293489 | [+] 10:44293304-44293948 | [+] 10:44293304-44305625 | [+] 10:44293913-44294649 | [+] 10:44293913-44305625
XLOC_111398	AL354822.1	ENSG00000278384	0.00382178	0.495421	Up-regulated	1.05812	[-] GL000218.1:40721-40872 | [-] GL000218.1:40721-40872 | [-] GL000218.1:40721-40872 | [-] GL000218.1:40721-40872 | [-] GL000218.1:40721-40872 | [-] GL000218.1:40721-40872 | [-] GL000218.1:41218-43656 | [-] GL000218.1:43921-48142 | [-] GL000218.1:43921-89058 | [-] GL000218.1:43921-89058 | [-] GL000218.1:43921-95068 | [-] GL000218.1:45543-48142 | [-] GL000218.1:45543-52231 | [-] GL000218.1:45543-7…
XLOC_101496	NA	NA	0.00386576	0.498157	Up-regulated	1.35041	[-] 8:132498179-132507589
XLOC_077214	ENPP6	ENSG00000164303	0.00389305	0.498723	Up-regulated	0.908439	[-] 4:184085726-184091382 | [-] 4:184085726-184091382 | [-] 4:184085726-184091382 | [-] 4:184085726-184091382 | [-] 4:184088706-184091382 | [-] 4:184097245-184097368 | [-] 4:184097245-184097368 | [-] 4:184097245-184097368 | [-] 4:184097245-184097368 | [-] 4:184097245-184097368 | [-] 4:184101344-184101493 | [-] 4:184112592-184112809 | [-] 4:184112672-184112809 | [-] 4:184112672-184112809 | [-] 4:1…
XLOC_115689	TRAPPC13P1	ENSG00000235447	0.00392395	0.499742	Down-regulated	-1.27425	[-] X:76655297-76658308 | [-] X:76655297-76658308 | [-] X:76655297-76658308 | [-] X:76655297-76658308 | [-] X:76655297-76658308 | [-] X:76655498-76656559 | [-] X:76658502-76658668 | [-] X:76658502-76658670 | [-] X:76658502-76658865 | [-] X:76658502-76659325 | [-] X:76689784-76693452 | [-] X:76692967-76692981 | [-] X:76692967-76692989 | [-] X:76692967-76693132 | [-] X:76692967-76693452
XLOC_095411	AC092013.1	ENSG00000227785	0.00399757	0.506158	Up-regulated	0.982344	[-] 7:85606461-85628086 | [-] 7:85606461-85635493 | [-] 7:85606461-85635517 | [-] 7:85606461-85635517 | [-] 7:85606461-85636327 | [-] 7:85606461-85650808 | [-] 7:85635388-85636695 | [-] 7:85636013-85636344 | [-] 7:85636437-85636695 | [-] 7:85636437-85636695 | [-] 7:85636437-85650808 | [-] 7:85636437-85650808 | [-] 7:85637355-85650808 | [-] 7:85647807-85650808 | [-] 7:85649742-85649779
XLOC_068528	ZNF385D	ENSG00000151789	0.00409151	0.515058	Down-regulated	-0.882831	[-] 3:21416272-21421447 | [-] 3:21416272-21421447 | [-] 3:21416272-21421447 | [-] 3:21416272-21421447 | [-] 3:21416272-21421447 | [-] 3:21416272-21421447 | [-] 3:21416272-21421447 | [-] 3:21416272-21421447 | [-] 3:21416272-21421447 | [-] 3:21416272-21421447 | [-] 3:21416272-21421447 | [-] 3:21416272-21421447 | [-] 3:21418419-21421447 | [-] 3:21421379-21421447 | [-] 3:21423963-21424064 | [-] 3:214…
XLOC_058422	SCG2	ENSG00000171951	0.00411579	0.515136	Down-regulated	-1.1281	[-] 2:223594364-223596911 | [-] 2:223594364-223599296 | [-] 2:223594364-223599296 | [-] 2:223596940-223599296 | [-] 2:223597433-223599296 | [-] 2:223598851-223599296 | [-] 2:223598906-223599296 | [-] 2:223602142-223602217 | [-] 2:223602142-223602217 | [-] 2:223602142-223602217 | [-] 2:223602142-223602284 | [-] 2:223602285-223602361 | [-] 2:223602285-223602503 | [-] 2:223602285-223602503 | [-] 2:2…
XLOC_081484	SGTB	ENSG00000197860	0.00415515	0.515945	Down-regulated	-0.913867	[-] 5:65665928-65670357 | [-] 5:65665928-65670357 | [-] 5:65671915-65671998 | [-] 5:65671915-65671998 | [-] 5:65672244-65672281 | [-] 5:65672244-65672281 | [-] 5:65680494-65680556 | [-] 5:65680494-65680556 | [-] 5:65680656-65680794 | [-] 5:65680656-65680794 | [-] 5:65680688-65680794 | [-] 5:65685368-65685472 | [-] 5:65685368-65685472 | [-] 5:65685368-65685472 | [-] 5:65704279-65704378 | [-] 5:657…
XLOC_095762	ACHE	ENSG00000087085	0.00416964	0.515945	Down-regulated	-0.81863	[-] 7:100889781-100890335 | [-] 7:100889781-100890335 | [-] 7:100889781-100890335 | [-] 7:100889781-100890335 | [-] 7:100889781-100890335 | [-] 7:100889781-100890335 | [-] 7:100889781-100890335 | [-] 7:100889781-100890335 | [-] 7:100889781-100890335 | [-] 7:100889781-100890335 | [-] 7:100889781-100890335 | [-] 7:100889781-100890335 | [-] 7:100889781-100890335 | [-] 7:100889781-100890335 | [-] 7:1…
XLOC_014775	SNORA23	ENSG00000201998	0.00420921	0.5179	Down-regulated	-1.6619	[+] 11:9428773-9428954
XLOC_033739	CEMIP	ENSG00000103888	0.00429066	0.524955	Up-regulated	0.86628	[+] 15:80779343-80779614 | [+] 15:80779343-80779614 | [+] 15:80779371-80779614 | [+] 15:80779371-80779614 | [+] 15:80779395-80779614 | [+] 15:80873538-80873636 | [+] 15:80873538-80873696 | [+] 15:80873864-80873973 | [+] 15:80873864-80873973 | [+] 15:80873864-80873973 | [+] 15:80873864-80873973 | [+] 15:80873864-80873973 | [+] 15:80878721-80878867 | [+] 15:80878721-80878867 | [+] 15:80878721-80878…
XLOC_085349	NA	NA	0.00432316	0.525977	Up-regulated	1.7004	[+] 6:71209229-71214238
XLOC_062127	bP-21264C1.3	ENSG00000279718	0.00435569	0.52659	Up-regulated	1.77891	[-] 21:9359393-9367120 | [-] 21:9364467-9365225
XLOC_001080	RIMKLA	ENSG00000177181	0.00437724	0.52659	Down-regulated	-0.903934	[+] 1:42380090-42380184 | [+] 1:42380786-42381097 | [+] 1:42380795-42381097 | [+] 1:42380795-42381097 | [+] 1:42380806-42381097 | [+] 1:42381390-42381779 | [+] 1:42394323-42394351 | [+] 1:42396440-42396500 | [+] 1:42396440-42396500 | [+] 1:42396440-42396500 | [+] 1:42396440-42396500 | [+] 1:42396440-42396500 | [+] 1:42399404-42399634 | [+] 1:42399404-42399634 | [+] 1:42399404-42399634 | [+] 1:423…
XLOC_007813	C1orf110	ENSG00000185860	0.00440075	0.52659	Up-regulated	1.50787	[-] 1:162824458-162825181 | [-] 1:162850690-162853161 | [-] 1:162850690-162853161 | [-] 1:162850690-162853161 | [-] 1:162850690-162853161 | [-] 1:162850690-162855359 | [-] 1:162850690-162855359 | [-] 1:162850690-162855359 | [-] 1:162851316-162853161 | [-] 1:162854297-162855359 | [-] 1:162854297-162855359 | [-] 1:162855087-162855359 | [-] 1:162855087-162855359 | [-] 1:162855087-162855359 | [-] 1:1…
XLOC_033239	RP11-430B1.2	ENSG00000259577	0.00446202	0.531004	Down-regulated	-1.61666	[+] 15:52180093-52180401 | [+] 15:52180217-52181202 | [+] 15:52181050-52181202 | [+] 15:52204889-52205334 | [+] 15:52204889-52205874
XLOC_027226	DCLK1	ENSG00000133083	0.004531	0.536129	Down-regulated	-0.750805	[-] 13:35767158-35774699 | [-] 13:35767158-35774699 | [-] 13:35767158-35774699 | [-] 13:35767158-35774699 | [-] 13:35768652-35774699 | [-] 13:35768963-35774699 | [-] 13:35771339-35774699 | [-] 13:35771341-35774699 | [-] 13:35787858-35788285 | [-] 13:35787858-35788285 | [-] 13:35788212-35788285 | [-] 13:35788212-35788285 | [-] 13:35788212-35788285 | [-] 13:35788212-35788285 | [-] 13:35793366-35793…
XLOC_042473	SLC47A2	ENSG00000180638	0.00455431	0.536129	Up-regulated	2.05598	[-] 17:19678288-19678906 | [-] 17:19678288-19678906 | [-] 17:19678315-19678906 | [-] 17:19678315-19678906 | [-] 17:19678319-19678906 | [-] 17:19678521-19678906 | [-] 17:19679952-19680039 | [-] 17:19679952-19680039 | [-] 17:19679952-19680039 | [-] 17:19679952-19680039 | [-] 17:19679952-19680039 | [-] 17:19679952-19680039 | [-] 17:19681367-19681461 | [-] 17:19681367-19681461 | [-] 17:19681367-19681…
XLOC_095506	NA	NA	0.00460995	0.538605	Up-regulated	1.22168	[-] 7:86403530-86413124
XLOC_072196	KIT	ENSG00000157404	0.00462481	0.538605	Down-regulated	-1.04444	[+] 4:54657904-54658081 | [+] 4:54657918-54658081 | [+] 4:54657918-54658081 | [+] 4:54657918-54658081 | [+] 4:54657918-54658081 | [+] 4:54657918-54658081 | [+] 4:54657918-54658081 | [+] 4:54657939-54658081 | [+] 4:54695512-54695781 | [+] 4:54695512-54695781 | [+] 4:54695512-54695781 | [+] 4:54695512-54695781 | [+] 4:54695512-54695781 | [+] 4:54695512-54695781 | [+] 4:54695512-54695781 | [+] 4:546…
XLOC_114666	MAP7D2	ENSG00000184368	0.00465804	0.539589	Down-regulated	-0.932595	[-] X:20003710-20008398 | [-] X:20003710-20008398 | [-] X:20003710-20008398 | [-] X:20003710-20008398 | [-] X:20003710-20008398 | [-] X:20003710-20008398 | [-] X:20003710-20008398 | [-] X:20003710-20008398 | [-] X:20003710-20008398 | [-] X:20003710-20008398 | [-] X:20003710-20008398 | [-] X:20003710-20008398 | [-] X:20003710-20008398 | [-] X:20003710-20008398 | [-] X:20003710-20008398 | [-] X:200…
XLOC_024869	PPTC7	ENSG00000196850	0.0047238	0.542602	Down-regulated	-0.787665	[-] 12:110533245-110537095 | [-] 12:110533245-110537095 | [-] 12:110533245-110537095 | [-] 12:110536769-110537095 | [-] 12:110538144-110538273 | [-] 12:110538144-110538273 | [-] 12:110538144-110538273 | [-] 12:110538144-110538273 | [-] 12:110538727-110538779 | [-] 12:110539822-110539945 | [-] 12:110539822-110539945 | [-] 12:110539822-110539945 | [-] 12:110545880-110546078 | [-] 12:110545880-11054…
XLOC_030841	STXBP6	ENSG00000168952	0.00473388	0.542602	Down-regulated	-0.825207	[-] 14:24805274-24812732 | [-] 14:24805274-24812732 | [-] 14:24805274-24812732 | [-] 14:24805274-24812732 | [-] 14:24805274-24812732 | [-] 14:24805274-24812732 | [-] 14:24805274-24812732 | [-] 14:24809656-24812732 | [-] 14:24809662-24812732 | [-] 14:24812087-24812732 | [-] 14:24812192-24812732 | [-] 14:24812300-24812732 | [-] 14:24812492-24812732 | [-] 14:24815662-24818109 | [-] 14:24819037-24819…
XLOC_052919	LYPD6	ENSG00000187123	0.00481912	0.54948	Down-regulated	-0.9448	[+] 2:149329985-149330202 | [+] 2:149329985-149330202 | [+] 2:149330514-149330722 | [+] 2:149330532-149330722 | [+] 2:149330537-149330722 | [+] 2:149330537-149330722 | [+] 2:149330663-149330722 | [+] 2:149367517-149367856 | [+] 2:149367695-149367856 | [+] 2:149367701-149367856 | [+] 2:149367701-149367856 | [+] 2:149367701-149367856 | [+] 2:149367712-149367856 | [+] 2:149367978-149368155 | [+] 2:1…
XLOC_011113	SNCG	ENSG00000173267	0.00487299	0.549703	Down-regulated	-0.928041	[+] 10:86958024-86958048 | [+] 10:86958367-86958479 | [+] 10:86958588-86958818 | [+] 10:86958588-86958818 | [+] 10:86958618-86958818 | [+] 10:86958630-86958818 | [+] 10:86958656-86958818 | [+] 10:86959375-86959674 | [+] 10:86959633-86959674 | [+] 10:86959633-86959674 | [+] 10:86959633-86959674 | [+] 10:86959633-86959674 | [+] 10:86959633-86959674 | [+] 10:86959949-86960128 | [+] 10:86960001-86960…
XLOC_064662	SULT4A1	ENSG00000130540	0.00487955	0.549703	Down-regulated	-0.951237	[-] 22:43822809-43826113 | [-] 22:43822809-43826113 | [-] 22:43822809-43826113 | [-] 22:43822809-43826113 | [-] 22:43822809-43826113 | [-] 22:43822809-43826113 | [-] 22:43824509-43826113 | [-] 22:43824510-43826113 | [-] 22:43824510-43826113 | [-] 22:43827514-43827640 | [-] 22:43827514-43827640 | [-] 22:43828806-43829198 | [-] 22:43828806-43829198 | [-] 22:43829060-43829198 | [-] 22:43829060-43829…
XLOC_033720	ANKRD34C	ENSG00000235711	0.00489679	0.549703	Down-regulated	-1.5706	[+] 15:79282509-79283228 | [+] 15:79290689-79290792 | [+] 15:79293241-79298438 | [+] 15:79293241-79298438 | [+] 15:79293285-79298235
XLOC_043954	FADS6	ENSG00000172782	0.0050128	0.55984	Down-regulated	-0.933187	[-] 17:74874569-74877804 | [-] 17:74874569-74878477 | [-] 17:74874569-74878477 | [-] 17:74874569-74878477 | [-] 17:74874569-74878477 | [-] 17:74874569-74878477 | [-] 17:74874569-74879583 | [-] 17:74874569-74879583 | [-] 17:74874569-74879583 | [-] 17:74874569-74879583 | [-] 17:74877299-74878477 | [-] 17:74877352-74878477 | [-] 17:74877918-74878477 | [-] 17:74878370-74878477 | [-] 17:74879042-74879…
XLOC_032808	CHRNA7	ENSG00000175344	0.00506534	0.562821	Down-regulated	-1.28873	[+] 15:32030488-32030649 | [+] 15:32030488-32030649 | [+] 15:32030488-32030736 | [+] 15:32030488-32030736 | [+] 15:32030488-32030736 | [+] 15:32030488-32030736 | [+] 15:32030498-32030649 | [+] 15:32030556-32030649 | [+] 15:32030898-32031037 | [+] 15:32030898-32031037 | [+] 15:32030898-32031037 | [+] 15:32030898-32031037 | [+] 15:32030898-32031037 | [+] 15:32030898-32031037 | [+] 15:32030898-32031…
XLOC_095421	NA	NA	0.00517796	0.572414	Up-regulated	1.4117	[-] 7:85707062-85715825
XLOC_017354	NRIP3	ENSG00000175352	0.00538257	0.592028	Down-regulated	-1.19126	[-] 11:8980576-8983560 | [-] 11:8980576-8983560 | [-] 11:8980576-8983969 | [-] 11:8980576-8983969 | [-] 11:8980576-8983969 | [-] 11:8982559-8982998 | [-] 11:8983518-8983969 | [-] 11:8983579-8983969 | [-] 11:8983875-8983969 | [-] 11:8983875-8983969 | [-] 11:8983875-8983969 | [-] 11:8984072-8984103 | [-] 11:8984072-8984124 | [-] 11:8984072-8984124 | [-] 11:8984072-8984124 | [-] 11:8984072-8984124 |…
XLOC_072477	PARM1	ENSG00000169116	0.00542318	0.593497	Down-regulated	-0.768362	[+] 4:74933095-74933370 | [+] 4:74933116-74933370 | [+] 4:74955756-74955780 | [+] 4:75008866-75008910 | [+] 4:75012425-75013150 | [+] 4:75012425-75013150 | [+] 4:75012425-75013150 | [+] 4:75033883-75033961 | [+] 4:75033883-75033961 | [+] 4:75033883-75033961 | [+] 4:75033883-75033961 | [+] 4:75046163-75050113 | [+] 4:75046163-75050115 | [+] 4:75046163-75050115 | [+] 4:75046163-75050115
XLOC_093015	PRKAR2B	ENSG00000005249	0.00555897	0.600744	Down-regulated	-0.800946	[+] 7:107044649-107045214 | [+] 7:107045445-107045545 | [+] 7:107069522-107069608 | [+] 7:107069625-107069986 | [+] 7:107069625-107069986 | [+] 7:107070281-107070316 | [+] 7:107070281-107070316 | [+] 7:107070281-107070316 | [+] 7:107070281-107070316 | [+] 7:107070281-107070316 | [+] 7:107091391-107091885 | [+] 7:107091676-107091885 | [+] 7:107121952-107122004 | [+] 7:107121952-107122004 | [+] 7:1…
XLOC_105171	NA	NA	0.00556103	0.600744	Down-regulated	-1.14072	[-] 9:23605177-23632172
XLOC_045450	RP11-567M16.1	ENSG00000267287	0.00559648	0.600744	Down-regulated	-1.4708	[+] 18:79576362-79578955 | [+] 18:79576446-79578955 | [+] 18:79576460-79579808 | [+] 18:79578063-79579420 | [+] 18:79579282-79579420 | [+] 18:79580287-79580471 | [+] 18:79581493-79581710 | [+] 18:79581493-79581710 | [+] 18:79581493-79581710 | [+] 18:79581493-79581710 | [+] 18:79585071-79585290 | [+] 18:79585071-79585290 | [+] 18:79585071-79585290 | [+] 18:79585071-79585290 | [+] 18:79586640-79589…
XLOC_071350	D4S234E	ENSG00000168824	0.00561202	0.600744	Down-regulated	-0.956489	[+] 4:4348140-4348471 | [+] 4:4348140-4348471 | [+] 4:4348140-4348471 | [+] 4:4348140-4348471 | [+] 4:4348140-4348471 | [+] 4:4348140-4348471 | [+] 4:4348140-4348471 | [+] 4:4348140-4348471 | [+] 4:4348140-4348471 | [+] 4:4348313-4348471 | [+] 4:4380982-4381073 | [+] 4:4380982-4381073 | [+] 4:4380983-4381073 | [+] 4:4380983-4381073 | [+] 4:4380983-4381073 | [+] 4:4380983-4381073 | [+] 4:4380983-4…
XLOC_033422	RNU5A-1	ENSG00000199568	0.00562732	0.600744	Down-regulated	-3.25672	[+] 15:65296051-65296166
XLOC_026917	WI2-1528O10.1	ENSG00000260615	0.0057702	0.612993	Down-regulated	-1.35647	[+] 13:114337554-114337626 | [+] 13:114338403-114343046 | [+] 13:114338403-114343266 | [+] 13:114345684-114348783 | [+] 13:114346167-114346637 | [+] 13:114346167-114348783 | [+] 13:114346167-114348783
XLOC_052605	GPR17	ENSG00000144230	0.00583654	0.61703	Up-regulated	1.17486	[+] 2:127645864-127646244 | [+] 2:127645864-127646244 | [+] 2:127645864-127646244 | [+] 2:127645864-127646244 | [+] 2:127645864-127646244 | [+] 2:127645994-127646244 | [+] 2:127645994-127646244 | [+] 2:127646172-127646244 | [+] 2:127648058-127648286 | [+] 2:127648058-127648286 | [+] 2:127648058-127648286 | [+] 2:127648058-127648286 | [+] 2:127648117-127648286 | [+] 2:127649508-127649530 | [+] 2:1…
XLOC_093415	CHRM2	ENSG00000181072	0.00588655	0.618634	Down-regulated	-1.0605	[+] 7:136868412-136868992 | [+] 7:136868480-136868992 | [+] 7:136868553-136868992 | [+] 7:136868669-136868992 | [+] 7:136868669-136868992 | [+] 7:136868669-136869117 | [+] 7:136868669-136869117 | [+] 7:136868669-136869117 | [+] 7:136868669-136869117 | [+] 7:136868669-136869173 | [+] 7:136868669-136869173 | [+] 7:136868778-136868992 | [+] 7:136869085-136869117 | [+] 7:136869085-136869117 | [+] 7:1…
XLOC_047151	CYP4F12	ENSG00000186204	0.00590853	0.618634	Up-regulated	1.46599	[+] 19:15672757-15673135 | [+] 19:15672757-15673135 | [+] 19:15672757-15673135 | [+] 19:15672757-15673135 | [+] 19:15672757-15673135 | [+] 19:15672757-15673135 | [+] 19:15672757-15673135 | [+] 19:15672757-15673135 | [+] 19:15672757-15673135 | [+] 19:15672757-15673135 | [+] 19:15672757-15673135 | [+] 19:15673018-15673135 | [+] 19:15673046-15673135 | [+] 19:15673076-15673135 | [+] 19:15673076-15673…
XLOC_087508	NA	NA	0.00594352	0.618906	Up-regulated	1.03499	[+] 6:164061445-164084086
XLOC_002407	FAM46C	ENSG00000183508	0.00596796	0.618906	Down-regulated	-1.42515	[+] 1:117605934-117606153 | [+] 1:117606960-117607109 | [+] 1:117622842-117628372 | [+] 1:117622842-117628372
XLOC_061074	NA	NA	0.00610039	0.627238	Down-regulated	-0.832063	[-] 20:51586867-51593275
XLOC_004392	NA	NA	0.00610591	0.627238	Up-regulated	0.784855	[+] 1:233923713-233957515 | [+] 1:233923713-234025442 | [+] 1:233923713-234026928 | [+] 1:233963579-234026928 | [+] 1:234026900-234026928
XLOC_011159	NA	NA	0.00618604	0.632486	Up-regulated	1.65497	[+] 10:88293889-88324678
XLOC_015427	LRRC55	ENSG00000183908	0.00623952	0.634973	Down-regulated	-1.24277	[+] 11:57179782-57180283 | [+] 11:57180395-57180456 | [+] 11:57181148-57182683 | [+] 11:57181148-57182683 | [+] 11:57181747-57182683 | [+] 11:57187245-57191717 | [+] 11:57187245-57196140 | [+] 11:57187245-57196140
XLOC_066193	NA	NA	0.00630752	0.638759	Down-regulated	-1.08871	[+] 3:88222394-88260166
XLOC_023385	SYT10	ENSG00000110975	0.0063529	0.638759	Down-regulated	-1.15104	[-] 12:33370943-33376901 | [-] 12:33370943-33376901 | [-] 12:33370943-33376901 | [-] 12:33370943-33376901 | [-] 12:33370943-33376901 | [-] 12:33374238-33376901 | [-] 12:33376273-33376901 | [-] 12:33379832-33379961 | [-] 12:33379832-33379961 | [-] 12:33379832-33379961 | [-] 12:33379832-33379961 | [-] 12:33379832-33379961 | [-] 12:33379832-33379961 | [-] 12:33379832-33379961 | [-] 12:33382349-33382…
XLOC_076709	MAP9	ENSG00000164114	0.00636471	0.638759	Down-regulated	-0.833231	[-] 4:155342365-155347905 | [-] 4:155342365-155347905 | [-] 4:155342365-155347905 | [-] 4:155342365-155347905 | [-] 4:155342365-155347905 | [-] 4:155342365-155347905 | [-] 4:155342365-155347905 | [-] 4:155342365-155347905 | [-] 4:155342365-155347905 | [-] 4:155342365-155347905 | [-] 4:155342365-155347905 | [-] 4:155342365-155347905 | [-] 4:155342365-155347905 | [-] 4:155342365-155347905 | [-] 4:1…
XLOC_104494	NA	NA	0.00640369	0.639723	Down-regulated	-1.4153	[+] 9:129161085-129169477
XLOC_033723	KIAA1024	ENSG00000169330	0.00662489	0.658798	Down-regulated	-1.01595	[+] 15:79431326-79432540 | [+] 15:79432007-79432540 | [+] 15:79432414-79432540 | [+] 15:79432516-79432540 | [+] 15:79456096-79458445 | [+] 15:79456098-79458445 | [+] 15:79456098-79458445 | [+] 15:79456098-79458445 | [+] 15:79456098-79458445 | [+] 15:79459264-79459303 | [+] 15:79463067-79463321 | [+] 15:79463067-79463321 | [+] 15:79463067-79463321 | [+] 15:79463067-79463321 | [+] 15:79463067-79463…
XLOC_059763	RP3-461P17.10	ENSG00000269549	0.00668745	0.661865	Up-regulated	1.20903	[+] 20:45439462-45447816 | [+] 20:45445431-45448580 | [+] 20:45447402-45447816 | [+] 20:45448244-45448342 | [+] 20:45448244-45450781
XLOC_025430	ATP8A2	ENSG00000132932	0.00671651	0.661865	Down-regulated	-0.79904	[+] 13:25371905-25372288 | [+] 13:25372038-25372288 | [+] 13:25372040-25372288 | [+] 13:25372058-25372288 | [+] 13:25372071-25372288 | [+] 13:25372071-25372288 | [+] 13:25372071-25372288 | [+] 13:25372071-25372288 | [+] 13:25372071-25372288 | [+] 13:25372071-25372288 | [+] 13:25372071-25372288 | [+] 13:25378815-25378876 | [+] 13:25468793-25468840 | [+] 13:25468806-25468840 | [+] 13:25468820-25468…
XLOC_056050	TACR1	ENSG00000115353	0.00686347	0.671813	Down-regulated	-1.02464	[-] 2:75046463-75049723 | [-] 2:75046463-75049723 | [-] 2:75051036-75051447 | [-] 2:75051251-75051447 | [-] 2:75051251-75051447 | [-] 2:75053605-75053755 | [-] 2:75053605-75053755 | [-] 2:75053605-75053755 | [-] 2:75118807-75118940 | [-] 2:75118807-75118940 | [-] 2:75120574-75120766 | [-] 2:75120574-75120768 | [-] 2:75120574-75120768 | [-] 2:75120574-75120768 | [-] 2:75120574-75120768 | [-] 2:751…
XLOC_115906	NAP1L3	ENSG00000186310	0.00687916	0.671813	Down-regulated	-0.971663	[-] X:93670930-93673568 | [-] X:93670935-93673297 | [-] X:93673377-93673568
XLOC_100381	GGH	ENSG00000137563	0.0069873	0.679327	Down-regulated	-1.17131	[-] 8:63014681-63015453 | [-] 8:63014681-63015453 | [-] 8:63014681-63015453 | [-] 8:63014681-63015453 | [-] 8:63014681-63015453 | [-] 8:63015079-63015453 | [-] 8:63015085-63015453 | [-] 8:63015429-63015453 | [-] 8:63017334-63017630 | [-] 8:63017493-63017630 | [-] 8:63017493-63017630 | [-] 8:63017493-63017630 | [-] 8:63017493-63017630 | [-] 8:63017493-63017630 | [-] 8:63017493-63017630 | [-] 8:630…
XLOC_058328	NA	NA	0.00722336	0.697142	Up-regulated	1.36733	[-] 2:217768439-217778578
XLOC_050324	AC092687.4	ENSG00000232056	0.00723455	0.697142	Down-regulated	-1.10842	[+] 2:10847489-10847611 | [+] 2:10847577-10847611 | [+] 2:10847577-10847611 | [+] 2:10854340-10854600 | [+] 2:10854340-10854600 | [+] 2:10854340-10874356 | [+] 2:10854863-10854955 | [+] 2:10854863-10874356
XLOC_068527	RP11-180N14.1	ENSG00000272511	0.00736268	0.701058	Down-regulated	-1.00658	[-] 3:21406459-21416037 | [-] 3:21412222-21413944
XLOC_008360	NA	NA	0.00736873	0.701058	Down-regulated	-1.12476	[-] 1:192961295-192972400
XLOC_045446	NA	NA	0.00737176	0.701058	Up-regulated	0.925291	[+] 18:79378353-79385385 | [+] 18:79385442-79391593
XLOC_010325	RET	ENSG00000165731	0.00744423	0.704871	Down-regulated	-1.30156	[+] 10:43077027-43077331 | [+] 10:43077027-43077331 | [+] 10:43077027-43077331 | [+] 10:43077027-43077331 | [+] 10:43077069-43077331 | [+] 10:43077074-43077331 | [+] 10:43077079-43077331 | [+] 10:43100459-43100722 | [+] 10:43100459-43100722 | [+] 10:43100459-43100722 | [+] 10:43100459-43100722 | [+] 10:43102342-43102629 | [+] 10:43102342-43102629 | [+] 10:43102342-43102629 | [+] 10:43102342-43102…
XLOC_045883	B4GALT6	ENSG00000118276	0.00750734	0.70777	Down-regulated	-1.04129	[-] 18:31621227-31625761 | [-] 18:31621227-31625761 | [-] 18:31621227-31625761 | [-] 18:31621227-31625761 | [-] 18:31621227-31625761 | [-] 18:31621227-31625761 | [-] 18:31621227-31625761 | [-] 18:31621227-31625761 | [-] 18:31621227-31625761 | [-] 18:31621227-31625761 | [-] 18:31621227-31625761 | [-] 18:31621227-31625761 | [-] 18:31621227-31625761 | [-] 18:31622247-31625761 | [-] 18:31623169-31625…
XLOC_041664	NA	NA	0.00756284	0.709929	Up-regulated	0.78259	[+] 17:68236366-68241688
XLOC_096032	TSPAN12	ENSG00000106025	0.00766231	0.714524	Down-regulated	-0.971576	[-] 7:120787166-120788897 | [-] 7:120787166-120788897 | [-] 7:120787166-120788897 | [-] 7:120787166-120788897 | [-] 7:120787166-120788897 | [-] 7:120787166-120788897 | [-] 7:120787166-120788897 | [-] 7:120787166-120788897 | [-] 7:120787166-120788897 | [-] 7:120787166-120788897 | [-] 7:120787166-120788897 | [-] 7:120787320-120788897 | [-] 7:120788322-120788897 | [-] 7:120788374-120788897 | [-] 7:1…
XLOC_017792	MPPED2	ENSG00000066382	0.00767741	0.714524	Down-regulated	-0.710259	[-] 11:30370843-30388956 | [-] 11:30370843-30388956 | [-] 11:30370843-30388956 | [-] 11:30370843-30388956 | [-] 11:30370843-30388956 | [-] 11:30370843-30388956 | [-] 11:30370843-30388956 | [-] 11:30370843-30388956 | [-] 11:30370843-30388956 | [-] 11:30384493-30388956 | [-] 11:30401965-30411586 | [-] 11:30401965-30411586 | [-] 11:30401965-30411586 | [-] 11:30401965-30411586 | [-] 11:30401965-30411…
XLOC_115994	BEX5	ENSG00000184515	0.00778876	0.721803	Down-regulated	-1.02809	[-] X:102153679-102154302 | [-] X:102153679-102154302 | [-] X:102153679-102154302 | [-] X:102153708-102154302 | [-] X:102153712-102154302 | [-] X:102154740-102154810 | [-] X:102154744-102154810 | [-] X:102154744-102154810 | [-] X:102154744-102154810 | [-] X:102154744-102154810 | [-] X:102154744-102154810 | [-] X:102155049-102155196 | [-] X:102155336-102155439 | [-] X:102155593-102155790 | [-] X:1…
XLOC_050643	FAM179A	ENSG00000189350	0.00782954	0.722508	Up-regulated	1.07545	[+] 2:28956524-28956697 | [+] 2:28956611-28956697 | [+] 2:28956611-28956697 | [+] 2:28956611-28956697 | [+] 2:28956611-28956697 | [+] 2:28970724-28971114 | [+] 2:28970927-28971114 | [+] 2:28970939-28971114 | [+] 2:28970939-28971114 | [+] 2:28970939-28971114 | [+] 2:28981198-28981538 | [+] 2:28981298-28981538 | [+] 2:28981298-28981538 | [+] 2:28981298-28981538 | [+] 2:28994725-28994740 | [+] 2:289…
XLOC_066198	NA	NA	0.00790965	0.72682	Down-regulated	-1.40115	[+] 3:88287656-88299493
XLOC_081146	PLCXD3	ENSG00000182836	0.00797151	0.729427	Down-regulated	-1.34149	[-] 5:41306954-41313770 | [-] 5:41306957-41312542 | [-] 5:41312733-41313770 | [-] 5:41381826-41382534 | [-] 5:41381826-41382534 | [-] 5:41510424-41510601 | [-] 5:41510424-41510628
XLOC_112449	XK	ENSG00000047597	0.00808115	0.735954	Down-regulated	-0.991588	[+] X:37685759-37686206 | [+] X:37685759-37686206 | [+] X:37694286-37694548 | [+] X:37694286-37694548 | [+] X:37698606-37698720 | [+] X:37727636-37732130 | [+] X:37727636-37733616 | [+] X:37727636-37733616
XLOC_073702	GUCY1B3	ENSG00000061918	0.00811043	0.735954	Down-regulated	-0.908224	[+] 4:155758990-155759143 | [+] 4:155758992-155759143 | [+] 4:155758992-155759143 | [+] 4:155758992-155759143 | [+] 4:155758992-155759143 | [+] 4:155758992-155759143 | [+] 4:155758992-155759143 | [+] 4:155758992-155759143 | [+] 4:155759021-155759143 | [+] 4:155759026-155759143 | [+] 4:155759031-155759143 | [+] 4:155759059-155759143 | [+] 4:155759090-155759143 | [+] 4:155759356-155759541 | [+] 4:1…
XLOC_091641	NA	NA	0.00821826	0.741017	Up-regulated	1.2198	[+] 7:35907200-35908780 | [+] 7:35907200-35912703 | [+] 7:35907200-35913243 | [+] 7:35910936-35913243 | [+] 7:35915200-35921735 | [+] 7:35915646-35921735 | [+] 7:35915646-35921735 | [+] 7:35915646-35921735
XLOC_086568	NA	NA	0.00826122	0.741017	Up-regulated	1.40478	[+] 6:119489101-119493056
XLOC_075120	NA	NA	0.0082716	0.741017	Up-regulated	1.57071	[-] 4:43935360-43943505
XLOC_036557	VWA3A	ENSG00000175267	0.00833478	0.741017	Up-regulated	0.904412	[+] 16:22092377-22092651 | [+] 16:22092381-22092651 | [+] 16:22092428-22092651 | [+] 16:22092443-22092651 | [+] 16:22092443-22092651 | [+] 16:22092446-22092651 | [+] 16:22092456-22092651 | [+] 16:22092472-22092651 | [+] 16:22092472-22092651 | [+] 16:22092507-22092651 | [+] 16:22092507-22092651 | [+] 16:22092507-22092651 | [+] 16:22092523-22092651 | [+] 16:22092528-22092651 | [+] 16:22092538-22092…
XLOC_106288	NA	NA	0.00833636	0.741017	Down-regulated	-0.980593	[-] 9:92805315-92808087 | [-] 9:92805315-92809455 | [-] 9:92809399-92809446
XLOC_089626	FAXC	ENSG00000146267	0.00840756	0.744308	Down-regulated	-0.850472	[-] 6:99270169-99281453 | [-] 6:99270169-99281453 | [-] 6:99270169-99281453 | [-] 6:99270169-99281453 | [-] 6:99270169-99281453 | [-] 6:99270169-99281453 | [-] 6:99270169-99281453 | [-] 6:99270169-99281453 | [-] 6:99270169-99281453 | [-] 6:99270169-99281453 | [-] 6:99270169-99281453 | [-] 6:99270169-99281453 | [-] 6:99270169-99281453 | [-] 6:99270169-99281453 | [-] 6:99271169-99281453 | [-] 6:992…
XLOC_001376	PRKAA2	ENSG00000162409	0.00860831	0.758995	Down-regulated	-0.754621	[+] 1:56645322-56645481 | [+] 1:56645322-56645481 | [+] 1:56645388-56645474 | [+] 1:56645803-56645995 | [+] 1:56655006-56655096 | [+] 1:56655487-56657064 | [+] 1:56671441-56671447 | [+] 1:56672497-56672680 | [+] 1:56674381-56674522 | [+] 1:56674381-56674522 | [+] 1:56674381-56674522 | [+] 1:56674381-56674522 | [+] 1:56674381-56674522 | [+] 1:56674381-56674522 | [+] 1:56691394-56691487 | [+] 1:566…
XLOC_077607	RP11-823P9.4	ENSG00000279107	0.0086633	0.760764	Up-regulated	0.901752	[+] 5:21493436-21494596
XLOC_041466	PPM1E	ENSG00000175175	0.00873463	0.763947	Down-regulated	-1.02483	[+] 17:58755869-58756461 | [+] 17:58955649-58955767 | [+] 17:58965694-58965893 | [+] 17:58969539-58969727 | [+] 17:58972132-58972275 | [+] 17:58972832-58972925 | [+] 17:58979974-58985176
XLOC_113536	PAK3	ENSG00000077264	0.00881706	0.768061	Down-regulated	-0.973766	[+] X:110944285-110944628 | [+] X:110944285-110944628 | [+] X:110944285-110944628 | [+] X:110944285-110944628 | [+] X:110944285-110944628 | [+] X:110944285-110944628 | [+] X:111013828-111013900 | [+] X:111013828-111013900 | [+] X:111013828-111013900 | [+] X:111095714-111096415 | [+] X:111095922-111096415 | [+] X:111096052-111096415 | [+] X:111096075-111096415 | [+] X:111096116-111096415 | [+] X:1…
XLOC_004436	NA	NA	0.0088522	0.768061	Up-regulated	1.32631	[+] 1:235909023-235909459 | [+] 1:235909023-235909459 | [+] 1:235909023-235909459 | [+] 1:235909023-235909679 | [+] 1:235943776-235945487 | [+] 1:235944053-235945074 | [+] 1:235944053-235945487 | [+] 1:235945974-235949334 | [+] 1:235948970-235949334 | [+] 1:235954816-235955032 | [+] 1:235954873-235955423 | [+] 1:235955500-235957154 | [+] 1:235955500-235958970 | [+] 1:235957911-235958026 | [+] 1:2…
XLOC_055800	BCL11A	ENSG00000119866	0.0088904	0.768314	Down-regulated	-0.70167	[-] 2:60451157-60452666 | [-] 2:60451157-60452666 | [-] 2:60451157-60452666 | [-] 2:60451157-60452666 | [-] 2:60451167-60452666 | [-] 2:60451167-60452666 | [-] 2:60451781-60452666 | [-] 2:60452154-60452666 | [-] 2:60452577-60452666 | [-] 2:60457198-60462424 | [-] 2:60457198-60462424 | [-] 2:60457198-60462424 | [-] 2:60457198-60462424 | [-] 2:60457198-60462424 | [-] 2:60459820-60462424 | [-] 2:604…
XLOC_004393	NA	NA	0.00895961	0.771235	Up-regulated	0.760013	[+] 1:234027160-234038136
XLOC_113365	TMEM35	ENSG00000126950	0.00907308	0.777375	Down-regulated	-0.900365	[+] X:101078720-101079122 | [+] X:101081361-101081872 | [+] X:101081497-101081872 | [+] X:101094247-101094258 | [+] X:101094573-101094939 | [+] X:101094573-101096364 | [+] X:101094573-101096364 | [+] X:101094573-101096364
XLOC_074985	NA	NA	0.00910234	0.777375	Up-regulated	1.34077	[-] 4:35912451-35920120
XLOC_034977	MYO5C	ENSG00000128833	0.00928226	0.785604	Up-regulated	0.697843	[-] 15:52192147-52194054 | [-] 15:52192147-52194054 | [-] 15:52192147-52194054 | [-] 15:52192147-52194054 | [-] 15:52192147-52194054 | [-] 15:52192147-52194054 | [-] 15:52192147-52194054 | [-] 15:52192147-52194054 | [-] 15:52192147-52194054 | [-] 15:52192147-52194054 | [-] 15:52192147-52194054 | [-] 15:52192147-52194054 | [-] 15:52192147-52194054 | [-] 15:52192147-52194054 | [-] 15:52192147-52194…
XLOC_050323	RP11-245G13.2	ENSG00000271952	0.0092942	0.785604	Down-regulated	-1.20008	[+] 2:10844253-10844505 | [+] 2:10874500-10878444 | [+] 2:10878269-10878444 | [+] 2:10884834-10885118 | [+] 2:10884834-10892476 | [+] 2:10884834-10892476
XLOC_084729	HLA-DQA1	ENSG00000196735	0.00930691	0.785604	Up-regulated	1.45686	[+] 6:32628179-32628270 | [+] 6:32628179-32628270 | [+] 6:32628179-32628270 | [+] 6:32628179-32628270 | [+] 6:32628179-32628270 | [+] 6:32628179-32628270 | [+] 6:32631942-32632092 | [+] 6:32631942-32632092 | [+] 6:32631942-32632092 | [+] 6:32631942-32632092 | [+] 6:32631942-32632092 | [+] 6:32631942-32632092 | [+] 6:32632744-32632909 | [+] 6:32632744-32632909 | [+] 6:32632744-32632909 | [+] 6:326…
XLOC_060500	NAPB	ENSG00000125814	0.00939142	0.788054	Down-regulated	-0.917937	[-] 20:23373138-23377486 | [-] 20:23373138-23377486 | [-] 20:23373138-23377486 | [-] 20:23373138-23377486 | [-] 20:23373138-23377486 | [-] 20:23373138-23377486 | [-] 20:23374519-23377486 | [-] 20:23374519-23377486 | [-] 20:23374519-23377486 | [-] 20:23374522-23377486 | [-] 20:23378799-23379935 | [-] 20:23379445-23379495 | [-] 20:23379445-23379495 | [-] 20:23379445-23379495 | [-] 20:23379445-23379…
XLOC_081608	NA	NA	0.0094261	0.788054	Up-regulated	1.39484	[-] 5:72561260-72568807
XLOC_072844	NPNT	ENSG00000168743	0.00944449	0.788054	Down-regulated	-1.09051	[+] 4:105894775-105894892 | [+] 4:105894775-105894892 | [+] 4:105894775-105894892 | [+] 4:105895437-105895723 | [+] 4:105895437-105895723 | [+] 4:105895437-105895723 | [+] 4:105895437-105895723 | [+] 4:105895437-105895723 | [+] 4:105895437-105895723 | [+] 4:105895437-105895723 | [+] 4:105895437-105895723 | [+] 4:105895437-105895723 | [+] 4:105895440-105895723 | [+] 4:105895441-105895723 | [+] 4:1…
XLOC_020193	CLMP	ENSG00000166250	0.00950427	0.788968	Down-regulated	-1.32139	[-] 11:123069666-123073774 | [-] 11:123069666-123073774 | [-] 11:123069865-123073774 | [-] 11:123073485-123073774 | [-] 11:123073706-123073774 | [-] 11:123074702-123074816 | [-] 11:123074702-123074816 | [-] 11:123074702-123074843 | [-] 11:123074702-123074850 | [-] 11:123074702-123074850 | [-] 11:123083082-123083207 | [-] 11:123083085-123083207 | [-] 11:123083085-123083207 | [-] 11:123083085-12308…
XLOC_007850	RXRG	ENSG00000143171	0.00959209	0.788968	Down-regulated	-0.79514	[-] 1:165400917-165401410 | [-] 1:165400923-165401410 | [-] 1:165406812-165406917 | [-] 1:165406812-165406917 | [-] 1:165408227-165408318 | [-] 1:165408227-165408318 | [-] 1:165409558-165409690 | [-] 1:165409558-165409690 | [-] 1:165410702-165410831 | [-] 1:165410702-165410831 | [-] 1:165410750-165410831 | [-] 1:165410949-165411109 | [-] 1:165410949-165411109 | [-] 1:165410949-165411109 | [-] 1:1…
XLOC_001237	ELAVL4	ENSG00000162374	0.00959254	0.788968	Down-regulated	-1.26544	[+] 1:50048014-50048182 | [+] 1:50048014-50048182 | [+] 1:50048014-50048182 | [+] 1:50048014-50048182 | [+] 1:50048014-50048182 | [+] 1:50103910-50104000 | [+] 1:50105690-50105950 | [+] 1:50106258-50106393 | [+] 1:50106292-50106393 | [+] 1:50106292-50106393 | [+] 1:50106292-50106393 | [+] 1:50108915-50109198 | [+] 1:50108933-50109198 | [+] 1:50108933-50109198 | [+] 1:50108966-50109198 | [+] 1:501…
XLOC_063944	PI4KAP1	ENSG00000274602	0.00963284	0.788968	Down-regulated	-1.45573	[-] 22:18533646-18534053 | [-] 22:18533646-18534053 | [-] 22:18533646-18534053 | [-] 22:18533646-18534053 | [-] 22:18533657-18534053 | [-] 22:18533657-18534053 | [-] 22:18533671-18534053 | [-] 22:18534005-18534053 | [-] 22:18535245-18535328 | [-] 22:18535245-18535328 | [-] 22:18535245-18535328 | [-] 22:18535245-18535328 | [-] 22:18535245-18535328 | [-] 22:18535245-18535328 | [-] 22:18535245-18535…
XLOC_066458	ATP6V1A	ENSG00000114573	0.00963998	0.788968	Down-regulated	-0.861811	[+] 3:113747019-113747113 | [+] 3:113747019-113747113 | [+] 3:113747019-113747113 | [+] 3:113747019-113747127 | [+] 3:113747033-113747113 | [+] 3:113747037-113747113 | [+] 3:113747042-113747113 | [+] 3:113747050-113747127 | [+] 3:113764601-113764624 | [+] 3:113768919-113768960 | [+] 3:113778741-113778835 | [+] 3:113778741-113778835 | [+] 3:113778741-113778835 | [+] 3:113778741-113778835 | [+] 3:1…
XLOC_028560	NA	NA	0.00967281	0.788968	Up-regulated	3.23722	[-] 13:105916436-105921436 | [-] 13:105916436-105922070 | [-] 13:105923707-105938568 | [-] 13:105938286-105938489
XLOC_079728	LSM11	ENSG00000155858	0.00978658	0.791866	Down-regulated	-0.799033	[+] 5:157743695-157744198 | [+] 5:157751390-157751529 | [+] 5:157754004-157754087 | [+] 5:157754854-157760709
XLOC_015005	LUZP2	ENSG00000187398	0.00981448	0.791866	Down-regulated	-0.855444	[+] 11:24496217-24497305 | [+] 11:24496261-24497305 | [+] 11:24496970-24497305 | [+] 11:24496970-24497305 | [+] 11:24497059-24497305 | [+] 11:24497139-24497305 | [+] 11:24497178-24497305 | [+] 11:24497195-24497305 | [+] 11:24497211-24497305 | [+] 11:24729140-24729286 | [+] 11:24729169-24729286 | [+] 11:24729169-24729286 | [+] 11:24729169-24729286 | [+] 11:24729169-24729286 | [+] 11:24729169-24729…
XLOC_045272	DOK6	ENSG00000206052	0.00981742	0.791866	Down-regulated	-1.09344	[+] 18:69401055-69401310 | [+] 18:69564487-69564594 | [+] 18:69599384-69599498 | [+] 18:69643675-69643790 | [+] 18:69643675-69643790 | [+] 18:69643675-69643790 | [+] 18:69643688-69643790 | [+] 18:69647406-69647549 | [+] 18:69647406-69647549 | [+] 18:69677734-69677853 | [+] 18:69677734-69677853 | [+] 18:69677734-69677853 | [+] 18:69677734-69677853 | [+] 18:69677734-69677853 | [+] 18:69677734-69677…
XLOC_105933	TRPM3	ENSG00000083067	0.00998522	0.800282	Down-regulated	-0.706576	[-] 9:70524730-70535451 | [-] 9:70524730-70535451 | [-] 9:70524730-70535451 | [-] 9:70524730-70535451 | [-] 9:70524730-70535451 | [-] 9:70524730-70535451 | [-] 9:70524730-70535451 | [-] 9:70524730-70535451 | [-] 9:70524730-70535451 | [-] 9:70524730-70535451 | [-] 9:70524730-70535451 | [-] 9:70524730-70535451 | [-] 9:70524730-70535451 | [-] 9:70524730-70535451 | [-] 9:70524730-70535451 | [-] 9:705…
XLOC_032552	NA	NA	1.4483e-07	NA	Down-regulated	-7.42846	[+] 15:24454514-24455187
XLOC_032561	NA	NA	6.96845e-06	NA	Down-regulated	-6.66845	[+] 15:24475142-24476438
XLOC_032550	NA	NA	1.07447e-05	NA	Down-regulated	-6.60757	[+] 15:24452639-24452931
XLOC_032555	NA	NA	2.06664e-05	NA	Down-regulated	-6.09092	[+] 15:24466168-24467384
XLOC_032556	NA	NA	5.39559e-05	NA	Down-regulated	-5.04417	[+] 15:24467527-24469090
XLOC_032554	NA	NA	7.40071e-05	NA	Down-regulated	-6.59832	[+] 15:24463526-24464494
XLOC_084970	ANKRD66	ENSG00000230062	0.000698072	NA	Up-regulated	4.51725	[+] 6:46746847-46746990 | [+] 6:46746917-46746990 | [+] 6:46746917-46746990 | [+] 6:46749896-46749979 | [+] 6:46749896-46749979 | [+] 6:46749896-46749979 | [+] 6:46751937-46752111 | [+] 6:46751937-46752111 | [+] 6:46751937-46752111 | [+] 6:46753722-46753950 | [+] 6:46753722-46753950 | [+] 6:46753722-46753950 | [+] 6:46753746-46753950 | [+] 6:46756079-46758424 | [+] 6:46756079-46758424 | [+] 6:467…
XLOC_090915	KIF25-AS1	ENSG00000229921	0.00121581	NA	Down-regulated	-4.98403	[-] 6:167992604-167994153 | [-] 6:167992604-167994153 | [-] 6:167992604-167994153 | [-] 6:167992604-167994464 | [-] 6:167992822-167994153 | [-] 6:167994172-167994464 | [-] 6:167995513-167996103 | [-] 6:167995513-167996103 | [-] 6:167995513-167996103 | [-] 6:167995513-167996103 | [-] 6:167995513-167996103 | [-] 6:167995513-167996103 | [-] 6:167996206-167996601 | [-] 6:167996206-167997077 | [-] 6:1…
XLOC_032158	NA	NA	0.00127901	NA	Down-regulated	-3.70735	[-] 14:104464685-104471627
XLOC_032553	NA	NA	0.00132874	NA	Down-regulated	-4.69693	[+] 15:24455911-24456937
XLOC_032557	NA	NA	0.00153937	NA	Down-regulated	-5.7395	[+] 15:24469305-24469995
XLOC_032559	NA	NA	0.00192075	NA	Down-regulated	-5.27401	[+] 15:24473293-24473793
XLOC_074446	RP11-539L10.2	ENSG00000246526	0.00223774	NA	Up-regulated	2.30398	[-] 4:6684159-6688896 | [-] 4:6684159-6689459 | [-] 4:6687448-6688896 | [-] 4:6689309-6689459 | [-] 4:6689309-6689459 | [-] 4:6690299-6690519 | [-] 4:6690299-6690691 | [-] 4:6690299-6690723
XLOC_093003	NA	NA	0.00260492	NA	Up-regulated	2.41216	[+] 7:106043895-106050276
XLOC_100601	RP11-653B10.1	ENSG00000253503	0.00329268	NA	Down-regulated	-3.03992	[-] 8:82509777-82512205 | [-] 8:82509777-82512205 | [-] 8:82514568-82514661 | [-] 8:82514568-82514661 | [-] 8:82514568-82514661 | [-] 8:82523233-82523366 | [-] 8:82523233-82523366 | [-] 8:82523233-82523366 | [-] 8:82523336-82523366 | [-] 8:82526045-82526098 | [-] 8:82526045-82526098 | [-] 8:82526045-82526098 | [-] 8:82526045-82526098 | [-] 8:82526045-82526098 | [-] 8:82536236-82536405 | [-] 8:825…
XLOC_081581	RP11-195E2.1	ENSG00000230847	0.00375856	NA	Up-regulated	4.27124	[-] 5:71074225-71074326 | [-] 5:71076311-71076352 | [-] 5:71079797-71079968 | [-] 5:71082777-71082992 | [-] 5:71093047-71093193
XLOC_085209	NA	NA	0.00392687	NA	Up-regulated	4.93822	[+] 6:66853994-66855554
XLOC_014758	SNORA45B	ENSG00000212607	0.00396503	NA	Down-regulated	-4.43859	[+] 11:8685439-8685569
XLOC_026938	NA	NA	0.00410925	NA	Up-regulated	3.94935	[-] 13:18808719-18809271 | [-] 13:18809425-18809432
XLOC_047744	NA	NA	0.00417501	NA	Up-regulated	4.96567	[+] 19:41140916-41141945
XLOC_079363	SNORA74	ENSG00000252213	0.00423606	NA	Down-regulated	-3.20152	[+] 5:139276180-139276320
XLOC_074490	NA	NA	0.00438701	NA	Up-regulated	4.78897	[-] 4:9182609-9184693
XLOC_077752	IL7R	ENSG00000168685	0.00463514	NA	Up-regulated	2.04789	[+] 5:35852695-35852938 | [+] 5:35852695-35852938 | [+] 5:35852695-35852938 | [+] 5:35852695-35852938 | [+] 5:35852695-35852938 | [+] 5:35852695-35852938 | [+] 5:35852723-35852938 | [+] 5:35856032-35856169 | [+] 5:35856032-35856169 | [+] 5:35856032-35856169 | [+] 5:35856032-35856169 | [+] 5:35856295-35856687 | [+] 5:35856295-35856687 | [+] 5:35856295-35856687 | [+] 5:35856295-35856687 | [+] 5:358…
XLOC_074492	NA	NA	0.00483089	NA	Up-regulated	4.64572	[-] 4:9187691-9190568
XLOC_082348	NA	NA	0.00506909	NA	Up-regulated	4.37755	[-] 5:120044033-120046221
XLOC_064730	NA	NA	0.00558885	NA	Up-regulated	3.03904	[-] 22:49050180-49052393
XLOC_066329	NA	NA	0.00564686	NA	Down-regulated	-2.04818	[+] 3:100801451-100807025
XLOC_005768	RNU5D-1	ENSG00000200169	0.00598679	NA	Down-regulated	-3.40827	[-] 1:44731055-44731170
XLOC_085216	NA	NA	0.006061	NA	Up-regulated	3.07318	[+] 6:66876066-66883823
XLOC_066065	LINC00960	ENSG00000242516	0.00638497	NA	Up-regulated	3.13123	[+] 3:75672192-75672769 | [+] 3:75672391-75672769 | [+] 3:75672391-75672769 | [+] 3:75673194-75673238 | [+] 3:75673194-75673238 | [+] 3:75673194-75673238 | [+] 3:75673847-75674006 | [+] 3:75673847-75674006 | [+] 3:75673847-75675880 | [+] 3:75674413-75675880 | [+] 3:75675764-75675880 | [+] 3:75675764-75675880 | [+] 3:75675968-75676128 | [+] 3:75675968-75676128 | [+] 3:75675968-75676128 | [+] 3:756…
XLOC_077166	NA	NA	0.00641468	NA	Down-regulated	-2.11203	[-] 4:180045840-180049738
XLOC_085208	NA	NA	0.00667981	NA	Up-regulated	3.54887	[+] 6:66852261-66852455 | [+] 6:66852261-66853189 | [+] 6:66889405-66892300
XLOC_052139	RGPD4	ENSG00000196862	0.00685313	NA	Down-regulated	-2.97215	[+] 2:107826937-107827085 | [+] 2:107836602-107836669 | [+] 2:107838257-107838368 | [+] 2:107838812-107838964 | [+] 2:107843009-107843239 | [+] 2:107843585-107843730 | [+] 2:107848341-107848536 | [+] 2:107854556-107854643 | [+] 2:107856760-107856969 | [+] 2:107859114-107859295 | [+] 2:107859379-107859554 | [+] 2:107859722-107859845 | [+] 2:107860766-107860927 | [+] 2:107861194-107861331 | [+] 2:1…
XLOC_058297	NA	NA	0.00728198	NA	Down-regulated	-3.77958	[-] 2:216239911-216241834
XLOC_085219	NA	NA	0.00759161	NA	Up-regulated	5.14967	[+] 6:66895680-66898293
XLOC_044491	NA	NA	0.00762329	NA	Up-regulated	1.93405	[+] 18:14268785-14271548
XLOC_004009	NA	NA	0.00814354	NA	Up-regulated	3.59208	[+] 1:213404109-213406605
XLOC_095254	PMS2L2	ENSG00000278416	0.00847182	NA	Down-regulated	-2.49795	[-] 7:75344015-75344107 | [-] 7:75351836-75352021 | [-] 7:75353290-75353402 | [-] 7:75353569-75353655 | [-] 7:75355549-75355688 | [-] 7:75358910-75359256 | [-] 7:75359389-75359550
XLOC_071801	NA	NA	0.00890799	NA	Up-regulated	2.3182	[+] 4:28607179-28620148
