# Supplementary material for: Initial findings of striatum tripartite model in OCD brain samples based on transcriptome analysis
Source: Sci Rep. 2019 Feb 28;9:3086. doi: 10.1038/s41598-019-38965-1 (PMC6395771; doi:10.1038/s41598-019-38965-1)
Supplement: Supplementary file 4 — Table S5 [file 41598_2019_38965_MOESM4_ESM.xlsx]

## Sheet: Supplementary_Table5
Table S5: Differential expression analysis from putamen (PT) (n=306)
ID	Gene Symbol	Ensembl Gene	p-value	Adjusted p-value	Regulation in OCD	Log2FoldChange	Chr Coordinate
XLOC_001742	CYR61	ENSG00000142871	5.66572e-12	1.37745e-07	Down-regulated	-1.79034	[+] 1:85580761-85581047 | [+] 1:85580761-85581047 | [+] 1:85580761-85581047 | [+] 1:85580761-85581047 | [+] 1:85580761-85581578 | [+] 1:85580761-85582284 | [+] 1:85581200-85581578 | [+] 1:85581365-85581578 | [+] 1:85581365-85581578 | [+] 1:85581365-85581810 | [+] 1:85581365-85582284 | [+] 1:85581928-85582099 | [+] 1:85581928-85582284 | [+] 1:85581928-85582284 | [+] 1:85581928-85582284 | [+] 1:855…
XLOC_083275	DUSP1	ENSG00000120129	5.52262e-11	5.51821e-07	Down-regulated	-1.75204	[-] 5:172768016-172769132 | [-] 5:172768016-172769132 | [-] 5:172768016-172769132 | [-] 5:172768016-172769794 | [-] 5:172768090-172769132 | [-] 5:172769575-172769794 | [-] 5:172769575-172769794 | [-] 5:172769575-172770306 | [-] 5:172769575-172771279 | [-] 5:172770161-172770306 | [-] 5:172770161-172771195 | [-] 5:172770586-172771195 | [-] 5:172770586-172771195 | [-] 5:172770586-172771250
XLOC_097439	SNORD13	ENSG00000239039	6.80924e-11	5.51821e-07	Down-regulated	-1.70254	[+] 8:33513475-33513578
XLOC_033424	RNU5B-1	ENSG00000200156	1.85621e-10	1.1282e-06	Down-regulated	-1.25564	[+] 15:65304677-65304792
XLOC_033422	RNU5A-1	ENSG00000199568	1.08047e-09	5.25368e-06	Down-regulated	-1.43277	[+] 15:65296051-65296166
XLOC_017176	SNORA54	ENSG00000207008	2.99307e-09	1.21279e-05	Down-regulated	-1.1635	[-] 11:2963771-2963893
XLOC_056458	NA	NA	1.32648e-08	4.60705e-05	Up-regulated	4.08697	[-] 2:90223909-90226091 | [-] 2:90223909-90232376 | [-] 2:90227473-90232376
XLOC_047066	JUNB	ENSG00000171223	1.8289e-08	5.55803e-05	Down-regulated	-1.55398	[+] 19:12791496-12793315
XLOC_047867	FOSB	ENSG00000125740	2.1485e-08	5.80382e-05	Down-regulated	-1.50728	[+] 19:45467961-45468712 | [+] 19:45467995-45468712 | [+] 19:45467995-45468712 | [+] 19:45467995-45468712 | [+] 19:45467995-45468712 | [+] 19:45467995-45468712 | [+] 19:45467995-45468712 | [+] 19:45467995-45468712 | [+] 19:45467995-45468712 | [+] 19:45467995-45468712 | [+] 19:45467995-45468712 | [+] 19:45467995-45472706 | [+] 19:45467996-45468712 | [+] 19:45468435-45468712 | [+] 19:45468998-45470…
XLOC_028493	GPR183	ENSG00000169508	1.14321e-07	0.000277937	Down-regulated	-2.91446	[-] 13:99294530-99296163 | [-] 13:99307340-99307405
XLOC_084698	HSPA1B	ENSG00000204388	3.91044e-07	0.000864278	Down-regulated	-1.16593	[+] 6:31827735-31830255
XLOC_003988	ATF3	ENSG00000162772	6.809e-07	0.0013795	Down-regulated	-1.25672	[+] 1:212565334-212565483 | [+] 1:212565334-212565483 | [+] 1:212565334-212565483 | [+] 1:212565334-212565483 | [+] 1:212608628-212608930 | [+] 1:212608628-212608930 | [+] 1:212608628-212608930 | [+] 1:212608628-212608930 | [+] 1:212608628-212608930 | [+] 1:212608670-212608930 | [+] 1:212608670-212608930 | [+] 1:212608915-212608930 | [+] 1:212613436-212614127 | [+] 1:212615018-212615022 | [+] 1:2…
XLOC_084696	HSPA1A	ENSG00000204389	1.58407e-06	0.00296246	Down-regulated	-1.08151	[+] 6:31815464-31817946 | [+] 6:31815543-31815831 | [+] 6:31816327-31817946
XLOC_003797	BTG2	ENSG00000159388	1.84021e-06	0.00319566	Down-regulated	-1.27854	[+] 1:203305301-203305748 | [+] 1:203305491-203305748 | [+] 1:203305491-203305748 | [+] 1:203305491-203307688 | [+] 1:203305536-203305748 | [+] 1:203307104-203307688 | [+] 1:203307104-203307688 | [+] 1:203307104-203309602 | [+] 1:203307104-203313695 | [+] 1:203309138-203309569 | [+] 1:203309138-203313695 | [+] 1:203309138-203313695
XLOC_062157	NA	NA	3.04526e-06	0.00493577	Up-regulated	1.2731	[-] 21:13881165-13885041
XLOC_006089	JUN	ENSG00000177606	6.19013e-06	0.0094059	Down-regulated	-1.11228	[-] 1:58780788-58784327
XLOC_080297	RGS14	ENSG00000169220	9.56177e-06	0.0133333	Down-regulated	-0.761558	[+] 5:177357750-177358069 | [+] 5:177357777-177358069 | [+] 5:177357789-177358069 | [+] 5:177357837-177358069 | [+] 5:177357837-177358069 | [+] 5:177357837-177358069 | [+] 5:177357837-177358069 | [+] 5:177357837-177358069 | [+] 5:177365963-177365984 | [+] 5:177365963-177365984 | [+] 5:177365963-177365984 | [+] 5:177365963-177365984 | [+] 5:177365963-177365984 | [+] 5:177365963-177365984 | [+] 5:1…
XLOC_056461	NA	NA	9.87163e-06	0.0133333	Up-regulated	3.30009	[-] 2:90235303-90242790
XLOC_068052	HES1	ENSG00000114315	1.13207e-05	0.013625	Down-regulated	-1.26015	[+] 3:194136133-194136488 | [+] 3:194136142-194136488 | [+] 3:194136145-194136488 | [+] 3:194136145-194136488 | [+] 3:194136148-194136488 | [+] 3:194136617-194136712 | [+] 3:194136617-194136712 | [+] 3:194136617-194137048 | [+] 3:194136617-194137284 | [+] 3:194136617-194138946 | [+] 3:194136961-194137048 | [+] 3:194136961-194138946 | [+] 3:194137683-194138732 | [+] 3:194137683-194138946
XLOC_050634	RP11-373D23.2	ENSG00000270640	1.17689e-05	0.013625	Down-regulated	-1.61156	[+] 2:28395830-28401215 | [+] 2:28396815-28397110
XLOC_082780	NA	NA	1.13806e-05	0.013625	Down-regulated	-1.08359	[-] 5:141702509-141714243 | [-] 5:141702509-141752524 | [-] 5:141702509-141756725 | [-] 5:141715548-141756725 | [-] 5:141752840-141753710
XLOC_063944	PI4KAP1	ENSG00000274602	1.24657e-05	0.0137757	Down-regulated	-1.82553	[-] 22:18533646-18534053 | [-] 22:18533646-18534053 | [-] 22:18533646-18534053 | [-] 22:18533646-18534053 | [-] 22:18533657-18534053 | [-] 22:18533657-18534053 | [-] 22:18533671-18534053 | [-] 22:18534005-18534053 | [-] 22:18535245-18535328 | [-] 22:18535245-18535328 | [-] 22:18535245-18535328 | [-] 22:18535245-18535328 | [-] 22:18535245-18535328 | [-] 22:18535245-18535328 | [-] 22:18535245-18535…
XLOC_021304	NR4A1	ENSG00000123358	1.46376e-05	0.0154725	Down-regulated	-2.47585	[+] 12:52022832-52022939 | [+] 12:52022832-52022939 | [+] 12:52037177-52037443 | [+] 12:52037177-52037443 | [+] 12:52037242-52037443 | [+] 12:52037494-52038749 | [+] 12:52037715-52038749 | [+] 12:52037715-52038749 | [+] 12:52037715-52038749 | [+] 12:52041805-52041929 | [+] 12:52041810-52041929 | [+] 12:52041810-52041929 | [+] 12:52041810-52041929 | [+] 12:52041810-52041929 | [+] 12:52041810-52041…
XLOC_074238	ANKRD37	ENSG00000186352	1.72487e-05	0.0158768	Down-regulated	-1.48803	[+] 4:185395854-185396424 | [+] 4:185395960-185396424 | [+] 4:185396020-185396424 | [+] 4:185396021-185396424 | [+] 4:185396021-185396424 | [+] 4:185396045-185396424 | [+] 4:185396484-185396950 | [+] 4:185396811-185396950 | [+] 4:185396832-185396950 | [+] 4:185396832-185396950 | [+] 4:185396832-185396950 | [+] 4:185396832-185396950 | [+] 4:185396841-185396950 | [+] 4:185396841-185396950 | [+] 4:1…
XLOC_063790	NA	NA	1.61022e-05	0.0158768	Down-regulated	-0.853863	[+] 22:48903241-48908734 | [+] 22:48903241-48916481 | [+] 22:48903241-48922861 | [+] 22:48903256-48903939 | [+] 22:48904506-48916481 | [+] 22:48917098-48922960 | [+] 22:48917098-48922960 | [+] 22:48923274-48925040 | [+] 22:48925139-48941226 | [+] 22:48935538-48941226
XLOC_002150	NA	NA	1.69554e-05	0.0158768	Down-regulated	-1.00652	[+] 1:103136711-103168205
XLOC_095996	NA	NA	1.76322e-05	0.0158768	Up-regulated	1.74842	[-] 7:118056355-118071309
XLOC_096008	NA	NA	1.89657e-05	0.0164677	Up-regulated	1.17022	[-] 7:118128461-118153319 | [-] 7:118128461-118180419 | [-] 7:118155432-118169394 | [-] 7:118180894-118184009 | [-] 7:118183915-118183974
XLOC_032158	NA	NA	2.07447e-05	0.0173912	Down-regulated	-3.92386	[-] 14:104464685-104471627
XLOC_038842	HERC2P4	ENSG00000230267	2.41566e-05	0.0195765	Up-regulated	2.17964	[-] 16:32103245-32103471 | [-] 16:32103245-32103471 | [-] 16:32103245-32103471 | [-] 16:32117105-32117290 | [-] 16:32117105-32117290 | [-] 16:32117105-32117290 | [-] 16:32117387-32117463 | [-] 16:32117387-32117463 | [-] 16:32117387-32117463 | [-] 16:32118282-32118409 | [-] 16:32118282-32118409 | [-] 16:32118282-32118409 | [-] 16:32151719-32152344 | [-] 16:32151719-32152344 | [-] 16:32151719-32152…
XLOC_085210	NA	NA	2.70101e-05	0.0211829	Up-regulated	3.25479	[+] 6:66855693-66863911
XLOC_047091	IER2	ENSG00000160888	3.14478e-05	0.0238925	Down-regulated	-1.13091	[+] 19:13150376-13150552 | [+] 19:13150415-13150552 | [+] 19:13150433-13150552 | [+] 19:13151975-13154908 | [+] 19:13152944-13154908 | [+] 19:13153097-13154249 | [+] 19:13153097-13154919
XLOC_082781	NA	NA	3.6125e-05	0.0266143	Down-regulated	-0.976628	[-] 5:141756865-141757730 | [-] 5:141756865-141757730 | [-] 5:141756865-141757730 | [-] 5:141757875-141775087 | [-] 5:141757875-141775087 | [-] 5:141757875-141780335 | [-] 5:141780573-141821067 | [-] 5:141794039-141794256
XLOC_111684	NA	NA	4.04267e-05	0.0289074	Down-regulated	-1.65554	[+] KI270733.1:173000-173150
XLOC_019807	TMPRSS5	ENSG00000166682	4.34179e-05	0.0301593	Up-regulated	1.01854	[-] 11:113687058-113688274 | [-] 11:113687058-113688274 | [-] 11:113687058-113688274 | [-] 11:113687058-113688274 | [-] 11:113687058-113688274 | [-] 11:113687058-113688274 | [-] 11:113687058-113688274 | [-] 11:113687058-113688274 | [-] 11:113687058-113688274 | [-] 11:113687058-113688274 | [-] 11:113687058-113688274 | [-] 11:113687058-113688274 | [-] 11:113687058-113688274 | [-] 11:113687058-11368…
XLOC_064934	FBLN2	ENSG00000163520	5.14407e-05	0.0347396	Down-regulated	-1.09777	[+] 3:13549131-13549208 | [+] 3:13549131-13549208 | [+] 3:13549131-13549208 | [+] 3:13549131-13549208 | [+] 3:13549181-13549208 | [+] 3:13566476-13566542 | [+] 3:13566476-13566542 | [+] 3:13566476-13566542 | [+] 3:13568740-13569080 | [+] 3:13568740-13569080 | [+] 3:13568740-13569080 | [+] 3:13570315-13570831 | [+] 3:13570315-13570970 | [+] 3:13570315-13570970 | [+] 3:13570315-13570995 | [+] 3:135…
XLOC_062156	NA	NA	6.86113e-05	0.0450832	Up-regulated	1.11581	[-] 21:13849720-13855750
XLOC_012297	NA	NA	7.14636e-05	0.0457217	Up-regulated	1.49371	[-] 10:6768583-6774935 | [-] 10:6768583-6778691 | [-] 10:6779111-6779146
XLOC_022958	SLC2A3	ENSG00000059804	8.43189e-05	0.0525631	Down-regulated	-0.903648	[-] 12:7919182-7919528 | [-] 12:7919182-7919528 | [-] 12:7919182-7921631 | [-] 12:7919182-7921631 | [-] 12:7919230-7921631 | [-] 12:7919231-7919528 | [-] 12:7919231-7921631 | [-] 12:7919666-7919750 | [-] 12:7919666-7921631 | [-] 12:7919666-7921631 | [-] 12:7921071-7921631 | [-] 12:7921545-7921631 | [-] 12:7922821-7923024 | [-] 12:7922821-7923024 | [-] 12:7922821-7923024 | [-] 12:7922821-7923024 |…
XLOC_077557	NA	NA	0.000102558	0.0623349	Up-regulated	1.25033	[+] 5:15945019-15961245
XLOC_047975	PPP1R15A	ENSG00000087074	0.000111543	0.0645677	Down-regulated	-0.90674	[+] 19:48872382-48872651 | [+] 19:48872392-48872651 | [+] 19:48872392-48872651 | [+] 19:48872392-48874898 | [+] 19:48872392-48877004 | [+] 19:48873225-48874898 | [+] 19:48873225-48874898 | [+] 19:48873225-48877004 | [+] 19:48874318-48876042 | [+] 19:48875614-48876057 | [+] 19:48875614-48877004 | [+] 19:48875614-48877004
XLOC_038483	NPIPA5	ENSG00000183793	0.000111201	0.0645677	Down-regulated	-3.16493	[-] 16:15363624-15364069 | [-] 16:15364876-15364932 | [-] 16:15364876-15364932 | [-] 16:15365174-15365464 | [-] 16:15365174-15365464 | [-] 16:15365429-15365464 | [-] 16:15365429-15365464 | [-] 16:15365429-15365464 | [-] 16:15365574-15365634 | [-] 16:15365574-15365634 | [-] 16:15365574-15365634 | [-] 16:15365574-15365634 | [-] 16:15365574-15365634 | [-] 16:15366653-15366760 | [-] 16:15366653-15366…
XLOC_028495	NA	NA	0.000124375	0.0689154	Down-regulated	-3.32618	[-] 13:99301184-99306095
XLOC_037319	NA	NA	0.000124724	0.0689154	Down-regulated	-1.10803	[+] 16:62091496-62092052 | [+] 16:62091496-62092052 | [+] 16:62091496-62092052 | [+] 16:62091496-62092052 | [+] 16:62091496-62092052 | [+] 16:62091496-62092052 | [+] 16:62091496-62098138 | [+] 16:62093967-62094013 | [+] 16:62093967-62094013 | [+] 16:62093967-62094013 | [+] 16:62093967-62098138 | [+] 16:62098349-62102331 | [+] 16:62098349-62102331 | [+] 16:62098349-62102331 | [+] 16:62098349-62102…
XLOC_022733	SNORA49	ENSG00000208892	0.000145487	0.0786017	Down-regulated	-0.719939	[+] 12:132031224-132031359
XLOC_000677	THEMIS2	ENSG00000130775	0.000152394	0.0805434	Down-regulated	-1.07376	[+] 1:27872543-27872640 | [+] 1:27872543-27872640 | [+] 1:27872543-27872640 | [+] 1:27872543-27872640 | [+] 1:27872543-27872640 | [+] 1:27872543-27872640 | [+] 1:27872543-27872665 | [+] 1:27872543-27872665 | [+] 1:27872543-27872665 | [+] 1:27872543-27872665 | [+] 1:27872543-27872665 | [+] 1:27872543-27872665 | [+] 1:27872543-27872665 | [+] 1:27872544-27872665 | [+] 1:27872549-27872665 | [+] 1:278…
XLOC_106621	KLF4	ENSG00000136826	0.000168456	0.0871386	Down-regulated	-1.47874	[-] 9:107484786-107485926 | [-] 9:107484786-107485926 | [-] 9:107484786-107485926 | [-] 9:107484852-107485926 | [-] 9:107484852-107485926 | [-] 9:107484852-107485926 | [-] 9:107484854-107485926 | [-] 9:107487028-107487190 | [-] 9:107487028-107487190 | [-] 9:107487028-107487192 | [-] 9:107487028-107487192 | [-] 9:107487028-107487192 | [-] 9:107487028-107487192 | [-] 9:107487028-107488267 | [-] 9:1…
XLOC_015751	NPAS4	ENSG00000174576	0.000200634	0.0975564	Down-regulated	-3.99171	[+] 11:66421004-66421354 | [+] 11:66421004-66421354 | [+] 11:66421004-66421354 | [+] 11:66421004-66421354 | [+] 11:66421004-66421354 | [+] 11:66421004-66422271 | [+] 11:66421004-66422941 | [+] 11:66421091-66421354 | [+] 11:66422120-66422271 | [+] 11:66422120-66422271 | [+] 11:66422120-66422271 | [+] 11:66422120-66422271 | [+] 11:66422120-66422271 | [+] 11:66422120-66422271 | [+] 11:66422451-66422…
XLOC_032829	CHRM5	ENSG00000184984	0.00019772	0.0975564	Up-regulated	3.50347	[+] 15:33968279-33969150 | [+] 15:33968640-33969150 | [+] 15:33968720-33969150 | [+] 15:33968888-33969150 | [+] 15:33969421-33969445 | [+] 15:34018108-34018465 | [+] 15:34018227-34018465 | [+] 15:34046540-34046871 | [+] 15:34062643-34062783 | [+] 15:34062643-34065090 | [+] 15:34062643-34067457 | [+] 15:34062643-34067811 | [+] 15:34062643-34067811
XLOC_102946	NA	NA	0.000193486	0.0975564	Up-regulated	3.14381	[+] 9:63834475-63838331
XLOC_114725	AC004470.1	ENSG00000277735	0.000206734	0.0985515	Down-regulated	-1.25189	[-] X:22749530-22761551 | [-] X:22761306-22761390
XLOC_033741	MESDC1	ENSG00000140406	0.000215243	0.100635	Down-regulated	-0.724123	[+] 15:81000488-81006664 | [+] 15:81000944-81005788
XLOC_083547	FLT4	ENSG00000037280	0.000222134	0.101825	Down-regulated	-1.05437	[-] 5:180601503-180603390 | [-] 5:180601503-180603390 | [-] 5:180601503-180603390 | [-] 5:180601503-180603390 | [-] 5:180601503-180603390 | [-] 5:180601503-180603390 | [-] 5:180601503-180603390 | [-] 5:180601503-180603390 | [-] 5:180601503-180603390 | [-] 5:180601503-180603390 | [-] 5:180601503-180603390 | [-] 5:180601503-180603390 | [-] 5:180601503-180603390 | [-] 5:180601506-180603390 | [-] 5:1…
XLOC_037331	NA	NA	0.000226166	0.101825	Down-regulated	-1.9621	[+] 16:62166311-62174986
XLOC_102947	NA	NA	0.000232644	0.102837	Up-regulated	3.01363	[+] 9:63850819-63858428
XLOC_022445	RPS2P5	ENSG00000240342	0.000238429	0.103512	Down-regulated	-4.39376	[+] 12:118246084-118246962 | [+] 12:118246084-118246962
XLOC_035958	HBA2	ENSG00000188536	0.000264452	0.112796	Down-regulated	-1.89657	[+] 16:172847-173007 | [+] 16:172890-172958 | [+] 16:172894-173329 | [+] 16:172944-173007 | [+] 16:173125-173329 | [+] 16:173125-173329 | [+] 16:173125-173463 | [+] 16:173472-173675 | [+] 16:173472-173710 | [+] 16:173472-173710
XLOC_062127	bP-21264C1.3	ENSG00000279718	0.000273262	0.114544	Up-regulated	2.4116	[-] 21:9359393-9367120 | [-] 21:9364467-9365225
XLOC_074333	CPLX1	ENSG00000168993	0.000283816	0.116788	Down-regulated	-0.591332	[-] 4:784955-786698 | [-] 4:784955-786698 | [-] 4:784955-786698 | [-] 4:784957-786698 | [-] 4:784958-786698 | [-] 4:786390-786698 | [-] 4:786531-786698 | [-] 4:792433-792447 | [-] 4:792433-792447 | [-] 4:792433-792447 | [-] 4:792433-792608 | [-] 4:792433-792608 | [-] 4:792433-792608 | [-] 4:792433-792692 | [-] 4:792511-792608 | [-] 4:792511-792608 | [-] 4:792511-792608 | [-] 4:804756-804908 | [-]…
XLOC_112587	NA	NA	0.000288224	0.116788	Up-regulated	9.1896	[+] X:48846149-48861999
XLOC_002147	NA	NA	0.000293278	0.116888	Down-regulated	-0.875241	[+] 1:103108437-103127933
XLOC_017465	NA	NA	0.000301945	0.118401	Down-regulated	-2.21269	[-] 11:12949140-12959055
XLOC_030056	FOS	ENSG00000170345	0.000313341	0.12092	Down-regulated	-1.80912	[+] 14:75278736-75280128 | [+] 14:75278774-75279123 | [+] 14:75278774-75279123 | [+] 14:75278774-75279123 | [+] 14:75278774-75279123 | [+] 14:75278774-75279123 | [+] 14:75278774-75279128 | [+] 14:75278774-75279128 | [+] 14:75278774-75279128 | [+] 14:75278826-75279123 | [+] 14:75278828-75279123 | [+] 14:75278828-75279123 | [+] 14:75278828-75279128 | [+] 14:75278977-75279123 | [+] 14:75279237-75279…
XLOC_099746	LZTS1	ENSG00000061337	0.000356828	0.13555	Down-regulated	-0.636674	[-] 8:20245960-20249934 | [-] 8:20245960-20249934 | [-] 8:20245960-20249968 | [-] 8:20245960-20249968 | [-] 8:20245960-20250363 | [-] 8:20246165-20250363 | [-] 8:20246165-20250363 | [-] 8:20249722-20249934 | [-] 8:20249895-20249968 | [-] 8:20250112-20250363 | [-] 8:20250112-20250363 | [-] 8:20250112-20250363 | [-] 8:20252782-20253585 | [-] 8:20252782-20253585 | [-] 8:20252782-20253585 | [-] 8:202…
XLOC_062062	NA	NA	0.000373269	0.139614	Down-regulated	-2.26843	[+] 21:46161670-46164506
XLOC_090834	RP1-301L19.1	ENSG00000225683	0.000407294	0.147793	Up-regulated	0.798798	[-] 6:163165414-163166262 | [-] 6:163165414-163166262 | [-] 6:163166054-163166262 | [-] 6:163170441-163170936 | [-] 6:163170441-163170936 | [-] 6:163179738-163183553 | [-] 6:163179738-163183553 | [-] 6:163179738-163183553 | [-] 6:163179738-163183553 | [-] 6:163179738-163183553 | [-] 6:163179738-163183553 | [-] 6:163179738-163183553 | [-] 6:163179738-163183553 | [-] 6:163179738-163183557 | [-] 6:1…
XLOC_095510	NA	NA	0.000406775	0.147793	Up-regulated	0.692182	[-] 7:86485674-86524337
XLOC_079346	EGR1	ENSG00000120738	0.0004707	0.168289	Down-regulated	-0.934395	[+] 5:138465490-138466068 | [+] 5:138466757-138469315
XLOC_082782	AC005753.1	ENSG00000278925	0.000490177	0.172713	Down-regulated	-0.906318	[-] 5:141821230-141823713 | [-] 5:141821230-141823713 | [-] 5:141821230-141824412 | [-] 5:141821230-141833646 | [-] 5:141825038-141833646 | [-] 5:141825038-141833646 | [-] 5:141825092-141833646 | [-] 5:141825708-141826325
XLOC_080256	CPLX2	ENSG00000145920	0.000523447	0.180246	Down-regulated	-0.545511	[+] 5:175796310-175796784 | [+] 5:175796628-175796784 | [+] 5:175796742-175796784 | [+] 5:175805444-175805621 | [+] 5:175808989-175809068 | [+] 5:175808989-175809068 | [+] 5:175808989-175809068 | [+] 5:175809333-175809392 | [+] 5:175837521-175837848 | [+] 5:175861628-175861763 | [+] 5:175861628-175861763 | [+] 5:175871404-175871705 | [+] 5:175871498-175871705 | [+] 5:175871578-175871705 | [+] 5:1…
XLOC_107609	NRARP	ENSG00000198435	0.000536759	0.180246	Down-regulated	-0.964155	[-] 9:137298755-137298775 | [-] 9:137298925-137302294 | [-] 9:137300482-137302251
XLOC_031755	DIO2	ENSG00000211448	0.00053054	0.180246	Down-regulated	-0.611348	[-] 14:80197527-80203086 | [-] 14:80197527-80203086 | [-] 14:80197527-80203086 | [-] 14:80197527-80203288 | [-] 14:80197527-80203288 | [-] 14:80197527-80203288 | [-] 14:80197527-80203288 | [-] 14:80197527-80203288 | [-] 14:80197527-80203288 | [-] 14:80197530-80203288 | [-] 14:80197530-80203288 | [-] 14:80202503-80203288 | [-] 14:80202598-80203288 | [-] 14:80202618-80203086 | [-] 14:80202819-80203…
XLOC_056659	AC092168.4	ENSG00000228488	0.000541211	0.180246	Down-regulated	-0.848945	[-] 2:100697261-100722393 | [-] 2:100722221-100722393 | [-] 2:100722820-100722882 | [-] 2:100722820-100730788
XLOC_017467	LINC00958	ENSG00000251381	0.000571412	0.187732	Down-regulated	-1.94772	[-] 11:12962273-12962763 | [-] 11:12962273-12962763 | [-] 11:12962510-12962763 | [-] 11:12965108-12965214 | [-] 11:12978669-12980909 | [-] 11:12978669-12980909 | [-] 11:12978669-12980909 | [-] 11:12978669-12980909 | [-] 11:12978669-12980999 | [-] 11:12979317-12980909 | [-] 11:12979317-12980909 | [-] 11:12979535-12980999 | [-] 11:12980038-12980909 | [-] 11:12980211-12980909 | [-] 11:12980487-12980…
XLOC_013746	PPP1R3C	ENSG00000119938	0.000587693	0.188	Down-regulated	-0.591122	[-] 10:91618473-91625988 | [-] 10:91628442-91630866 | [-] 10:91629689-91630866 | [-] 10:91632956-91633054 | [-] 10:91632956-91633064
XLOC_048861	DNAJB1	ENSG00000132002	0.000582814	0.188	Down-regulated	-0.732241	[-] 19:14514758-14516170 | [-] 19:14514758-14516170 | [-] 19:14514758-14516170 | [-] 19:14514758-14516170 | [-] 19:14514758-14516170 | [-] 19:14514758-14516170 | [-] 19:14514770-14516170 | [-] 19:14515649-14516170 | [-] 19:14516113-14516170 | [-] 19:14516466-14517046 | [-] 19:14516466-14517046 | [-] 19:14516466-14517046 | [-] 19:14516466-14517046 | [-] 19:14516466-14517046 | [-] 19:14516466-14517…
XLOC_028505	NA	NA	0.000609065	0.192306	Up-regulated	0.832304	[-] 13:99932193-99935817 | [-] 13:99932193-99957230 | [-] 13:99957083-99957115
XLOC_085216	NA	NA	0.000654675	0.204057	Up-regulated	2.84413	[+] 6:66876066-66883823
XLOC_094352	NA	NA	0.000675508	0.207886	Up-regulated	2.52175	[-] 7:22099691-22104200
XLOC_087665	SMOC2	ENSG00000112562	0.000692246	0.210373	Down-regulated	-0.735703	[+] 6:168440403-168440488 | [+] 6:168441128-168441454 | [+] 6:168441151-168441454 | [+] 6:168441151-168441454 | [+] 6:168441151-168441454 | [+] 6:168509915-168510086 | [+] 6:168509915-168510086 | [+] 6:168509915-168510086 | [+] 6:168509915-168510086 | [+] 6:168509915-168510086 | [+] 6:168526346-168526452 | [+] 6:168526346-168526452 | [+] 6:168526346-168526452 | [+] 6:168526346-168526452 | [+] 6:1…
XLOC_055994	PAIP2B	ENSG00000124374	0.000743076	0.216232	Up-regulated	0.555793	[-] 2:71182508-71188535 | [-] 2:71182508-71188535 | [-] 2:71182739-71188535 | [-] 2:71189845-71190021 | [-] 2:71189845-71190021 | [-] 2:71189845-71190021 | [-] 2:71202452-71202600 | [-] 2:71202452-71202600 | [-] 2:71202452-71202600 | [-] 2:71226355-71226400 | [-] 2:71226928-71227083 | [-] 2:71226963-71227127
XLOC_062623	SNORA80A	ENSG00000200792	0.000736778	0.216232	Down-regulated	-1.39376	[-] 21:32377187-32377322
XLOC_014430	LINC01165	ENSG00000229081	0.000747099	0.216232	Down-regulated	-1.07015	[-] 10:132518804-132526177 | [-] 10:132520827-132522449
XLOC_080157	CTC-575D19.1	ENSG00000233913	0.000743364	0.216232	Down-regulated	-2.95454	[+] 5:168616352-168616996
XLOC_094130	ETV1	ENSG00000006468	0.00079195	0.218794	Down-regulated	-0.597117	[-] 7:13890751-13896087 | [-] 7:13890751-13896087 | [-] 7:13890751-13896087 | [-] 7:13890751-13896087 | [-] 7:13890751-13896087 | [-] 7:13890751-13896087 | [-] 7:13890751-13896087 | [-] 7:13890751-13896087 | [-] 7:13890751-13896087 | [-] 7:13890751-13896087 | [-] 7:13890751-13896087 | [-] 7:13890751-13896087 | [-] 7:13890751-13896087 | [-] 7:13890751-13896087 | [-] 7:13890751-13896087 | [-] 7:138…
XLOC_115163	PCSK1N	ENSG00000102109	0.00077945	0.218794	Down-regulated	-0.943457	[-] X:48831073-48831455 | [-] X:48831094-48831455 | [-] X:48831869-48832341 | [-] X:48831869-48832341 | [-] X:48832263-48832341 | [-] X:48834515-48834827 | [-] X:48834515-48834827 | [-] X:48835419-48835633
XLOC_100787	RP11-37B2.1	ENSG00000251136	0.000787181	0.218794	Up-regulated	0.591504	[-] 8:89557995-89588050 | [-] 8:89557995-89588050 | [-] 8:89557995-89588050 | [-] 8:89557995-89588050 | [-] 8:89557995-89588050 | [-] 8:89557995-89588050 | [-] 8:89557995-89588050 | [-] 8:89557995-89588050 | [-] 8:89557995-89588050 | [-] 8:89557995-89588050 | [-] 8:89557995-89588050 | [-] 8:89596419-89596481 | [-] 8:89596419-89596512 | [-] 8:89596419-89596512 | [-] 8:89596419-89596512 | [-] 8:895…
XLOC_117385	MAFIP	ENSG00000278212	0.000779921	0.218794	Up-regulated	2.82073	[-] Y:11153858-11154070 | [-] Y:11153858-11154070 | [-] Y:11154882-11155040 | [-] Y:11154882-11155040 | [-] Y:11155654-11155878 | [-] Y:11155654-11155878 | [-] Y:11156568-11156688 | [-] Y:11156568-11157208 | [-] Y:11157054-11157123 | [-] Y:11158537-11159013 | [-] Y:11160339-11163137 | [-] Y:11160339-11163482 | [-] Y:11212744-11212774 | [-] Y:11212744-11212802 | [-] Y:11214777-11214778
XLOC_104448	SLC25A25	ENSG00000148339	0.000825932	0.219611	Down-regulated	-0.706035	[+] 9:128068201-128068580 | [+] 9:128068293-128068580 | [+] 9:128091464-128092089 | [+] 9:128091464-128092089 | [+] 9:128098304-128098725 | [+] 9:128098537-128098725 | [+] 9:128099275-128099385 | [+] 9:128100867-128101222 | [+] 9:128100867-128101222 | [+] 9:128101096-128101222 | [+] 9:128101096-128101222 | [+] 9:128101096-128101222 | [+] 9:128101096-128101222 | [+] 9:128101096-128101222 | [+] 9:1…
XLOC_057181	RP11-629P16.1	ENSG00000271179	0.00081829	0.219611	Up-regulated	1.25972	[-] 2:132079470-132092721 | [-] 2:132080290-132080755
XLOC_061383	bP-2189O9.2	ENSG00000278931	0.00083104	0.219611	Up-regulated	1.67056	[+] 21:8815520-8815816 | [+] 21:8823069-8823205 | [+] 21:8823121-8823205 | [+] 21:8857260-8857318 | [+] 21:8857260-8857318 | [+] 21:8857288-8857318 | [+] 21:8857288-8857318 | [+] 21:8859997-8860066 | [+] 21:8859997-8860066 | [+] 21:8859997-8860066 | [+] 21:8859997-8860066 | [+] 21:8864001-8864082 | [+] 21:8864001-8864082 | [+] 21:8864001-8864082 | [+] 21:8864001-8864082 | [+] 21:8866871-8866899 |…
XLOC_041663	NA	NA	0.00082024	0.219611	Up-regulated	0.695072	[+] 17:68224032-68236244
XLOC_043147	GFAP	ENSG00000131095	0.000883631	0.230998	Up-regulated	0.866672	[-] 17:44905008-44905149 | [-] 17:44905008-44905149 | [-] 17:44905008-44905149 | [-] 17:44905008-44905149 | [-] 17:44905008-44905149 | [-] 17:44905008-44905149 | [-] 17:44905008-44905149 | [-] 17:44905008-44905149 | [-] 17:44905008-44905149 | [-] 17:44905008-44905149 | [-] 17:44905008-44905149 | [-] 17:44905008-44905149 | [-] 17:44905626-44907388 | [-] 17:44905626-44907388 | [-] 17:44905626-44907…
XLOC_055432	ZFP36L2	ENSG00000152518	0.000897896	0.23223	Down-regulated	-0.608397	[-] 2:43216880-43217264 | [-] 2:43221874-43224807 | [-] 2:43222338-43224807 | [-] 2:43222402-43225752 | [-] 2:43224235-43224807 | [-] 2:43224813-43225748 | [-] 2:43224813-43225752 | [-] 2:43224813-43226839 | [-] 2:43225960-43226006 | [-] 2:43226265-43226379 | [-] 2:43226265-43226609
XLOC_028504	NA	NA	0.00092252	0.236087	Up-regulated	0.986495	[-] 13:99921307-99932094
XLOC_103905	NR4A3	ENSG00000119508	0.000998159	0.252784	Down-regulated	-2.30286	[+] 9:99821768-99822407 | [+] 9:99821855-99822407 | [+] 9:99821855-99822407 | [+] 9:99821855-99822407 | [+] 9:99821855-99822407 | [+] 9:99821855-99822407 | [+] 9:99821855-99822407 | [+] 9:99821855-99822407 | [+] 9:99821855-99822407 | [+] 9:99821855-99822407 | [+] 9:99821855-99822407 | [+] 9:99821855-99825832 | [+] 9:99821855-99828993 | [+] 9:99823784-99824044 | [+] 9:99824484-99825180 | [+] 9:998…
XLOC_035959	HBA1	ENSG00000206172	0.00101288	0.253868	Down-regulated	-1.79635	[+] 16:176680-176811 | [+] 16:176698-177133 | [+] 16:176704-176762 | [+] 16:176748-176811 | [+] 16:176929-177133 | [+] 16:176929-177133 | [+] 16:176929-177274 | [+] 16:177283-177520 | [+] 16:177283-177522 | [+] 16:177283-177522
XLOC_111440	NA	NA	0.0010292	0.255327	Up-regulated	2.26182	[+] GL000221.1:15556-15713 | [+] GL000221.1:17266-17414 | [+] GL000221.1:19470-20740 | [+] GL000221.1:19470-27770 | [+] GL000221.1:28382-28437 | [+] GL000221.1:28382-28437
XLOC_002097	PALMD	ENSG00000099260	0.00106064	0.256375	Up-regulated	0.885529	[+] 1:99645915-99645954 | [+] 1:99645943-99646362 | [+] 1:99645943-99646362 | [+] 1:99646193-99646362 | [+] 1:99646254-99646362 | [+] 1:99646342-99646362 | [+] 1:99662319-99662399 | [+] 1:99662319-99662399 | [+] 1:99662319-99662399 | [+] 1:99662319-99662399 | [+] 1:99662319-99662399 | [+] 1:99667580-99669823 | [+] 1:99667642-99667717 | [+] 1:99667642-99667766 | [+] 1:99667642-99667766 | [+] 1:996…
XLOC_023655	DDN	ENSG00000181418	0.001067	0.256375	Down-regulated	-0.539896	[-] 12:48995149-48998666 | [-] 12:48999079-48999309
XLOC_096005	NA	NA	0.00106564	0.256375	Up-regulated	1.19868	[-] 7:118108832-118124114
XLOC_056661	NA	NA	0.00107561	0.256375	Down-regulated	-1.00706	[-] 2:100736095-100751463
XLOC_010363	RP11-20J15.5	ENSG00000277288	0.00109292	0.256514	Down-regulated	-1.11018	[+] 10:44292533-44292555 | [+] 10:44292569-44292933 | [+] 10:44292569-44292933 | [+] 10:44292569-44292933 | [+] 10:44292750-44292933 | [+] 10:44293301-44293489 | [+] 10:44293301-44305625 | [+] 10:44293304-44293489 | [+] 10:44293304-44293948 | [+] 10:44293304-44305625 | [+] 10:44293913-44294649 | [+] 10:44293913-44305625
XLOC_022166	NA	NA	0.00110122	0.256514	Up-regulated	0.780351	[+] 12:101747177-101756281
XLOC_087511	NA	NA	0.00110785	0.256514	Up-regulated	0.894919	[+] 6:164109627-164134026 | [+] 6:164109627-164136922 | [+] 6:164134602-164136922
XLOC_024966	NOS1	ENSG00000089250	0.00115004	0.261305	Down-regulated	-0.523617	[-] 12:117208055-117215324 | [-] 12:117208055-117215324 | [-] 12:117208055-117215324 | [-] 12:117208055-117215324 | [-] 12:117208055-117215324 | [-] 12:117208055-117215324 | [-] 12:117208055-117215324 | [-] 12:117208055-117215324 | [-] 12:117208055-117215324 | [-] 12:117208055-117215324 | [-] 12:117208055-117215324 | [-] 12:117208055-117215324 | [-] 12:117208142-117215324 | [-] 12:117208144-11721…
XLOC_019973	SCN4B	ENSG00000177098	0.00113994	0.261305	Down-regulated	-0.545039	[-] 11:118133369-118137120 | [-] 11:118133369-118137120 | [-] 11:118133369-118137120 | [-] 11:118133369-118137120 | [-] 11:118133369-118137120 | [-] 11:118133377-118137120 | [-] 11:118133377-118137120 | [-] 11:118133379-118137120 | [-] 11:118136573-118137120 | [-] 11:118136961-118137120 | [-] 11:118141206-118141336 | [-] 11:118141207-118141336 | [-] 11:118141207-118141336 | [-] 11:118141207-11814…
XLOC_111405	NA	NA	0.00121133	0.270313	Up-regulated	1.82128	[+] GL000219.1:140524-160710
XLOC_102937	NA	NA	0.00121191	0.270313	Up-regulated	1.3622	[+] 9:63784722-63793643
XLOC_096320	HIPK2	ENSG00000064393	0.0012731	0.281378	Up-regulated	0.547236	[-] 7:139561328-139573397 | [-] 7:139561328-139573397 | [-] 7:139561328-139573397 | [-] 7:139561328-139573397 | [-] 7:139561328-139573397 | [-] 7:139561328-139573397 | [-] 7:139561570-139573397 | [-] 7:139572629-139573397 | [-] 7:139575128-139575288 | [-] 7:139575128-139575288 | [-] 7:139575128-139575288 | [-] 7:139575128-139575288 | [-] 7:139575128-139575288 | [-] 7:139575128-139575288 | [-] 7:1…
XLOC_035282	NA	NA	0.00128922	0.281439	Up-regulated	1.62201	[-] 15:70317279-70326388
XLOC_029044	NA	NA	0.00129653	0.281439	Down-regulated	-0.847487	[+] 14:23415816-23415995 | [+] 14:23416124-23419603 | [+] 14:23416326-23416578 | [+] 14:23416883-23419603 | [+] 14:23419923-23419970 | [+] 14:23419923-23419970
XLOC_065855	SYNPR	ENSG00000163630	0.00134158	0.28611	Down-regulated	-0.691343	[+] 3:63228315-63228380 | [+] 3:63228315-63228380 | [+] 3:63252499-63252586 | [+] 3:63252499-63252586 | [+] 3:63267317-63267449 | [+] 3:63267317-63267449 | [+] 3:63278123-63278551 | [+] 3:63278123-63278551 | [+] 3:63278123-63278551 | [+] 3:63278123-63278551 | [+] 3:63278123-63278551 | [+] 3:63278123-63278551 | [+] 3:63278123-63278551 | [+] 3:63278318-63278551 | [+] 3:63278328-63278551 | [+] 3:632…
XLOC_090921	DACT2	ENSG00000164488	0.00133713	0.28611	Down-regulated	-0.581622	[-] 6:168292830-168293941 | [-] 6:168294133-168294197 | [-] 6:168294633-168294704 | [-] 6:168306691-168309098 | [-] 6:168306904-168309098 | [-] 6:168307223-168308703 | [-] 6:168307223-168309098 | [-] 6:168310168-168310322 | [-] 6:168310168-168310446 | [-] 6:168310168-168310446 | [-] 6:168310168-168310446 | [-] 6:168311152-168311284 | [-] 6:168311152-168311284 | [-] 6:168311152-168311284 | [-] 6:1…
XLOC_079525	SH3RF2	ENSG00000156463	0.00142169	0.300558	Down-regulated	-0.593092	[+] 5:145936401-145936487 | [+] 5:145936563-145936694 | [+] 5:145936572-145936694 | [+] 5:145936579-145936694 | [+] 5:145936579-145936694 | [+] 5:145936579-145936694 | [+] 5:145936579-145937150 | [+] 5:145936705-145937150 | [+] 5:145937823-145937931 | [+] 5:145937823-145938306 | [+] 5:145937823-145938306 | [+] 5:145937823-145938306 | [+] 5:145937823-145938306 | [+] 5:145937823-145938306 | [+] 5:1…
XLOC_092926	COL26A1	ENSG00000160963	0.00144573	0.303006	Down-regulated	-0.97335	[+] 7:101362536-101362666 | [+] 7:101362758-101363190 | [+] 7:101362820-101363190 | [+] 7:101362820-101363190 | [+] 7:101362877-101363190 | [+] 7:101370988-101371122 | [+] 7:101413584-101413630 | [+] 7:101419977-101420099 | [+] 7:101419977-101420099 | [+] 7:101419977-101420099 | [+] 7:101419977-101420099 | [+] 7:101419977-101420099 | [+] 7:101419977-101420099 | [+] 7:101419977-101420099 | [+] 7:1…
XLOC_058300	2017-03-04	ENSG00000144583	0.00148811	0.306601	Down-regulated	-0.684478	[-] 2:216247734-216259679 | [-] 2:216247734-216259679 | [-] 2:216257865-216259679 | [-] 2:216277672-216277864 | [-] 2:216277672-216277864 | [-] 2:216283574-216283729 | [-] 2:216283574-216283729 | [-] 2:216283574-216283729 | [-] 2:216357786-216359312 | [-] 2:216369745-216372027 | [-] 2:216369745-216372317 | [-] 2:216369745-216372430 | [-] 2:216369745-216372481
XLOC_002153	NA	NA	0.00147955	0.306601	Down-regulated	-1.25657	[+] 1:103173198-103179180
XLOC_100805	CALB1	ENSG00000104327	0.00153727	0.314068	Down-regulated	-0.674528	[-] 8:90058536-90060286 | [-] 8:90058536-90060286 | [-] 8:90058536-90060286 | [-] 8:90058536-90060286 | [-] 8:90058536-90060286 | [-] 8:90058536-90060286 | [-] 8:90058536-90060286 | [-] 8:90058608-90060286 | [-] 8:90058608-90060286 | [-] 8:90059419-90060286 | [-] 8:90060170-90060286 | [-] 8:90060629-90060700 | [-] 8:90060629-90060700 | [-] 8:90060629-90060700 | [-] 8:90060629-90060700 | [-] 8:900…
XLOC_064817	NA	NA	0.00160658	0.325493	Down-regulated	-0.800023	[+] 3:3914428-3918838 | [+] 3:3914428-3918838 | [+] 3:3914428-3918838 | [+] 3:4002429-4002568 | [+] 3:4002429-4002568 | [+] 3:4002429-4002568 | [+] 3:4002956-4003045 | [+] 3:4002956-4003045 | [+] 3:4002956-4007063 | [+] 3:4004551-4007063 | [+] 3:4005849-4005981 | [+] 3:4027994-4028052 | [+] 3:4027994-4028052 | [+] 3:4030038-4038837 | [+] 3:4030038-4038837
XLOC_021303	GRASP	ENSG00000161835	0.00163422	0.328356	Down-regulated	-0.593073	[+] 12:52006940-52007265 | [+] 12:52006940-52007265 | [+] 12:52006940-52009239 | [+] 12:52007330-52009239 | [+] 12:52007330-52009239 | [+] 12:52009188-52009239 | [+] 12:52009190-52009239 | [+] 12:52009190-52009239 | [+] 12:52010521-52010562 | [+] 12:52010521-52010562 | [+] 12:52010527-52010562 | [+] 12:52010881-52010935 | [+] 12:52010881-52010935 | [+] 12:52010881-52010935 | [+] 12:52010881-52010…
XLOC_038099	FBXL16	ENSG00000127585	0.00171083	0.340932	Down-regulated	-0.543509	[-] 16:692497-694423 | [-] 16:692497-694423 | [-] 16:692497-694423 | [-] 16:692497-694423 | [-] 16:692497-694423 | [-] 16:692497-694423 | [-] 16:692498-694423 | [-] 16:692500-694423 | [-] 16:692507-694423 | [-] 16:692927-694423 | [-] 16:694634-694697 | [-] 16:694634-694697 | [-] 16:694634-694697 | [-] 16:694634-694697 | [-] 16:694634-694697 | [-] 16:694634-694697 | [-] 16:694634-694697 | [-] 16:6…
XLOC_101107	NA	NA	0.00173879	0.343687	Down-regulated	-0.780768	[-] 8:109171999-109208150
XLOC_096578	KCNH2	ENSG00000055118	0.00178078	0.346354	Down-regulated	-0.632482	[-] 7:150944353-150945514 | [-] 7:150944353-150945514 | [-] 7:150944353-150945514 | [-] 7:150944353-150945514 | [-] 7:150944353-150945514 | [-] 7:150944353-150945514 | [-] 7:150944353-150945514 | [-] 7:150944353-150945514 | [-] 7:150944353-150945514 | [-] 7:150944961-150945514 | [-] 7:150944961-150945514 | [-] 7:150946877-150947054 | [-] 7:150946877-150947054 | [-] 7:150946877-150947054 | [-] 7:1…
XLOC_019683	NA	NA	0.00177826	0.346354	Up-regulated	0.967018	[-] 11:107281257-107293101
XLOC_096835	GS1-57L11.1	ENSG00000253853	0.00180694	0.348653	Down-regulated	-1.15133	[+] 8:2726900-2727493 | [+] 8:2726962-2727493 | [+] 8:2726963-2727493 | [+] 8:2726967-2727493 | [+] 8:2727318-2727493 | [+] 8:2799588-2799883 | [+] 8:2804586-2804709 | [+] 8:2804586-2804709 | [+] 8:2804586-2804709 | [+] 8:2804586-2804709 | [+] 8:2804586-2805061 | [+] 8:2808367-2808434 | [+] 8:2808367-2808434 | [+] 8:2819267-2819419 | [+] 8:2819267-2819419 | [+] 8:2822394-2822482 | [+] 8:2822394-2…
XLOC_037796	NECAB2	ENSG00000103154	0.00190544	0.350775	Down-regulated	-0.701643	[+] 16:83968632-83968849 | [+] 16:83968632-83968849 | [+] 16:83968632-83968849 | [+] 16:83971451-83972175 | [+] 16:83971451-83972175 | [+] 16:83971451-83972175 | [+] 16:83971451-83972175 | [+] 16:83971451-83972175 | [+] 16:83972151-83972175 | [+] 16:83972151-83972175 | [+] 16:83972151-83972175 | [+] 16:83974624-83974652 | [+] 16:83974656-83974693 | [+] 16:83978444-83978552 | [+] 16:83978444-83978…
XLOC_048215	PRKCG	ENSG00000126583	0.00191893	0.350775	Down-regulated	-0.687905	[+] 19:53879190-53879380 | [+] 19:53879190-53879380 | [+] 19:53879190-53879380 | [+] 19:53881708-53881840 | [+] 19:53881736-53881840 | [+] 19:53881784-53881840 | [+] 19:53881784-53881840 | [+] 19:53882133-53882359 | [+] 19:53882213-53882359 | [+] 19:53882213-53882664 | [+] 19:53882229-53882359 | [+] 19:53882557-53882664 | [+] 19:53882557-53882664 | [+] 19:53882557-53882664 | [+] 19:53882557-53882…
XLOC_016006	SERPINH1	ENSG00000149257	0.00191501	0.350775	Down-regulated	-0.928761	[+] 11:75562056-75562319 | [+] 11:75562056-75562319 | [+] 11:75562056-75562319 | [+] 11:75562056-75562319 | [+] 11:75562056-75562319 | [+] 11:75562056-75562319 | [+] 11:75562056-75562319 | [+] 11:75562056-75563770 | [+] 11:75562056-75566391 | [+] 11:75562056-75566971 | [+] 11:75562056-75566971 | [+] 11:75562056-75568829 | [+] 11:75562086-75562319 | [+] 11:75562137-75562319 | [+] 11:75562243-75562…
XLOC_041024	ARL4D	ENSG00000175906	0.00187101	0.350775	Down-regulated	-0.951338	[+] 17:43398959-43399093 | [+] 17:43399661-43401137
XLOC_000233	RNU5E-1	ENSG00000199347	0.00189818	0.350775	Down-regulated	-1.27419	[+] 1:11908152-11908271
XLOC_053942	NA	NA	0.00185721	0.350775	Up-regulated	1.67127	[+] 2:202313488-202318237
XLOC_111355	NA	NA	0.00188882	0.350775	Up-regulated	1.10105	[-] GL000205.2:53536-58312 | [-] GL000205.2:53536-58312 | [-] GL000205.2:53536-58312 | [-] GL000205.2:53536-60309 | [-] GL000205.2:53536-60360 | [-] GL000205.2:53536-64152 | [-] GL000205.2:60222-63912 | [-] GL000205.2:62909-63912 | [-] GL000205.2:63563-63724 | [-] GL000205.2:63563-63912 | [-] GL000205.2:63563-64017
XLOC_043853	NA	NA	0.00193975	0.351934	Down-regulated	-0.776347	[-] 17:66956758-66964598
XLOC_013664	CH25H	ENSG00000138135	0.00196891	0.351972	Down-regulated	-1.31661	[-] 10:89204547-89207462 | [-] 10:89205629-89207314
XLOC_028123	SLITRK6	ENSG00000184564	0.0019584	0.351972	Down-regulated	-0.690182	[-] 13:85786048-85796532 | [-] 13:85786048-85796532 | [-] 13:85786048-85796532 | [-] 13:85786048-85796532 | [-] 13:85792790-85796532 | [-] 13:85798914-85798956 | [-] 13:85798914-85798986 | [-] 13:85798914-85799488 | [-] 13:85798914-85799602 | [-] 13:85806531-85806657 | [-] 13:85806531-85806673 | [-] 13:85806531-85806733
XLOC_070566	CCNL1	ENSG00000163660	0.00201696	0.35793	Down-regulated	-0.656885	[-] 3:157138970-157146607 | [-] 3:157138970-157146607 | [-] 3:157138970-157146607 | [-] 3:157146508-157146607 | [-] 3:157146719-157148589 | [-] 3:157146719-157148589 | [-] 3:157146719-157148589 | [-] 3:157146719-157148589 | [-] 3:157146719-157148589 | [-] 3:157146719-157148589 | [-] 3:157146719-157148589 | [-] 3:157146719-157148589 | [-] 3:157146719-157148589 | [-] 3:157146719-157148589 | [-] 3:1…
XLOC_051731	ATOH8	ENSG00000168874	0.00204191	0.359732	Up-regulated	0.892513	[+] 2:85751344-85751862 | [+] 2:85751344-85751862 | [+] 2:85751344-85751862 | [+] 2:85753742-85754957 | [+] 2:85753830-85754957 | [+] 2:85753830-85754957 | [+] 2:85753894-85754957 | [+] 2:85753894-85754957 | [+] 2:85754647-85754957 | [+] 2:85760408-85760902 | [+] 2:85760670-85760902 | [+] 2:85760749-85760902 | [+] 2:85760749-85760902 | [+] 2:85760749-85760902 | [+] 2:85760749-85760902 | [+] 2:857…
XLOC_039552	NA	NA	0.00208972	0.365506	Up-regulated	0.786964	[-] 16:74434645-74442780
XLOC_059714	RNU6-1251P	ENSG00000201372	0.00214595	0.368643	Up-regulated	0.813509	[+] 20:43464404-43482605 | [+] 20:43473013-43473119
XLOC_024995	RNU4-2	ENSG00000202538	0.00212754	0.368643	Down-regulated	-0.526475	[-] 12:120291763-120291903
XLOC_058328	NA	NA	0.00215315	0.368643	Up-regulated	1.21339	[-] 2:217768439-217778578
XLOC_036002	CACNA1H	ENSG00000196557	0.00216964	0.36887	Down-regulated	-0.53165	[+] 16:1153130-1153470 | [+] 16:1153159-1153470 | [+] 16:1153211-1153470 | [+] 16:1153211-1153470 | [+] 16:1153211-1153470 | [+] 16:1153211-1153470 | [+] 16:1153211-1153470 | [+] 16:1153241-1153470 | [+] 16:1153241-1153470 | [+] 16:1153241-1153470 | [+] 16:1153241-1153470 | [+] 16:1153720-1154036 | [+] 16:1153720-1154036 | [+] 16:1153720-1154036 | [+] 16:1153720-1154036 | [+] 16:1153720-1154036 |…
XLOC_034403	RP13-395E19.2	ENSG00000260211	0.00222479	0.374817	Down-regulated	-2.87598	[-] 15:32313126-32315654
XLOC_003465	NA	NA	0.00223546	0.374817	Down-regulated	-0.823165	[+] 1:181989680-181989877 | [+] 1:181989680-181989877 | [+] 1:181989682-181989877 | [+] 1:181989798-181989877 | [+] 1:181990374-181992897 | [+] 1:181990430-182003887 | [+] 1:181990740-181992897 | [+] 1:181990740-181992977 | [+] 1:181990740-182003887 | [+] 1:182022210-182023324 | [+] 1:182022210-182023324 | [+] 1:182022210-182023324
XLOC_023044	CD69	ENSG00000110848	0.00226814	0.377693	Down-regulated	-2.07911	[-] 12:9752418-9753589 | [-] 12:9752418-9754690 | [-] 12:9752418-9755261 | [-] 12:9752486-9753589 | [-] 12:9754139-9754690 | [-] 12:9754568-9755261 | [-] 12:9754587-9754690 | [-] 12:9754587-9755261 | [-] 12:9755062-9755261 | [-] 12:9755062-9755261 | [-] 12:9755062-9756419 | [-] 12:9755960-9756419 | [-] 12:9756297-9756419 | [-] 12:9756297-9756419 | [-] 12:9756297-9756419 | [-] 12:9756297-9756419 |…
XLOC_031874	CCDC88C	ENSG00000015133	0.00241177	0.397056	Down-regulated	-0.472556	[-] 14:91271154-91273221 | [-] 14:91271154-91273221 | [-] 14:91271154-91273221 | [-] 14:91271154-91273221 | [-] 14:91271154-91273221 | [-] 14:91271154-91273221 | [-] 14:91271154-91273221 | [-] 14:91271154-91273221 | [-] 14:91271154-91273221 | [-] 14:91271154-91273653 | [-] 14:91271323-91273653 | [-] 14:91271325-91273221 | [-] 14:91271325-91273653 | [-] 14:91273360-91273653 | [-] 14:91273360-91273…
XLOC_096727	PTPRN2	ENSG00000155093	0.00241709	0.397056	Down-regulated	-0.482977	[-] 7:157529062-157540785 | [-] 7:157529062-157540785 | [-] 7:157529062-157540785 | [-] 7:157529062-157540785 | [-] 7:157529062-157540785 | [-] 7:157529062-157540785 | [-] 7:157529062-157540785 | [-] 7:157529062-157540785 | [-] 7:157529062-157540785 | [-] 7:157529062-157540785 | [-] 7:157529062-157540785 | [-] 7:157539056-157540785 | [-] 7:157539056-157540785 | [-] 7:157539061-157540785 | [-] 7:1…
XLOC_022365	RPH3A	ENSG00000089169	0.00244741	0.399339	Down-regulated	-0.886693	[+] 12:112570380-112570544 | [+] 12:112570380-112570544 | [+] 12:112570426-112570544 | [+] 12:112575027-112575064 | [+] 12:112575027-112575064 | [+] 12:112575027-112575064 | [+] 12:112575027-112575064 | [+] 12:112575027-112575315 | [+] 12:112575027-112575315 | [+] 12:112575097-112575319 | [+] 12:112575143-112575319 | [+] 12:112575233-112575319 | [+] 12:112575238-112575315 | [+] 12:112575265-11257…
XLOC_064501	KCNJ4	ENSG00000168135	0.00252926	0.40909	Down-regulated	-0.606601	[-] 22:38426327-38428171 | [-] 22:38426327-38428171 | [-] 22:38426327-38428171 | [-] 22:38426327-38428171 | [-] 22:38426327-38428171 | [-] 22:38434443-38434471 | [-] 22:38443971-38444011 | [-] 22:38449216-38449291 | [-] 22:38454980-38455199 | [-] 22:38461487-38461529
XLOC_000034	ISG15	ENSG00000187608	0.00258714	0.40909	Down-regulated	-1.24769	[+] 1:1001138-1001281 | [+] 1:1001145-1001263 | [+] 1:1008194-1008279 | [+] 1:1008194-1008279 | [+] 1:1013423-1013576 | [+] 1:1013984-1014435 | [+] 1:1013984-1014540 | [+] 1:1013984-1014541
XLOC_002440	AC253572.1	ENSG00000278882	0.00258062	0.40909	Up-regulated	1.7011	[+] 1:120723794-120724250 | [+] 1:120723923-120724250 | [+] 1:120763628-120763709 | [+] 1:120763628-120763709 | [+] 1:120784974-120785233 | [+] 1:120784974-120785233 | [+] 1:120793161-120793496 | [+] 1:120793161-120793877 | [+] 1:120793747-120793877
XLOC_096848	NA	NA	0.00255908	0.40909	Down-regulated	-1.19432	[+] 8:2899154-2913911
XLOC_111339	NA	NA	0.00260293	0.40909	Down-regulated	-1.66243	[-] GL000195.1:63207-72584
XLOC_031250	NA	NA	0.00260813	0.40909	Up-regulated	1.05951	[-] 14:50095213-50101908
XLOC_095769	VGF	ENSG00000128564	0.00266118	0.409574	Down-regulated	-0.814244	[-] 7:101162227-101162895 | [-] 7:101162227-101162895 | [-] 7:101162227-101163520 | [-] 7:101162227-101163670 | [-] 7:101162227-101164863 | [-] 7:101162509-101164863 | [-] 7:101162510-101162895 | [-] 7:101162516-101164863 | [-] 7:101163746-101164863 | [-] 7:101163746-101164863 | [-] 7:101163811-101164863 | [-] 7:101163811-101164863 | [-] 7:101163811-101164863 | [-] 7:101164986-101165114 | [-] 7:1…
XLOC_023822	PPP1R1A	ENSG00000135447	0.0026532	0.409574	Down-regulated	-0.540431	[-] 12:54575387-54577542 | [-] 12:54579248-54580352 | [-] 12:54579248-54580392 | [-] 12:54579248-54580392 | [-] 12:54580112-54580392 | [-] 12:54580255-54580352 | [-] 12:54580376-54580392 | [-] 12:54580944-54581050 | [-] 12:54580944-54581050 | [-] 12:54580944-54581050 | [-] 12:54580944-54581050 | [-] 12:54580944-54581050 | [-] 12:54580944-54581050 | [-] 12:54581976-54582131 | [-] 12:54581976-54582…
XLOC_061320	CH507-42P11.8	ENSG00000275993	0.00266176	0.409574	Down-regulated	-1.88693	[+] 21:6111134-6111252 | [+] 21:6111170-6111252 | [+] 21:6112070-6112239 | [+] 21:6112070-6112239 | [+] 21:6112739-6112855 | [+] 21:6112739-6112956 | [+] 21:6116224-6116287 | [+] 21:6116462-6116623 | [+] 21:6116894-6117018 | [+] 21:6117128-6117251 | [+] 21:6117804-6118027 | [+] 21:6118256-6118402 | [+] 21:6118783-6118908 | [+] 21:6119024-6119240 | [+] 21:6119720-6120001 | [+] 21:6120487-6120718 |…
XLOC_112279	SAT1	ENSG00000130066	0.00267988	0.409686	Down-regulated	-0.838336	[+] X:23783158-23783417 | [+] X:23783158-23783417 | [+] X:23783158-23783417 | [+] X:23783173-23783417 | [+] X:23783173-23783417 | [+] X:23783173-23783417 | [+] X:23783173-23783417 | [+] X:23783197-23783417 | [+] X:23783337-23783417 | [+] X:23783508-23783709 | [+] X:23783658-23783678 | [+] X:23783658-23783709 | [+] X:23783658-23783709 | [+] X:23783658-23783709 | [+] X:23783658-23783709 | [+] X:237…
XLOC_063667	RNU12	ENSG00000270022	0.00269654	0.409686	Down-regulated	-0.633128	[+] 22:42615244-42615907
XLOC_047333	NA	NA	0.00271304	0.409686	Down-regulated	-0.83251	[+] 19:21444368-21449194
XLOC_101623	ARC	ENSG00000198576	0.00277921	0.417088	Down-regulated	-1.08079	[-] 8:142611044-142611857 | [-] 8:142611044-142611857 | [-] 8:142612065-142612252 | [-] 8:142612108-142612252 | [-] 8:142612108-142612252 | [-] 8:142612484-142612702 | [-] 8:142612484-142614364 | [-] 8:142612484-142614472 | [-] 8:142618683-142618834
XLOC_099968	DUSP4	ENSG00000120875	0.00281205	0.419427	Down-regulated	-1.33726	[-] 8:29333057-29337411 | [-] 8:29333057-29337411 | [-] 8:29333064-29337411 | [-] 8:29336539-29337411 | [-] 8:29338282-29338501 | [-] 8:29338282-29338501 | [-] 8:29338282-29338501 | [-] 8:29338282-29338501 | [-] 8:29340098-29340243 | [-] 8:29340098-29340243 | [-] 8:29340098-29340243 | [-] 8:29340098-29340243 | [-] 8:29345370-29346074 | [-] 8:29345370-29346074 | [-] 8:29347791-29348805 | [-] 8:293…
XLOC_058375	PTPRN	ENSG00000054356	0.00284886	0.422327	Down-regulated	-0.649751	[-] 2:219289555-219290297 | [-] 2:219289555-219290297 | [-] 2:219289555-219290297 | [-] 2:219289555-219290297 | [-] 2:219289555-219290297 | [-] 2:219289555-219290297 | [-] 2:219289555-219290297 | [-] 2:219289623-219290297 | [-] 2:219289623-219290297 | [-] 2:219289625-219290297 | [-] 2:219289625-219290297 | [-] 2:219289649-219290297 | [-] 2:219289841-219290297 | [-] 2:219290052-219290297 | [-] 2:2…
XLOC_061263	HELZ2	ENSG00000130589	0.00296082	0.435817	Down-regulated	-0.733499	[-] 20:63558086-63558935 | [-] 20:63558086-63558935 | [-] 20:63558086-63558935 | [-] 20:63558086-63559370 | [-] 20:63558086-63559370 | [-] 20:63558086-63559370 | [-] 20:63558086-63559370 | [-] 20:63558662-63558935 | [-] 20:63559202-63559370 | [-] 20:63559928-63560095 | [-] 20:63559928-63560095 | [-] 20:63559928-63560095 | [-] 20:63559928-63560095 | [-] 20:63559928-63560095 | [-] 20:63560171-63560…
XLOC_031780	UNGP3	ENSG00000270343	0.00297572	0.435817	Up-regulated	0.80944	[-] 14:81248735-81260334 | [-] 14:81259565-81260239
XLOC_114700	PTCHD1-AS	ENSG00000233067	0.00301633	0.436506	Down-regulated	-0.536825	[-] X:22259789-22259842 | [-] X:22259789-22259842 | [-] X:22259797-22259842 | [-] X:22385222-22389720 | [-] X:22385222-22389720 | [-] X:22389315-22389720 | [-] X:22389663-22389720 | [-] X:22389663-22389720 | [-] X:22389663-22389720 | [-] X:22540996-22544298 | [-] X:22620924-22621057 | [-] X:22620924-22621057 | [-] X:22620924-22621057 | [-] X:22620924-22654460 | [-] X:22743229-22743338 | [-] X:228…
XLOC_041662	NA	NA	0.00300521	0.436506	Up-regulated	0.622707	[+] 17:68212716-68223960
XLOC_092919	AP1S1	ENSG00000106367	0.00304905	0.43863	Down-regulated	-0.568922	[+] 7:101154397-101154517 | [+] 7:101154397-101154652 | [+] 7:101154397-101154652 | [+] 7:101154483-101154517 | [+] 7:101154525-101154652 | [+] 7:101156594-101156772 | [+] 7:101156594-101156772 | [+] 7:101156594-101156772 | [+] 7:101156594-101156772 | [+] 7:101156594-101156772 | [+] 7:101157377-101157485 | [+] 7:101157377-101157485 | [+] 7:101157377-101157485 | [+] 7:101157377-101157485 | [+] 7:1…
XLOC_107348	MIR219A2	ENSG00000207955	0.0031082	0.441909	Down-regulated	-0.656707	[-] 9:128391950-128393585 | [-] 9:128392007-128393510
XLOC_114726	NA	NA	0.00310447	0.441909	Down-regulated	-1.0737	[-] X:22761622-22768747
XLOC_058544	NGEF	ENSG00000066248	0.00317295	0.442041	Down-regulated	-0.493058	[-] 2:232878641-232879679 | [-] 2:232878641-232879679 | [-] 2:232878641-232879679 | [-] 2:232878641-232879679 | [-] 2:232878641-232879679 | [-] 2:232878641-232879679 | [-] 2:232878641-232879679 | [-] 2:232878641-232879679 | [-] 2:232878641-232879679 | [-] 2:232878641-232879679 | [-] 2:232878686-232879679 | [-] 2:232879215-232879679 | [-] 2:232881146-232881250 | [-] 2:232881146-232881250 | [-] 2:2…
XLOC_113908	LINC00086	ENSG00000178947	0.00315832	0.442041	Down-regulated	-0.534482	[+] X:135421935-135422730 | [+] X:135421943-135422730 | [+] X:135423633-135428074 | [+] X:135423633-135430727
XLOC_022780	WASH7P	ENSG00000226210	0.00316992	0.442041	Up-regulated	0.892505	[-] 12:14462-14944 | [-] 12:14462-14944 | [-] 12:14462-14944 | [-] 12:14462-14944 | [-] 12:14462-14944 | [-] 12:14462-14944 | [-] 12:14462-14944 | [-] 12:14462-14944 | [-] 12:14462-14944 | [-] 12:14462-14944 | [-] 12:14462-14944 | [-] 12:14462-14944 | [-] 12:14462-14944 | [-] 12:14522-14944 | [-] 12:15085-15153 | [-] 12:15085-15153 | [-] 12:15085-15153 | [-] 12:15085-15153 | [-] 12:15085-15153 | …
XLOC_058327	RPL7L1P9	ENSG00000231035	0.00318185	0.442041	Up-regulated	1.25163	[-] 2:217758499-217767926 | [-] 2:217760547-217761291
XLOC_048878	NOTCH3	ENSG00000074181	0.00320699	0.443002	Down-regulated	-0.652825	[-] 19:15158811-15161714 | [-] 19:15158811-15161714 | [-] 19:15158811-15161714 | [-] 19:15158811-15161714 | [-] 19:15159038-15161714 | [-] 19:15161625-15161714 | [-] 19:15162333-15162562 | [-] 19:15162465-15162562 | [-] 19:15162465-15162562 | [-] 19:15162465-15162562 | [-] 19:15162465-15162562 | [-] 19:15162465-15162562 | [-] 19:15162465-15162562 | [-] 19:15165368-15165515 | [-] 19:15165368-15165…
XLOC_056663	NA	NA	0.00323215	0.443955	Down-regulated	-0.97676	[-] 2:100760640-100770065
XLOC_096492	RNY1	ENSG00000201098	0.00339822	0.459398	Down-regulated	-0.584814	[-] 7:148987136-148987248
XLOC_038680	IL21R-AS1	ENSG00000259954	0.00340127	0.459398	Up-regulated	1.49095	[-] 16:27446234-27449806 | [-] 16:27446234-27449806 | [-] 16:27446234-27449806 | [-] 16:27446234-27449806 | [-] 16:27447669-27449806 | [-] 16:27449998-27450055 | [-] 16:27452743-27452922 | [-] 16:27452743-27452922 | [-] 16:27452743-27452922 | [-] 16:27452743-27452922 | [-] 16:27453097-27453393 | [-] 16:27453097-27455177 | [-] 16:27455352-27457699 | [-] 16:27457768-27457792
XLOC_050970	RP11-477N3.1	ENSG00000272156	0.0033744	0.459398	Up-regulated	0.777368	[+] 2:54080726-54082788 | [+] 2:54082554-54082788 | [+] 2:54084570-54085066 | [+] 2:54084570-54089393
XLOC_016910	NRGN	ENSG00000154146	0.00350242	0.467862	Down-regulated	-0.544767	[+] 11:124719590-124719631 | [+] 11:124739394-124739437 | [+] 11:124739846-124740099 | [+] 11:124739912-124740099 | [+] 11:124740045-124740099 | [+] 11:124741596-124741664 | [+] 11:124741735-124741760 | [+] 11:124743053-124743146 | [+] 11:124743114-124743146 | [+] 11:124743311-124743340 | [+] 11:124745036-124745113 | [+] 11:124745068-124745113 | [+] 11:124745503-124745729 | [+] 11:124745503-12474…
XLOC_103696	MIR3153	ENSG00000265112	0.00348928	0.467862	Down-regulated	-2.36691	[+] 9:89312225-89312306 | [+] 9:89312225-89314178
XLOC_066927	NA	NA	0.00356172	0.473183	Up-regulated	1.02472	[+] 3:143136994-143147700
XLOC_000852	NCDN	ENSG00000020129	0.00362407	0.476262	Down-regulated	-0.451142	[+] 1:35557473-35557883 | [+] 1:35557473-35557883 | [+] 1:35557792-35557883 | [+] 1:35557808-35558223 | [+] 1:35557831-35557883 | [+] 1:35558156-35558223 | [+] 1:35558156-35558484 | [+] 1:35558156-35558484 | [+] 1:35558506-35558685 | [+] 1:35558506-35558685 | [+] 1:35559107-35559247 | [+] 1:35559107-35559247 | [+] 1:35559107-35559247 | [+] 1:35559107-35559247 | [+] 1:35559107-35559247 | [+] 1:355…
XLOC_009911	CACNB2	ENSG00000165995	0.00361544	0.476262	Down-regulated	-0.542669	[+] 10:18140677-18140856 | [+] 10:18140677-18140856 | [+] 10:18140677-18140856 | [+] 10:18140737-18140856 | [+] 10:18140737-18140856 | [+] 10:18140747-18140856 | [+] 10:18140792-18140856 | [+] 10:18140958-18141215 | [+] 10:18140958-18141215 | [+] 10:18141180-18141215 | [+] 10:18150883-18150975 | [+] 10:18150883-18150975 | [+] 10:18150883-18150975 | [+] 10:18150883-18150975 | [+] 10:18150883-18150…
XLOC_104204	NA	NA	0.00368009	0.478514	Up-regulated	1.14278	[+] 9:117853058-117860648
XLOC_091426	NA	NA	0.00368058	0.478514	Up-regulated	0.95536	[+] 7:26522852-26528958
XLOC_056047	AC104135.2	ENSG00000236209	0.00370619	0.479281	Up-regulated	2.10817	[-] 2:74918396-74920286 | [-] 2:74919555-74920286 | [-] 2:74924816-74924846 | [-] 2:74924816-74928306
XLOC_076701	DCHS2	ENSG00000197410	0.0037796	0.486189	Down-regulated	-0.700496	[-] 4:154222565-154237159 | [-] 4:154222565-154237159 | [-] 4:154222565-154237159 | [-] 4:154222565-154237159 | [-] 4:154222565-154237159 | [-] 4:154222565-154237159 | [-] 4:154222565-154237159 | [-] 4:154222565-154237159 | [-] 4:154222565-154237159 | [-] 4:154222565-154237159 | [-] 4:154222565-154237159 | [-] 4:154222565-154237159 | [-] 4:154232037-154237159 | [-] 4:154234375-154237159 | [-] 4:1…
XLOC_064823	BHLHE40	ENSG00000134107	0.00399375	0.510961	Down-regulated	-0.70704	[+] 3:4979033-4979281 | [+] 3:4979116-4979798 | [+] 3:4979116-4979798 | [+] 3:4979437-4979798 | [+] 3:4979461-4979798 | [+] 3:4979962-4980031 | [+] 3:4979962-4980031 | [+] 3:4979962-4980408 | [+] 3:4979962-4980408 | [+] 3:4980232-4980408 | [+] 3:4980301-4980408 | [+] 3:4980301-4980408 | [+] 3:4980563-4980664 | [+] 3:4981072-4981098 | [+] 3:4981392-4981515 | [+] 3:4981392-4981515 | [+] 3:4981392-4…
XLOC_111398	AL354822.1	ENSG00000278384	0.00401422	0.510961	Up-regulated	0.784401	[-] GL000218.1:40721-40872 | [-] GL000218.1:40721-40872 | [-] GL000218.1:40721-40872 | [-] GL000218.1:40721-40872 | [-] GL000218.1:40721-40872 | [-] GL000218.1:40721-40872 | [-] GL000218.1:41218-43656 | [-] GL000218.1:43921-48142 | [-] GL000218.1:43921-89058 | [-] GL000218.1:43921-89058 | [-] GL000218.1:43921-95068 | [-] GL000218.1:45543-48142 | [-] GL000218.1:45543-52231 | [-] GL000218.1:45543-7…
XLOC_008574	SYT2	ENSG00000143858	0.00406731	0.515023	Down-regulated	-0.683049	[-] 1:202590596-202596963 | [-] 1:202590596-202596963 | [-] 1:202590596-202596963 | [-] 1:202590596-202596963 | [-] 1:202590596-202596963 | [-] 1:202590596-202596963 | [-] 1:202590596-202596963 | [-] 1:202599218-202599351 | [-] 1:202599218-202599351 | [-] 1:202599218-202599351 | [-] 1:202599218-202599351 | [-] 1:202599218-202599351 | [-] 1:202599218-202599351 | [-] 1:202599218-202599351 | [-] 1:2…
XLOC_061107	BCAS1	ENSG00000064787	0.00411954	0.516259	Up-regulated	0.434609	[-] 20:53936777-53941524 | [-] 20:53936777-53941524 | [-] 20:53936777-53941524 | [-] 20:53936777-53941524 | [-] 20:53936777-53941524 | [-] 20:53943541-53944996 | [-] 20:53943541-53944996 | [-] 20:53943541-53944996 | [-] 20:53943541-53944996 | [-] 20:53943541-53944996 | [-] 20:53943541-53944996 | [-] 20:53943541-53944996 | [-] 20:53943541-53944996 | [-] 20:53943541-53944996 | [-] 20:53943541-53944…
XLOC_104472	RP11-339B21.8	ENSG00000228510	0.00411021	0.516259	Up-regulated	1.50114	[+] 9:128444587-128446013 | [+] 9:128446322-128446628
XLOC_051739	SNORD94	ENSG00000208772	0.00426496	0.529135	Down-regulated	-0.601179	[+] 2:86135870-86136006
XLOC_074498	NA	NA	0.00426581	0.529135	Down-regulated	-0.887586	[-] 4:9369007-9374977
XLOC_070070	SLCO2A1	ENSG00000174640	0.00448221	0.544857	Up-regulated	2.52785	[-] 3:133932639-133934830 | [-] 3:133932639-133934830 | [-] 3:133932639-133934830 | [-] 3:133932639-133934830 | [-] 3:133932639-133934830 | [-] 3:133932639-133934830 | [-] 3:133932639-133934830 | [-] 3:133932696-133934830 | [-] 3:133934611-133934830 | [-] 3:133934639-133934830 | [-] 3:133935774-133935897 | [-] 3:133935774-133935897 | [-] 3:133935774-133935897 | [-] 3:133935774-133935897 | [-] 3:1…
XLOC_013208	TMEM26	ENSG00000196932	0.00446618	0.544857	Up-regulated	1.76568	[-] 10:61406643-61407115 | [-] 10:61406643-61410746 | [-] 10:61406643-61410746 | [-] 10:61406647-61410746 | [-] 10:61409447-61410746 | [-] 10:61409449-61410746 | [-] 10:61412893-61412998 | [-] 10:61412893-61412998 | [-] 10:61413459-61413535 | [-] 10:61413459-61413535 | [-] 10:61413459-61413535 | [-] 10:61413459-61413535 | [-] 10:61413459-61414500 | [-] 10:61413459-61415113 | [-] 10:61413459-61415…
XLOC_078245	SMN2	ENSG00000205571	0.0044593	0.544857	Up-regulated	1.83239	[+] 5:70049612-70049766 | [+] 5:70049612-70049766 | [+] 5:70049612-70049766 | [+] 5:70049612-70049766 | [+] 5:70049612-70049766 | [+] 5:70049612-70049766 | [+] 5:70049612-70049766 | [+] 5:70049612-70049766 | [+] 5:70049638-70049766 | [+] 5:70049657-70049766 | [+] 5:70049664-70049766 | [+] 5:70049686-70049766 | [+] 5:70049686-70049766 | [+] 5:70063411-70063486 | [+] 5:70063415-70063486 | [+] 5:700…
XLOC_057182	NA	NA	0.00443516	0.544857	Up-regulated	1.41647	[-] 2:132092949-132102346
XLOC_065685	STAB1	ENSG00000010327	0.00452809	0.54705	Up-regulated	0.517569	[+] 3:52495338-52495491 | [+] 3:52495338-52495491 | [+] 3:52495338-52495491 | [+] 3:52495338-52495491 | [+] 3:52495338-52495491 | [+] 3:52495338-52495491 | [+] 3:52495359-52495491 | [+] 3:52495369-52495491 | [+] 3:52501166-52501302 | [+] 3:52501166-52501302 | [+] 3:52501166-52501302 | [+] 3:52501166-52501302 | [+] 3:52501166-52501630 | [+] 3:52501166-52501753 | [+] 3:52501166-52501753 | [+] 3:525…
XLOC_102956	NA	NA	0.00454525	0.54705	Up-regulated	0.999058	[+] 9:63885297-63894384
XLOC_008104	RP11-318C24.2	ENSG00000227740	0.00460796	0.551865	Up-regulated	1.16387	[-] 1:175893102-175893274 | [-] 1:175897809-175905136 | [-] 1:175904762-175905136 | [-] 1:175908547-175908770 | [-] 1:175908547-175908770 | [-] 1:175920456-175920513 | [-] 1:175920456-175920513
XLOC_024403	NA	NA	0.00463493	0.552375	Down-regulated	-0.710223	[-] 12:82192312-82219114
XLOC_019682	NA	NA	0.00469704	0.557046	Up-regulated	1.47051	[-] 11:107275732-107280282
XLOC_028503	NA	NA	0.00478445	0.562074	Up-regulated	0.657827	[-] 13:99837009-99841351 | [-] 13:99842996-99843225 | [-] 13:99851393-99864877 | [-] 13:99855367-99864877
XLOC_061074	NA	NA	0.00478567	0.562074	Down-regulated	-0.532671	[-] 20:51586867-51593275
XLOC_038101	CCDC78	ENSG00000162004	0.00493187	0.574269	Down-regulated	-0.695147	[-] 16:722582-722789 | [-] 16:722582-722789 | [-] 16:722582-722789 | [-] 16:722582-722789 | [-] 16:722582-722789 | [-] 16:722582-722789 | [-] 16:722582-722789 | [-] 16:722582-722789 | [-] 16:722582-722789 | [-] 16:722582-725293 | [-] 16:722583-725293 | [-] 16:722588-722789 | [-] 16:722588-722789 | [-] 16:722625-722789 | [-] 16:722922-723018 | [-] 16:722922-723018 | [-] 16:722922-723022 | [-] 16:7…
XLOC_016004	SNORD15B	ENSG00000207445	0.00493675	0.574269	Down-regulated	-0.644697	[+] 11:75404421-75404566
XLOC_059530	SLC32A1	ENSG00000101438	0.00502316	0.578782	Down-regulated	-0.46604	[+] 20:38724180-38725114 | [+] 20:38724462-38725114 | [+] 20:38727452-38729372 | [+] 20:38727452-38738477
XLOC_095997	NA	NA	0.00500768	0.578782	Up-regulated	1.29341	[-] 7:118071651-118081146
XLOC_043647	MPO	ENSG00000005381	0.00531304	0.581165	Down-regulated	-1.5335	[-] 17:58269856-58270805 | [-] 17:58269856-58270863 | [-] 17:58269856-58270863 | [-] 17:58270729-58270805 | [-] 17:58271655-58271892 | [-] 17:58271655-58271892 | [-] 17:58272748-58272918 | [-] 17:58272748-58272918 | [-] 17:58272815-58272918 | [-] 17:58272815-58272918 | [-] 17:58273414-58273492 | [-] 17:58273414-58273669 | [-] 17:58273414-58273669 | [-] 17:58273414-58273669 | [-] 17:58275542-58275…
XLOC_030625	CEP170B	ENSG00000099814	0.00533069	0.581165	Down-regulated	-0.534244	[+] 14:104864592-104864634 | [+] 14:104864610-104864634 | [+] 14:104865235-104865513 | [+] 14:104865235-104865513 | [+] 14:104865280-104865513 | [+] 14:104865313-104865513 | [+] 14:104865313-104865513 | [+] 14:104866290-104866331 | [+] 14:104866575-104866644 | [+] 14:104866645-104867007 | [+] 14:104866856-104867007 | [+] 14:104866949-104867007 | [+] 14:104868129-104868152 | [+] 14:104868424-10486…
XLOC_040918	PPP1R1B	ENSG00000131771	0.00528117	0.581165	Down-regulated	-0.472686	[+] 17:39626740-39626940 | [+] 17:39626740-39626940 | [+] 17:39626740-39627464 | [+] 17:39626740-39627464 | [+] 17:39626924-39627473 | [+] 17:39626952-39627464 | [+] 17:39627200-39627473 | [+] 17:39627306-39627473 | [+] 17:39627306-39627473 | [+] 17:39628498-39628622 | [+] 17:39628498-39628706 | [+] 17:39628526-39628706 | [+] 17:39629170-39629230 | [+] 17:39629170-39629230 | [+] 17:39629170-39629…
XLOC_103515	IDNK	ENSG00000148057	0.00524307	0.581165	Down-regulated	-0.628088	[+] 9:83622712-83622814 | [+] 9:83622767-83622814 | [+] 9:83622794-83622814 | [+] 9:83622980-83623116 | [+] 9:83623049-83623204 | [+] 9:83623049-83623221 | [+] 9:83623049-83623221 | [+] 9:83623049-83623221 | [+] 9:83623147-83623221 | [+] 9:83623166-83623221 | [+] 9:83623168-83623221 | [+] 9:83623168-83623221 | [+] 9:83623230-83623523 | [+] 9:83623238-83623523 | [+] 9:83626442-83627044 | [+] 9:836…
XLOC_015726	CCDC85B	ENSG00000175602	0.00520663	0.581165	Down-regulated	-0.776157	[+] 11:65890112-65891635
XLOC_017125	SLC25A22	ENSG00000177542	0.00507335	0.581165	Down-regulated	-0.65768	[-] 11:790470-792068 | [-] 11:790470-792068 | [-] 11:790470-792068 | [-] 11:790470-792068 | [-] 11:790470-792068 | [-] 11:790470-792068 | [-] 11:790470-792068 | [-] 11:790470-792068 | [-] 11:790470-792068 | [-] 11:790475-792068 | [-] 11:791644-792068 | [-] 11:792142-792217 | [-] 11:792142-792217 | [-] 11:792142-792217 | [-] 11:792142-792217 | [-] 11:792142-792217 | [-] 11:792142-792217 | [-] 11:7…
XLOC_096004	NA	NA	0.00512539	0.581165	Up-regulated	1.9808	[-] 7:118104417-118108528
XLOC_093343	NA	NA	0.00515063	0.581165	Up-regulated	1.05841	[+] 7:131566819-131567552 | [+] 7:131566819-131567552 | [+] 7:131566819-131567552 | [+] 7:131566903-131567552 | [+] 7:131567017-131567894 | [+] 7:131567036-131567552 | [+] 7:131567036-131567552 | [+] 7:131567036-131567552 | [+] 7:131568502-131569702 | [+] 7:131568528-131569702 | [+] 7:131569513-131569702 | [+] 7:131569513-131569702 | [+] 7:131569513-131569702 | [+] 7:131572044-131572508 | [+] 7:1…
XLOC_111404	NA	NA	0.00516167	0.581165	Up-regulated	1.23187	[+] GL000219.1:114194-139722
XLOC_063442	NA	NA	0.0052511	0.581165	Up-regulated	1.74493	[+] 22:32229431-32231559
XLOC_064857	NA	NA	0.00526762	0.581165	Up-regulated	1.78787	[+] 3:9488618-9492664
XLOC_055205	NA	NA	0.00528942	0.581165	Up-regulated	1.17234	[-] 2:31828963-31837560
XLOC_009343	NID1	ENSG00000116962	0.00552717	0.599895	Down-regulated	-0.678512	[-] 1:235975830-235977988 | [-] 1:235975830-235977988 | [-] 1:235975830-235977988 | [-] 1:235975830-235977988 | [-] 1:235978995-235979107 | [-] 1:235978995-235979107 | [-] 1:235978995-235979107 | [-] 1:235978995-235979107 | [-] 1:235979822-235979945 | [-] 1:235979822-235979945 | [-] 1:235979822-235979945 | [-] 1:235979822-235979945 | [-] 1:235980496-235980653 | [-] 1:235980496-235980653 | [-] 1:2…
XLOC_035463	CHRNA3	ENSG00000080644	0.00590719	0.636522	Up-regulated	1.0986	[-] 15:78593052-78593191 | [-] 15:78593052-78593191 | [-] 15:78593052-78593191 | [-] 15:78593052-78593191 | [-] 15:78593914-78594011 | [-] 15:78595305-78596732 | [-] 15:78595305-78596732 | [-] 15:78595305-78596732 | [-] 15:78595305-78596732 | [-] 15:78596540-78596732 | [-] 15:78596540-78596732 | [-] 15:78596540-78596732 | [-] 15:78601253-78602264 | [-] 15:78601253-78602264 | [-] 15:78601253-78602…
XLOC_102836	NA	NA	0.00591699	0.636522	Up-regulated	2.24315	[+] 9:60547097-60551170
XLOC_084772	HMGA1	ENSG00000137309	0.00601138	0.638204	Down-regulated	-0.558569	[+] 6:34236516-34236546 | [+] 6:34236827-34236963 | [+] 6:34236873-34236963 | [+] 6:34236873-34236963 | [+] 6:34236873-34236963 | [+] 6:34236873-34237317 | [+] 6:34237204-34237317 | [+] 6:34237204-34237317 | [+] 6:34237204-34237317 | [+] 6:34237204-34237317 | [+] 6:34238374-34238957 | [+] 6:34238791-34238957 | [+] 6:34240737-34240882 | [+] 6:34240737-34240882 | [+] 6:34240737-34240882 | [+] 6:342…
XLOC_058579	NA	NA	0.00598577	0.638204	Up-regulated	1.41802	[-] 2:236304570-236308818
XLOC_056665	NA	NA	0.00600428	0.638204	Down-regulated	-0.64687	[-] 2:100770993-100796191
XLOC_077828	C7	ENSG00000112936	0.00604129	0.63859	Down-regulated	-0.832222	[+] 5:40909252-40909616 | [+] 5:40909252-40909616 | [+] 5:40909252-40909616 | [+] 5:40928580-40928635 | [+] 5:40928580-40928635 | [+] 5:40928580-40928635 | [+] 5:40931064-40931139 | [+] 5:40931064-40931139 | [+] 5:40931064-40931139 | [+] 5:40934323-40934466 | [+] 5:40934325-40934466 | [+] 5:40934325-40934466 | [+] 5:40934325-40934466 | [+] 5:40936338-40936485 | [+] 5:40936338-40936485 | [+] 5:409…
XLOC_047923	C5AR1	ENSG00000197405	0.00612318	0.644445	Down-regulated	-1.56977	[+] 19:47289742-47290061 | [+] 19:47290023-47290061 | [+] 19:47291978-47292173 | [+] 19:47291978-47292173 | [+] 19:47296600-47297192 | [+] 19:47297075-47297192 | [+] 19:47307369-47307510 | [+] 19:47307369-47307510 | [+] 19:47307369-47307510 | [+] 19:47307369-47307510 | [+] 19:47307725-47307754 | [+] 19:47309874-47309898 | [+] 19:47309874-47309898 | [+] 19:47316469-47316583 | [+] 19:47316469-47316…
XLOC_006453	MCOLN3	ENSG00000055732	0.00625493	0.655473	Up-regulated	1.58879	[-] 1:85017794-85019257 | [-] 1:85017794-85019257 | [-] 1:85017794-85019257 | [-] 1:85017794-85019257 | [-] 1:85017794-85019257 | [-] 1:85018082-85019257 | [-] 1:85018083-85019257 | [-] 1:85018908-85019257 | [-] 1:85021070-85021276 | [-] 1:85021070-85021276 | [-] 1:85021070-85021276 | [-] 1:85021070-85021276 | [-] 1:85021070-85021276 | [-] 1:85021070-85021276 | [-] 1:85021070-85021276 | [-] 1:850…
XLOC_064819	NA	NA	0.00636469	0.661629	Down-regulated	-0.635686	[+] 3:3984229-3999047
XLOC_031964	NA	NA	0.0063681	0.661629	Down-regulated	-0.624903	[-] 14:97168117-97170393 | [-] 14:97170536-97170729 | [-] 14:97171430-97171550 | [-] 14:97171430-97171550 | [-] 14:97171522-97171550 | [-] 14:97175701-97175815 | [-] 14:97187872-97206955 | [-] 14:97187872-97207850 | [-] 14:97207660-97208289 | [-] 14:97207660-97208414 | [-] 14:97207929-97208414 | [-] 14:97207930-97208195
XLOC_060632	NA	NA	0.00640204	0.662325	Up-regulated	1.07244	[-] 20:30410429-30425124
XLOC_067852	SNORA63	ENSG00000201229	0.00647904	0.663512	Down-regulated	-0.896494	[+] 3:183451857-183451988
XLOC_117396	NA	NA	0.00645886	0.663512	Up-regulated	1.61194	[-] Y:11200992-11212638
XLOC_098064	NA	NA	0.00649538	0.663512	Up-regulated	0.82679	[+] 8:78724075-78724189 | [+] 8:78724079-78732835 | [+] 8:78724083-78726025 | [+] 8:78725142-78732835 | [+] 8:78729589-78732835
XLOC_092832	NPTX2	ENSG00000106236	0.00654324	0.665603	Down-regulated	-1.08263	[+] 7:98617248-98617887 | [+] 7:98617269-98617887 | [+] 7:98617297-98617887 | [+] 7:98618250-98618360 | [+] 7:98618264-98618360 | [+] 7:98619643-98619859 | [+] 7:98619643-98619859 | [+] 7:98619643-98620175 | [+] 7:98619643-98620175 | [+] 7:98619649-98620175 | [+] 7:98619667-98620175 | [+] 7:98624668-98624695 | [+] 7:98624922-98625166 | [+] 7:98624922-98625166 | [+] 7:98624922-98625166 | [+] 7:986…
XLOC_031719	IRF2BPL	ENSG00000119669	0.0065977	0.668347	Down-regulated	-0.513196	[-] 14:77024543-77028699
XLOC_069245	CNTN3	ENSG00000113805	0.00664111	0.669953	Down-regulated	-0.678587	[-] 3:74257362-74260191 | [-] 3:74262568-74264501 | [-] 3:74262568-74264501 | [-] 3:74262568-74264501 | [-] 3:74262568-74264501 | [-] 3:74262568-74264501 | [-] 3:74262568-74264501 | [-] 3:74264385-74264501 | [-] 3:74266481-74266649 | [-] 3:74266481-74266649 | [-] 3:74266481-74266649 | [-] 3:74266481-74266649 | [-] 3:74266481-74266649 | [-] 3:74266481-74266649 | [-] 3:74266481-74266649 | [-] 3:742…
XLOC_080288	UNC5A	ENSG00000113763	0.00674884	0.674561	Down-regulated	-0.548843	[+] 5:176810477-176810820 | [+] 5:176810477-176810820 | [+] 5:176810477-176810820 | [+] 5:176810477-176810820 | [+] 5:176810477-176810820 | [+] 5:176810477-176810820 | [+] 5:176810477-176810820 | [+] 5:176810477-176810820 | [+] 5:176810477-176810820 | [+] 5:176810477-176810820 | [+] 5:176810477-176810820 | [+] 5:176862624-176862845 | [+] 5:176862624-176862845 | [+] 5:176862624-176862845 | [+] 5:1…
XLOC_017245	HBB	ENSG00000244734	0.00677003	0.674561	Down-regulated	-2.5868	[-] 11:5225464-5225726 | [-] 11:5225655-5225726 | [-] 11:5226263-5226799 | [-] 11:5226577-5226799 | [-] 11:5226577-5226823 | [-] 11:5226620-5226799 | [-] 11:5226930-5227039 | [-] 11:5226930-5227071 | [-] 11:5226930-5227072 | [-] 11:5227512-5227579 | [-] 11:5229252-5229395
XLOC_058581	NA	NA	0.00673901	0.674561	Up-regulated	1.32327	[-] 2:236309037-236312539
XLOC_116110	CHRDL1	ENSG00000101938	0.00687025	0.678982	Down-regulated	-0.64093	[-] X:110671475-110676361 | [-] X:110671475-110676361 | [-] X:110671475-110676361 | [-] X:110671475-110676361 | [-] X:110671475-110676361 | [-] X:110671475-110676361 | [-] X:110671475-110676361 | [-] X:110671475-110676361 | [-] X:110671475-110676361 | [-] X:110671475-110676361 | [-] X:110671475-110676361 | [-] X:110673856-110676361 | [-] X:110675245-110676361 | [-] X:110675776-110676361 | [-] X:1…
XLOC_066707	HMCES	ENSG00000183624	0.00686065	0.678982	Down-regulated	-0.482959	[+] 3:129278828-129278863 | [+] 3:129278828-129278905 | [+] 3:129278828-129278905 | [+] 3:129278828-129278905 | [+] 3:129278828-129278905 | [+] 3:129278828-129279043 | [+] 3:129278828-129279203 | [+] 3:129278828-129279203 | [+] 3:129278828-129279211 | [+] 3:129278828-129279211 | [+] 3:129278840-129278905 | [+] 3:129278846-129278905 | [+] 3:129278880-129278905 | [+] 3:129278956-129279203 | [+] 3:1…
XLOC_084728	HLA-DRA	ENSG00000204287	0.00692272	0.681397	Down-regulated	-0.707327	[+] 6:32439842-32440032 | [+] 6:32439878-32440032 | [+] 6:32442448-32442693 | [+] 6:32442448-32442693 | [+] 6:32443185-32443466 | [+] 6:32443260-32443466 | [+] 6:32443756-32443921 | [+] 6:32443756-32443921 | [+] 6:32444652-32445046 | [+] 6:32444652-32445046
XLOC_103553	NA	NA	0.00698279	0.684538	Up-regulated	2.02907	[+] 9:84578143-84578869 | [+] 9:84583194-84583283 | [+] 9:84583197-84583283 | [+] 9:84584083-84584222 | [+] 9:84584083-84584222 | [+] 9:84611635-84611997 | [+] 9:84611637-84611749 | [+] 9:84611637-84611749 | [+] 9:84611850-84611997 | [+] 9:84611850-84612214 | [+] 9:84615074-84615977 | [+] 9:84617640-84617775 | [+] 9:84617640-84617775 | [+] 9:84619032-84619681 | [+] 9:84619289-84619417 | [+] 9:846…
XLOC_067850	B3GNT5	ENSG00000176597	0.00704739	0.688097	Down-regulated	-0.959511	[+] 3:183253244-183253472 | [+] 3:183253283-183253562 | [+] 3:183253353-183253472 | [+] 3:183253555-183253675 | [+] 3:183253795-183254233 | [+] 3:183253795-183254233 | [+] 3:183254625-183254763 | [+] 3:183265246-183265523 | [+] 3:183265246-183265574 | [+] 3:183265302-183265523 | [+] 3:183265311-183265523 | [+] 3:183265321-183265506 | [+] 3:183265344-183265506 | [+] 3:183265966-183266124 | [+] 3:1…
XLOC_093341	NA	NA	0.00721365	0.701513	Up-regulated	1.23373	[+] 7:131559343-131564519
XLOC_059524	SNORA60	ENSG00000199266	0.00729159	0.706268	Down-regulated	-1.20747	[+] 20:38449370-38449503
XLOC_000782	HPCA	ENSG00000121905	0.00757631	0.728045	Down-regulated	-0.456678	[+] 1:32875536-32875705 | [+] 1:32876027-32876215 | [+] 1:32881899-32882033 | [+] 1:32882165-32882222 | [+] 1:32882197-32882222 | [+] 1:32882655-32882699 | [+] 1:32885994-32886119 | [+] 1:32885994-32886119 | [+] 1:32886082-32886119 | [+] 1:32886435-32886515 | [+] 1:32886462-32886515 | [+] 1:32887501-32887563 | [+] 1:32888020-32888049 | [+] 1:32888878-32889276 | [+] 1:32888878-32889276 | [+] 1:328…
XLOC_026418	SLITRK5	ENSG00000165300	0.00756259	0.728045	Down-regulated	-0.422663	[+] 13:87671193-87672209 | [+] 13:87671197-87672209 | [+] 13:87671197-87672209 | [+] 13:87672553-87672825 | [+] 13:87672591-87672825 | [+] 13:87672615-87672825 | [+] 13:87672615-87672825 | [+] 13:87672615-87672825 | [+] 13:87673498-87673574 | [+] 13:87674206-87674405 | [+] 13:87674206-87674448 | [+] 13:87675134-87688354 | [+] 13:87675381-87678418 | [+] 13:87675381-87688354 | [+] 13:87675381-87688…
XLOC_003239	FMO2	ENSG00000094963	0.00764484	0.731738	Up-regulated	0.87061	[+] 1:171185208-171185359 | [+] 1:171185208-171185359 | [+] 1:171185208-171185359 | [+] 1:171185208-171185359 | [+] 1:171185208-171185359 | [+] 1:171185249-171185359 | [+] 1:171185300-171185359 | [+] 1:171185300-171185359 | [+] 1:171185302-171185359 | [+] 1:171185524-171185845 | [+] 1:171185708-171185845 | [+] 1:171185708-171185845 | [+] 1:171185708-171185845 | [+] 1:171185708-171186366 | [+] 1:1…
XLOC_093370	NA	NA	0.00768268	0.732476	Up-regulated	0.585547	[+] 7:134067073-134071439 | [+] 7:134067073-134071439 | [+] 7:134067073-134072158 | [+] 7:134067073-134072163 | [+] 7:134067073-134072313 | [+] 7:134067073-134072313 | [+] 7:134072246-134074413 | [+] 7:134072246-134074413 | [+] 7:134072246-134074413 | [+] 7:134072246-134074413 | [+] 7:134074355-134074413 | [+] 7:134074512-134075937 | [+] 7:134074512-134099502 | [+] 7:134074564-134099502 | [+] 7:1…
XLOC_021955	NA	NA	0.00774836	0.735852	Down-regulated	-0.674051	[+] 12:90576341-90576365 | [+] 12:90593569-90593811 | [+] 12:90593571-90593811 | [+] 12:90593571-90593811 | [+] 12:90593575-90593811 | [+] 12:90593575-90593811 | [+] 12:90593577-90593811 | [+] 12:90593579-90593762 | [+] 12:90593579-90593811 | [+] 12:90593579-90593811 | [+] 12:90593579-90593811 | [+] 12:90593601-90593811 | [+] 12:90675293-90675408 | [+] 12:90675293-90675408 | [+] 12:90675293-90675…
XLOC_013252	EGR2	ENSG00000122877	0.00784116	0.737024	Down-regulated	-1.12632	[-] 10:62811996-62814468 | [-] 10:62811996-62814468 | [-] 10:62811996-62814468 | [-] 10:62812003-62814468 | [-] 10:62812003-62814468 | [-] 10:62814433-62814468 | [-] 10:62815321-62815614 | [-] 10:62815861-62815969 | [-] 10:62815861-62815969 | [-] 10:62815861-62815969 | [-] 10:62815861-62816069 | [-] 10:62815861-62816355 | [-] 10:62816070-62816366 | [-] 10:62818541-62818647 | [-] 10:62818541-62818…
XLOC_002266	SLC6A17	ENSG00000197106	0.00780969	0.737024	Down-regulated	-0.437462	[+] 1:110150486-110150883 | [+] 1:110150486-110150883 | [+] 1:110152220-110152581 | [+] 1:110160162-110160265 | [+] 1:110166076-110166121 | [+] 1:110166843-110167215 | [+] 1:110166843-110167215 | [+] 1:110166843-110167215 | [+] 1:110166843-110167215 | [+] 1:110166843-110167215 | [+] 1:110172060-110172161 | [+] 1:110172060-110172217 | [+] 1:110172060-110172217 | [+] 1:110172060-110172217 | [+] 1:1…
XLOC_014431	NA	NA	0.00785165	0.737024	Down-regulated	-0.644782	[-] 10:132526407-132537399
XLOC_064095	CHCHD10	ENSG00000250479	0.00790615	0.739286	Down-regulated	-0.494251	[-] 22:23765799-23766026 | [-] 22:23765834-23766026 | [-] 22:23765834-23766026 | [-] 22:23765834-23766026 | [-] 22:23765874-23766026 | [-] 22:23765935-23766026 | [-] 22:23766128-23766275 | [-] 22:23766128-23766275 | [-] 22:23766128-23766275 | [-] 22:23766128-23766296 | [-] 22:23766128-23766464 | [-] 22:23766128-23767593 | [-] 22:23767374-23767540 | [-] 22:23767374-23767593 | [-] 22:23767374-23767…
XLOC_038456	RP11-65J21.4	ENSG00000263257	0.00798356	0.740826	Up-regulated	1.57932	[-] 16:14405862-14408219 | [-] 16:14408039-14408219 | [-] 16:14410239-14410398 | [-] 16:14410239-14410398 | [-] 16:14418634-14418872 | [-] 16:14418634-14420478
XLOC_087953	NA	NA	0.00798302	0.740826	Down-regulated	-1.1313	[-] 6:11228838-11232447
XLOC_033249	UNC13C	ENSG00000137766	0.00823707	0.761443	Down-regulated	-0.450629	[+] 15:53977758-53977864 | [+] 15:53977929-53978927 | [+] 15:53977936-53978927 | [+] 15:53978084-53978927 | [+] 15:53978084-53978927 | [+] 15:53978167-53978927 | [+] 15:53978167-53978927 | [+] 15:53978167-53978927 | [+] 15:53978167-53978927 | [+] 15:53978167-53978927 | [+] 15:53978167-53978927 | [+] 15:54012648-54015886 | [+] 15:54012648-54015886 | [+] 15:54012648-54015886 | [+] 15:54012648-54015…
XLOC_048485	KLF16	ENSG00000129911	0.00832087	0.762716	Down-regulated	-0.568445	[-] 19:1852160-1854760 | [-] 19:1852160-1854760 | [-] 19:1852399-1852595 | [-] 19:1852399-1854760 | [-] 19:1852400-1852595 | [-] 19:1854281-1854760 | [-] 19:1854281-1854760 | [-] 19:1854318-1854760 | [-] 19:1859270-1859360 | [-] 19:1862794-1862858 | [-] 19:1862794-1862858 | [-] 19:1863041-1863497 | [-] 19:1863041-1863497 | [-] 19:1863041-1863568
XLOC_006200	NA	NA	0.00829464	0.762716	Up-regulated	0.647375	[-] 1:68110329-68117322
XLOC_027684	NA	NA	0.00834616	0.762716	Up-regulated	0.505268	[-] 13:51805615-51813167
XLOC_027685	NA	NA	0.00838833	0.762716	Up-regulated	0.426093	[-] 13:51813766-51817113 | [-] 13:51813766-51817113 | [-] 13:51813766-51817113 | [-] 13:51813766-51817113 | [-] 13:51813766-51817113 | [-] 13:51819588-51821645 | [-] 13:51822055-51822137 | [-] 13:51822055-51822137 | [-] 13:51826566-51826593 | [-] 13:51826566-51826625 | [-] 13:51826566-51826625 | [-] 13:51827850-51828166 | [-] 13:51828260-51838553 | [-] 13:51838473-51838553 | [-] 13:51838473-51838…
XLOC_068047	NA	NA	0.00840769	0.762716	Up-regulated	0.801677	[+] 3:193707016-193712115 | [+] 3:193707016-193725517 | [+] 3:193712926-193725517
XLOC_019436	NA	NA	0.00848531	0.766895	Up-regulated	1.12386	[-] 11:88496955-88502476
XLOC_021908	LINC00936	ENSG00000271614	0.00859372	0.773817	Down-regulated	-0.610996	[+] 12:89708959-89712590
XLOC_054818	FLJ33534	ENSG00000145063	0.00879486	0.786106	Down-regulated	-0.626058	[-] 2:11102935-11105662 | [-] 2:11102935-11105662 | [-] 2:11102935-11105662 | [-] 2:11102935-11105662 | [-] 2:11102935-11105662 | [-] 2:11102935-11105662 | [-] 2:11102935-11105662 | [-] 2:11102935-11105662 | [-] 2:11102935-11105662 | [-] 2:11105317-11105662 | [-] 2:11105317-11105662 | [-] 2:11106696-11106787 | [-] 2:11106696-11106787 | [-] 2:11106696-11106787 | [-] 2:11106696-11106787 | [-] 2:111…
XLOC_077607	RP11-823P9.4	ENSG00000279107	0.00879449	0.786106	Up-regulated	0.809868	[+] 5:21493436-21494596
XLOC_048751	CDKN2D	ENSG00000129355	0.00882972	0.786331	Down-regulated	-0.517502	[-] 19:10566462-10567417 | [-] 19:10566601-10567417 | [-] 19:10568513-10568668 | [-] 19:10568513-10568978 | [-] 19:10568947-10569059
XLOC_048967	JUND	ENSG00000130522	0.0089464	0.791111	Down-regulated	-0.465729	[-] 19:18277291-18280044 | [-] 19:18279760-18281622 | [-] 19:18280019-18280044 | [-] 19:18280456-18280929 | [-] 19:18280456-18281622
XLOC_016312	MTNR1B	ENSG00000134640	0.00896461	0.791111	Down-regulated	-1.18565	[+] 11:92969308-92969948 | [+] 11:92969486-92969948 | [+] 11:92969720-92969948 | [+] 11:92969726-92969948 | [+] 11:92969784-92969948 | [+] 11:92972461-92972591 | [+] 11:92972461-92972591 | [+] 11:92981447-92982312 | [+] 11:92981447-92982723 | [+] 11:92981447-92982782 | [+] 11:92984807-92985066 | [+] 11:92984807-92996339 | [+] 11:92984807-92996339
XLOC_066389	NA	NA	0.00898102	0.791111	Up-regulated	1.41393	[+] 3:107318680-107321026
XLOC_070313	NA	NA	0.0091612	0.804069	Down-regulated	-1.15214	[-] 3:148282794-148284498 | [-] 3:148282794-148284498 | [-] 3:148282794-148284498 | [-] 3:148282794-148284498 | [-] 3:148282794-148284498 | [-] 3:148311850-148312666 | [-] 3:148312204-148312310 | [-] 3:148312204-148312310 | [-] 3:148312204-148312310 | [-] 3:148312630-148312720 | [-] 3:148312630-148312720 | [-] 3:148314456-148314575 | [-] 3:148314456-148314575 | [-] 3:148314456-148317629 | [-] 3:1…
XLOC_035143	CA12	ENSG00000074410	0.00953732	0.812431	Down-regulated	-0.509515	[-] 15:63319860-63326357 | [-] 15:63319860-63326357 | [-] 15:63319860-63326357 | [-] 15:63319860-63326357 | [-] 15:63319860-63326357 | [-] 15:63319860-63326357 | [-] 15:63319860-63326357 | [-] 15:63319860-63326357 | [-] 15:63321378-63326357 | [-] 15:63324688-63326357 | [-] 15:63324707-63326357 | [-] 15:63325980-63326357 | [-] 15:63327149-63327233 | [-] 15:63327149-63327233 | [-] 15:63327149-63327…
XLOC_059461	TP53INP2	ENSG00000078804	0.0095113	0.812431	Up-regulated	0.449582	[+] 20:34704290-34704512 | [+] 20:34704290-34704512 | [+] 20:34704290-34704512 | [+] 20:34704290-34704512 | [+] 20:34704290-34704512 | [+] 20:34704339-34704512 | [+] 20:34704350-34704512 | [+] 20:34704715-34704778 | [+] 20:34704718-34704778 | [+] 20:34704730-34704778 | [+] 20:34704735-34704778 | [+] 20:34704735-34704778 | [+] 20:34704735-34704778 | [+] 20:34704910-34704959 | [+] 20:34705358-34705…
XLOC_048447	LPPR3;	ENSG00000129951	0.00936252	0.812431	Down-regulated	-0.626951	[-] 19:812488-813895 | [-] 19:812488-813895 | [-] 19:812488-813895 | [-] 19:812488-813895 | [-] 19:812488-813895 | [-] 19:813756-813895 | [-] 19:814434-814571 | [-] 19:814434-814571 | [-] 19:814434-814607 | [-] 19:814434-814607 | [-] 19:814434-814607 | [-] 19:814434-814749 | [-] 19:814692-814749 | [-] 19:814692-814749 | [-] 19:814692-814749 | [-] 19:814692-814749 | [-] 19:814692-814749 | [-] 19:8…
XLOC_068726	CSRNP1	ENSG00000144655	0.00945149	0.812431	Down-regulated	-0.955872	[-] 3:39139610-39144044 | [-] 3:39139610-39144044 | [-] 3:39139610-39144044 | [-] 3:39139610-39144044 | [-] 3:39141855-39144044 | [-] 3:39142338-39144044 | [-] 3:39144137-39144451 | [-] 3:39144137-39144451 | [-] 3:39144137-39144451 | [-] 3:39144137-39144451 | [-] 3:39144137-39144451 | [-] 3:39144137-39144451 | [-] 3:39144997-39145256 | [-] 3:39144997-39145256 | [-] 3:39144997-39145256 | [-] 3:391…
XLOC_002992	HSPA6	ENSG00000173110	0.00958704	0.812431	Down-regulated	-1.58925	[+] 1:161524540-161526910
XLOC_048503	LINGO3	ENSG00000220008	0.00952454	0.812431	Down-regulated	-0.522938	[-] 19:2285829-2291822 | [-] 19:2285829-2291822 | [-] 19:2285829-2291822 | [-] 19:2285829-2292579 | [-] 19:2289784-2292024 | [-] 19:2295400-2296855 | [-] 19:2298385-2299608 | [-] 19:2308076-2308159
XLOC_062128	bP-21264C1.1	ENSG00000279208	0.00959064	0.812431	Up-regulated	1.58105	[-] 21:9369285-9369326 | [-] 21:9369803-9369892 | [-] 21:9373947-9374166 | [-] 21:9373947-9374166 | [-] 21:9375508-9375719 | [-] 21:9375508-9375719 | [-] 21:9376352-9376645 | [-] 21:9376352-9376736
XLOC_095507	NA	NA	0.00940903	0.812431	Up-regulated	0.811289	[-] 7:86444581-86456832
XLOC_030931	NA	NA	0.00954598	0.812431	Down-regulated	-2.19064	[-] 14:28247049-28252322
XLOC_102958	NA	NA	0.00955476	0.812431	Up-regulated	1.01045	[+] 9:63899708-63907447
XLOC_046983	ICAM5	ENSG00000105376	0.00976748	0.824538	Down-regulated	-0.53885	[+] 19:10289322-10290125 | [+] 19:10289397-10289461 | [+] 19:10289418-10291341 | [+] 19:10289420-10291316 | [+] 19:10289438-10289461 | [+] 19:10289981-10290125 | [+] 19:10289990-10290125 | [+] 19:10289990-10291341 | [+] 19:10289993-10290920 | [+] 19:10290024-10290125 | [+] 19:10290977-10291341 | [+] 19:10291072-10291316 | [+] 19:10291072-10291316 | [+] 19:10291072-10291341 | [+] 19:10291072-10291…
XLOC_047335	NA	NA	0.00987865	0.831037	Down-regulated	-1.16297	[+] 19:21456791-21458516
XLOC_044754	TTR	ENSG00000118271	0.00998881	0.834064	Down-regulated	-2.33235	[+] 18:31591726-31591971 | [+] 18:31591726-31591971 | [+] 18:31591767-31591971 | [+] 18:31591767-31591971 | [+] 18:31591877-31591971 | [+] 18:31591877-31591971 | [+] 18:31592896-31593026 | [+] 18:31592896-31593026 | [+] 18:31592896-31593026 | [+] 18:31592896-31593026 | [+] 18:31592896-31593026 | [+] 18:31592896-31593545 | [+] 18:31595120-31595255 | [+] 18:31595120-31595255 | [+] 18:31595120-31595…
XLOC_039551	NA	NA	0.00999426	0.834064	Up-regulated	0.83728	[-] 16:74428928-74434503
XLOC_063236	DDTL	ENSG00000099974	0.000821933	NA	Down-regulated	-5.15658	[+] 22:23966901-23967022 | [+] 22:23967386-23967561 | [+] 22:23971286-23972532
XLOC_115336	ALAS2	ENSG00000158578	0.00206294	NA	Down-regulated	-3.2848	[-] X:55009055-55009343 | [-] X:55009055-55009343 | [-] X:55009055-55009343 | [-] X:55009055-55009343 | [-] X:55009055-55009343 | [-] X:55009055-55009343 | [-] X:55009055-55009343 | [-] X:55009089-55009343 | [-] X:55009113-55009343 | [-] X:55013486-55013648 | [-] X:55013486-55013648 | [-] X:55013486-55013648 | [-] X:55013486-55013648 | [-] X:55013486-55013648 | [-] X:55013486-55013648 | [-] X:550…
XLOC_112583	NA	NA	3.3456e-05	NA	Up-regulated	5.97263	[+] X:48836175-48839389
XLOC_111688	NA	NA	0.000436447	NA	Down-regulated	-2.98198	[-] KI270733.1:127943-128077
XLOC_099211	NA	NA	0.000858646	NA	Down-regulated	-2.92753	[+] 8:141446570-141447113 | [+] 8:141446580-141447113 | [+] 8:141454635-141454730 | [+] 8:141508867-141509852
XLOC_085208	NA	NA	0.00255269	NA	Up-regulated	2.97422	[+] 6:66852261-66852455 | [+] 6:66852261-66853189 | [+] 6:66889405-66892300
XLOC_026608	NA	NA	0.00393627	NA	Down-regulated	-3.86372	[+] 13:100675328-100676990
XLOC_112584	NA	NA	0.0057515	NA	Up-regulated	4.78692	[+] X:48840039-48842176
XLOC_020856	NA	NA	0.00617181	NA	Up-regulated	2.00817	[+] 12:19381169-19383283
XLOC_028069	NA	NA	0.00697746	NA	Up-regulated	3.3721	[-] 13:80326464-80328661
XLOC_111443	NA	NA	0.00767681	NA	Up-regulated	3.3386	[+] GL000221.1:53594-56515
XLOC_085352	NA	NA	0.00842231	NA	Up-regulated	3.3271	[+] 6:71217224-71220901
XLOC_044389	NA	NA	0.00954695	NA	Up-regulated	3.32797	[+] 18:10571341-10572700
XLOC_084474	NA	NA	0.00957848	NA	Up-regulated	2.24611	[+] 6:27687973-27688522
XLOC_060931	NA	NA	0.00970125	NA	Up-regulated	2.89283	[-] 20:44863353-44866388
