# Supplementary material for: Initial findings of striatum tripartite model in OCD brain samples based on transcriptome analysis
Source: Sci Rep. 2019 Feb 28;9:3086. doi: 10.1038/s41598-019-38965-1 (PMC6395771; doi:10.1038/s41598-019-38965-1)
Supplement: Supplementary file 5 — Table S6 [file 41598_2019_38965_MOESM5_ESM.xlsx]

## Sheet: CN_Enrichment_GO_adjp
Table S6: Enrichment analysis of DEGs for functional categories to caudate nucleus (CN) (n=19), adjusted p ≤ 0.05
geneset	description	link	C	O	E	R	PValue	FDR	overlapGene	OverlapGene_UserID
GO:0060333	interferon-gamma-mediated signaling pathway	http://amigo.geneontology.org/amigo/term/GO:0060333	56	7	0.697297	10.0388	5.50552e-06	0.0393334	960;2210;3113;3117;3119;3122;3663	ENSG00000198019;ENSG00000231389;ENSG00000196735;ENSG00000179344;ENSG00000204287;ENSG00000128604;ENSG00000026508
GO:0034220	ion transmembrane transport	http://amigo.geneontology.org/amigo/term/GO:0034220	684	22	8.51699	2.58307	3.3455e-05	0.0393334	610;1136;1234;3761;3780;3785;5138;6506;6508;8514;8542;8737;8912;10368;23415;23416;55013;57205;57338;131096;254263;285195	ENSG00000006116;ENSG00000080644;ENSG00000160791;ENSG00000183960;ENSG00000089558;ENSG00000135519;ENSG00000174871;ENSG00000181804;ENSG00000168135;ENSG00000105642;ENSG00000075043;ENSG00000186642;ENSG00000005059;ENSG00000145246;ENSG00000154118;ENSG00000099822;ENSG00000110436;ENSG00000114923;ENSG00000069424;ENSG00000100342;ENSG00000137275;ENSG00000196557
GO:0071804	cellular potassium ion transport	http://amigo.geneontology.org/amigo/term/GO:0071804	130	9	1.61873	5.55993	3.36603e-05	0.0393334	610;3761;3780;3785;8514;23415;23416;131096;285195	ENSG00000183960;ENSG00000089558;ENSG00000135519;ENSG00000181804;ENSG00000168135;ENSG00000105642;ENSG00000075043;ENSG00000099822;ENSG00000069424
GO:0071805	potassium ion transmembrane transport	http://amigo.geneontology.org/amigo/term/GO:0071805	130	9	1.61873	5.55993	3.36603e-05	0.0393334	610;3761;3780;3785;8514;23415;23416;131096;285195	ENSG00000183960;ENSG00000089558;ENSG00000135519;ENSG00000181804;ENSG00000168135;ENSG00000105642;ENSG00000075043;ENSG00000099822;ENSG00000069424
GO:0006812	cation transport	http://amigo.geneontology.org/amigo/term/GO:0006812	690	22	8.5917	2.56061	3.82036e-05	0.0393334	610;1136;1234;3761;3780;3785;4129;5138;5579;7351;8514;8912;10368;23415;23416;55013;55240;57205;57338;131096;254263;285195	ENSG00000006116;ENSG00000080644;ENSG00000160791;ENSG00000183960;ENSG00000089558;ENSG00000135519;ENSG00000174871;ENSG00000181804;ENSG00000168135;ENSG00000105642;ENSG00000075043;ENSG00000069535;ENSG00000186642;ENSG00000005059;ENSG00000115107;ENSG00000166501;ENSG00000145246;ENSG00000154118;ENSG00000099822;ENSG00000175567;ENSG00000069424;ENSG00000196557
GO:0071346	cellular response to interferon-gamma	http://amigo.geneontology.org/amigo/term/GO:0071346	78	7	0.971236	7.20731	4.99909e-05	0.0393334	960;2210;3113;3117;3119;3122;3663	ENSG00000198019;ENSG00000231389;ENSG00000196735;ENSG00000179344;ENSG00000204287;ENSG00000128604;ENSG00000026508
GO:0006955	immune response	http://amigo.geneontology.org/amigo/term/GO:0006955	864	25	10.7583	2.32379	5.3051e-05	0.0393334	710;718;945;960;1075;1234;1794;2210;3113;3117;3119;3122;3426;3554;3663;3683;4145;5579;8542;8737;10384;10814;11326;23180;58484	ENSG00000111801;ENSG00000109861;ENSG00000145920;ENSG00000155659;ENSG00000160791;ENSG00000134516;ENSG00000198019;ENSG00000131378;ENSG00000231389;ENSG00000196735;ENSG00000179344;ENSG00000204287;ENSG00000205403;ENSG00000115594;ENSG00000128604;ENSG00000005844;ENSG00000007264;ENSG00000166501;ENSG00000091106;ENSG00000149131;ENSG00000125730;ENSG00000100342;ENSG00000137275;ENSG00000105383;ENSG00000026508
GO:0000160	phosphorelay signal transduction system	http://amigo.geneontology.org/amigo/term/GO:0000160	7	3	0.0871622	34.4186	6.36514e-05	0.0393334	23415;23416;131096	ENSG00000183960;ENSG00000089558;ENSG00000135519
GO:0006811	ion transport	http://amigo.geneontology.org/amigo/term/GO:0006811	1042	28	12.9747	2.15804	6.52183e-05	0.0393334	610;1136;1234;3039;3761;3780;3785;4129;5138;5579;6506;6508;7351;8514;8542;8737;8912;10368;10815;23415;23416;55013;55240;57205;57338;131096;254263;285195	ENSG00000006116;ENSG00000168993;ENSG00000080644;ENSG00000160791;ENSG00000183960;ENSG00000089558;ENSG00000135519;ENSG00000174871;ENSG00000181804;ENSG00000206172;ENSG00000168135;ENSG00000105642;ENSG00000075043;ENSG00000069535;ENSG00000186642;ENSG00000005059;ENSG00000115107;ENSG00000166501;ENSG00000145246;ENSG00000154118;ENSG00000099822;ENSG00000110436;ENSG00000114923;ENSG00000175567;ENSG00000069424…
GO:0007268	chemical synaptic transmission	http://amigo.geneontology.org/amigo/term/GO:0007268	423	16	5.26708	3.03773	6.89873e-05	0.0393334	1136;2670;3706;3780;3785;4900;6506;10636;10675;10814;10815;23551;57338;84446;254263;266743	ENSG00000169220;ENSG00000114646;ENSG00000145920;ENSG00000168993;ENSG00000080644;ENSG00000100302;ENSG00000174871;ENSG00000174576;ENSG00000131095;ENSG00000137825;ENSG00000105642;ENSG00000075043;ENSG00000154146;ENSG00000154118;ENSG00000110436;ENSG00000160469
GO:0098916	anterograde trans-synaptic signaling	http://amigo.geneontology.org/amigo/term/GO:0098916	423	16	5.26708	3.03773	6.89873e-05	0.0393334	1136;2670;3706;3780;3785;4900;6506;10636;10675;10814;10815;23551;57338;84446;254263;266743	ENSG00000169220;ENSG00000114646;ENSG00000145920;ENSG00000168993;ENSG00000080644;ENSG00000100302;ENSG00000174871;ENSG00000174576;ENSG00000131095;ENSG00000137825;ENSG00000105642;ENSG00000075043;ENSG00000154146;ENSG00000154118;ENSG00000110436;ENSG00000160469
GO:0099536	synaptic signaling	http://amigo.geneontology.org/amigo/term/GO:0099536	423	16	5.26708	3.03773	6.89873e-05	0.0393334	1136;2670;3706;3780;3785;4900;6506;10636;10675;10814;10815;23551;57338;84446;254263;266743	ENSG00000169220;ENSG00000114646;ENSG00000145920;ENSG00000168993;ENSG00000080644;ENSG00000100302;ENSG00000174871;ENSG00000174576;ENSG00000131095;ENSG00000137825;ENSG00000105642;ENSG00000075043;ENSG00000154146;ENSG00000154118;ENSG00000110436;ENSG00000160469
GO:0099537	trans-synaptic signaling	http://amigo.geneontology.org/amigo/term/GO:0099537	423	16	5.26708	3.03773	6.89873e-05	0.0393334	1136;2670;3706;3780;3785;4900;6506;10636;10675;10814;10815;23551;57338;84446;254263;266743	ENSG00000169220;ENSG00000114646;ENSG00000145920;ENSG00000168993;ENSG00000080644;ENSG00000100302;ENSG00000174871;ENSG00000174576;ENSG00000131095;ENSG00000137825;ENSG00000105642;ENSG00000075043;ENSG00000154146;ENSG00000154118;ENSG00000110436;ENSG00000160469
GO:0002455	humoral immune response mediated by circulating immunoglobulin	http://amigo.geneontology.org/amigo/term/GO:0002455	19	4	0.236583	16.9074	7.69319e-05	0.04073	710;718;3119;3426	ENSG00000179344;ENSG00000205403;ENSG00000149131;ENSG00000125730
GO:0098655	cation transmembrane transport	http://amigo.geneontology.org/amigo/term/GO:0098655	478	17	5.95193	2.85622	8.64325e-05	0.0418514	610;1136;1234;3761;3780;3785;5138;8514;8912;10368;23415;23416;55013;57338;131096;254263;285195	ENSG00000006116;ENSG00000080644;ENSG00000160791;ENSG00000183960;ENSG00000089558;ENSG00000135519;ENSG00000174871;ENSG00000181804;ENSG00000168135;ENSG00000105642;ENSG00000075043;ENSG00000186642;ENSG00000005059;ENSG00000154118;ENSG00000099822;ENSG00000069424;ENSG00000196557
GO:0006952	defense response	http://amigo.geneontology.org/amigo/term/GO:0006952	838	24	10.4346	2.30005	9.03429e-05	0.0418514	710;718;960;1234;1794;2210;3113;3117;3119;3122;3426;3554;3663;3683;4145;5138;8542;8737;9180;11326;23166;23180;58484;91607	ENSG00000155659;ENSG00000160791;ENSG00000134516;ENSG00000198019;ENSG00000010327;ENSG00000131378;ENSG00000231389;ENSG00000196735;ENSG00000179344;ENSG00000204287;ENSG00000205403;ENSG00000115594;ENSG00000128604;ENSG00000005844;ENSG00000007264;ENSG00000186642;ENSG00000091106;ENSG00000149131;ENSG00000125730;ENSG00000100342;ENSG00000137275;ENSG00000172716;ENSG00000145623;ENSG00000026508
GO:0098660	inorganic ion transmembrane transport	http://amigo.geneontology.org/amigo/term/GO:0098660	485	17	6.03909	2.81499	0.000103246	0.0445946	610;1234;3761;3780;3785;5138;6508;8514;8542;8912;10368;23415;23416;55013;57338;131096;285195	ENSG00000006116;ENSG00000160791;ENSG00000183960;ENSG00000089558;ENSG00000135519;ENSG00000181804;ENSG00000168135;ENSG00000105642;ENSG00000075043;ENSG00000186642;ENSG00000005059;ENSG00000154118;ENSG00000099822;ENSG00000114923;ENSG00000069424;ENSG00000100342;ENSG00000196557
GO:0006813	potassium ion transport	http://amigo.geneontology.org/amigo/term/GO:0006813	151	9	1.88021	4.78669	0.000108298	0.0445946	610;3761;3780;3785;8514;23415;23416;131096;285195	ENSG00000183960;ENSG00000089558;ENSG00000135519;ENSG00000181804;ENSG00000168135;ENSG00000105642;ENSG00000075043;ENSG00000099822;ENSG00000069424
GO:0034765	regulation of ion transmembrane transport	http://amigo.geneontology.org/amigo/term/GO:0034765	267	12	3.32461	3.60944	0.000120448	0.0469874	610;3761;3785;8514;8737;8912;10368;23415;23416;57338;131096;254263	ENSG00000006116;ENSG00000183960;ENSG00000089558;ENSG00000135519;ENSG00000174871;ENSG00000168135;ENSG00000075043;ENSG00000154118;ENSG00000099822;ENSG00000069424;ENSG00000137275;ENSG00000196557

## Sheet: PT_Enrichment_GO_adjp
Table S6: Enrichment analysis of DEGs for functional categories to putamen (PT) (n=97), adjusted p ≤ 0.05
geneset	description	link	C	O	E	R	PValue	FDR	overlapGene	OverlapGene_UserID
GO:0060716	labyrinthine layer blood vessel development	http://amigo.geneontology.org/amigo/term/GO:0060716	17	3	0.0247982	120.976	1.68699e-06	0.00249303	3280;3491;3726	ENSG00000114315;ENSG00000142871;ENSG00000171223
GO:0060674	placenta blood vessel development	http://amigo.geneontology.org/amigo/term/GO:0060674	25	3	0.036468	82.264	5.66614e-06	0.00418671	3280;3491;3726	ENSG00000114315;ENSG00000142871;ENSG00000171223
GO:0071495	cellular response to endogenous stimulus	http://amigo.geneontology.org/amigo/term/GO:0071495	844	8	1.23116	6.49795	7.6118e-06	0.00468697	1843;2354;3164;3280;3303;3491;3725;3726	ENSG00000120129;ENSG00000125740;ENSG00000123358;ENSG00000114315;ENSG00000204389;ENSG00000142871;ENSG00000177606;ENSG00000171223
GO:0060711	labyrinthine layer development	http://amigo.geneontology.org/amigo/term/GO:0060711	37	3	0.0539726	55.5838	1.89415e-05	0.00820035	3280;3491;3726	ENSG00000114315;ENSG00000142871;ENSG00000171223
GO:0043408	regulation of MAPK cascade	http://amigo.geneontology.org/amigo/term/GO:0043408	442	6	0.644753	9.30588	2.19124e-05	0.00820035	467;1843;1880;3491;3725;10636	ENSG00000169220;ENSG00000120129;ENSG00000169508;ENSG00000142871;ENSG00000177606;ENSG00000162772
GO:0070848	response to growth factor	http://amigo.geneontology.org/amigo/term/GO:0070848	443	6	0.646212	9.28488	2.21961e-05	0.00820035	3164;3280;3303;3491;3725;9592	ENSG00000123358;ENSG00000114315;ENSG00000204389;ENSG00000142871;ENSG00000177606;ENSG00000160888
GO:0042127	regulation of cell proliferation	http://amigo.geneontology.org/amigo/term/GO:0042127	1015	8	1.4806	5.40322	2.99496e-05	0.010538	467;1880;3164;3280;3491;3725;3726;7832	ENSG00000169508;ENSG00000123358;ENSG00000114315;ENSG00000142871;ENSG00000177606;ENSG00000171223;ENSG00000162772;ENSG00000159388
GO:0031325	positive regulation of cellular metabolic process	http://amigo.geneontology.org/amigo/term/GO:0031325	1893	10	2.76135	3.62141	5.30904e-05	0.0139946	467;1880;2354;3164;3280;3303;3491;3725;3726;7832	ENSG00000169508;ENSG00000125740;ENSG00000123358;ENSG00000114315;ENSG00000204389;ENSG00000142871;ENSG00000177606;ENSG00000171223;ENSG00000162772;ENSG00000159388
GO:0010604	positive regulation of macromolecule metabolic process	http://amigo.geneontology.org/amigo/term/GO:0010604	1894	10	2.76281	3.6195	5.33441e-05	0.0139946	467;1880;2354;3164;3280;3303;3491;3725;3726;7832	ENSG00000169508;ENSG00000125740;ENSG00000123358;ENSG00000114315;ENSG00000204389;ENSG00000142871;ENSG00000177606;ENSG00000171223;ENSG00000162772;ENSG00000159388
GO:0071310	cellular response to organic substance	http://amigo.geneontology.org/amigo/term/GO:0071310	1489	9	2.17203	4.14359	5.98368e-05	0.0139946	467;1843;2354;3164;3280;3303;3491;3725;3726	ENSG00000120129;ENSG00000125740;ENSG00000123358;ENSG00000114315;ENSG00000204389;ENSG00000142871;ENSG00000177606;ENSG00000171223;ENSG00000162772
GO:0031399	regulation of protein modification process	http://amigo.geneontology.org/amigo/term/GO:0031399	1121	8	1.63522	4.8923	6.19743e-05	0.0139946	467;1843;1880;3280;3303;3491;3725;10636	ENSG00000169220;ENSG00000120129;ENSG00000169508;ENSG00000114315;ENSG00000204389;ENSG00000142871;ENSG00000177606;ENSG00000162772
GO:0008284	positive regulation of cell proliferation	http://amigo.geneontology.org/amigo/term/GO:0008284	532	6	0.776038	7.73158	6.24872e-05	0.0139946	467;1880;3164;3280;3491;3725	ENSG00000169508;ENSG00000123358;ENSG00000114315;ENSG00000142871;ENSG00000177606;ENSG00000162772
GO:0010605	negative regulation of macromolecule metabolic process	http://amigo.geneontology.org/amigo/term/GO:0010605	1497	9	2.1837	4.12144	6.25011e-05	0.0139946	467;1843;2354;3280;3303;3725;3726;7832;10636	ENSG00000169220;ENSG00000120129;ENSG00000125740;ENSG00000114315;ENSG00000204389;ENSG00000177606;ENSG00000171223;ENSG00000162772;ENSG00000159388
GO:1902531	regulation of intracellular signal transduction	http://amigo.geneontology.org/amigo/term/GO:1902531	1155	8	1.68482	4.74828	7.70058e-05	0.016257	467;1843;1880;3280;3303;3491;3725;10636	ENSG00000169220;ENSG00000120129;ENSG00000169508;ENSG00000114315;ENSG00000204389;ENSG00000142871;ENSG00000177606;ENSG00000162772
GO:0032268	regulation of cellular protein metabolic process	http://amigo.geneontology.org/amigo/term/GO:0032268	1547	9	2.25664	3.98824	8.15841e-05	0.0167451	467;1843;1880;3280;3303;3491;3725;7832;10636	ENSG00000169220;ENSG00000120129;ENSG00000169508;ENSG00000114315;ENSG00000204389;ENSG00000142871;ENSG00000177606;ENSG00000162772;ENSG00000159388
GO:0000165	MAPK cascade	http://amigo.geneontology.org/amigo/term/GO:0000165	571	6	0.832928	7.2035	9.28473e-05	0.0177975	467;1843;1880;3491;3725;10636	ENSG00000169220;ENSG00000120129;ENSG00000169508;ENSG00000142871;ENSG00000177606;ENSG00000162772
GO:0009725	response to hormone	http://amigo.geneontology.org/amigo/term/GO:0009725	578	6	0.843139	7.11626	9.93766e-05	0.0178747	1843;2354;3164;3725;3726;7832	ENSG00000120129;ENSG00000125740;ENSG00000123358;ENSG00000177606;ENSG00000171223;ENSG00000159388
GO:0001932	regulation of protein phosphorylation	http://amigo.geneontology.org/amigo/term/GO:0001932	863	7	1.25887	5.56053	0.00010099	0.0178747	467;1843;1880;3280;3491;3725;10636	ENSG00000169220;ENSG00000120129;ENSG00000169508;ENSG00000114315;ENSG00000142871;ENSG00000177606;ENSG00000162772
GO:0001892	embryonic placenta development	http://amigo.geneontology.org/amigo/term/GO:0001892	65	3	0.0948167	31.64	0.0001039	0.0178747	3280;3491;3726	ENSG00000114315;ENSG00000142871;ENSG00000171223
GO:0045934	negative regulation of nucleobase-containing compound metabolic process	http://amigo.geneontology.org/amigo/term/GO:0045934	883	7	1.28805	5.43458	0.000116907	0.0191962	467;1843;2354;3280;3725;3726;7832	ENSG00000120129;ENSG00000125740;ENSG00000114315;ENSG00000177606;ENSG00000171223;ENSG00000162772;ENSG00000159388
GO:0023014	signal transduction by protein phosphorylation	http://amigo.geneontology.org/amigo/term/GO:0023014	601	6	0.87669	6.84393	0.000123477	0.0193507	467;1843;1880;3491;3725;10636	ENSG00000169220;ENSG00000120129;ENSG00000169508;ENSG00000142871;ENSG00000177606;ENSG00000162772
GO:0051246	regulation of protein metabolic process	http://amigo.geneontology.org/amigo/term/GO:0051246	1659	9	2.42001	3.71899	0.000143242	0.0204454	467;1843;1880;3280;3303;3491;3725;7832;10636	ENSG00000169220;ENSG00000120129;ENSG00000169508;ENSG00000114315;ENSG00000204389;ENSG00000142871;ENSG00000177606;ENSG00000162772;ENSG00000159388
GO:0010558	negative regulation of macromolecule biosynthetic process	http://amigo.geneontology.org/amigo/term/GO:0010558	915	7	1.33473	5.24452	0.000146651	0.0204454	467;1843;2354;3280;3725;3726;7832	ENSG00000120129;ENSG00000125740;ENSG00000114315;ENSG00000177606;ENSG00000171223;ENSG00000162772;ENSG00000159388
GO:0008283	cell proliferation	http://amigo.geneontology.org/amigo/term/GO:0008283	1279	8	1.8657	4.28793	0.00016062	0.0219781	467;1880;3164;3280;3491;3725;3726;7832	ENSG00000169508;ENSG00000123358;ENSG00000114315;ENSG00000142871;ENSG00000177606;ENSG00000171223;ENSG00000162772;ENSG00000159388
GO:0042325	regulation of phosphorylation	http://amigo.geneontology.org/amigo/term/GO:0042325	934	7	1.36244	5.13783	0.000167084	0.0220462	467;1843;1880;3280;3491;3725;10636	ENSG00000169220;ENSG00000120129;ENSG00000169508;ENSG00000114315;ENSG00000142871;ENSG00000177606;ENSG00000162772
GO:0032269	negative regulation of cellular protein metabolic process	http://amigo.geneontology.org/amigo/term/GO:0032269	663	6	0.96713	6.20392	0.000212482	0.0255513	467;1843;3303;3725;7832;10636	ENSG00000169220;ENSG00000120129;ENSG00000204389;ENSG00000177606;ENSG00000162772;ENSG00000159388
GO:0001568	blood vessel development	http://amigo.geneontology.org/amigo/term/GO:0001568	411	5	0.599533	8.33982	0.000214397	0.0255513	3164;3280;3491;3725;3726	ENSG00000123358;ENSG00000114315;ENSG00000142871;ENSG00000177606;ENSG00000171223
GO:0051172	negative regulation of nitrogen compound metabolic process	http://amigo.geneontology.org/amigo/term/GO:0051172	983	7	1.43392	4.88172	0.000230817	0.0259767	467;1843;2354;3280;3725;3726;7832	ENSG00000120129;ENSG00000125740;ENSG00000114315;ENSG00000177606;ENSG00000171223;ENSG00000162772;ENSG00000159388
GO:0031400	negative regulation of protein modification process	http://amigo.geneontology.org/amigo/term/GO:0031400	418	5	0.609744	8.20016	0.000232029	0.0259767	467;1843;3303;3725;10636	ENSG00000169220;ENSG00000120129;ENSG00000204389;ENSG00000177606;ENSG00000162772
GO:0032870	cellular response to hormone stimulus	http://amigo.geneontology.org/amigo/term/GO:0032870	425	5	0.619955	8.0651	0.000250756	0.0270557	1843;2354;3164;3725;3726	ENSG00000120129;ENSG00000125740;ENSG00000123358;ENSG00000177606;ENSG00000171223
GO:0010038	response to metal ion	http://amigo.geneontology.org/amigo/term/GO:0010038	225	4	0.328212	12.1873	0.000251992	0.0270557	1843;2354;3725;3726	ENSG00000120129;ENSG00000125740;ENSG00000177606;ENSG00000171223
GO:0071363	cellular response to growth factor stimulus	http://amigo.geneontology.org/amigo/term/GO:0071363	426	5	0.621414	8.04617	0.000253523	0.0270557	3164;3280;3303;3491;3725	ENSG00000123358;ENSG00000114315;ENSG00000204389;ENSG00000142871;ENSG00000177606
GO:0001944	vasculature development	http://amigo.geneontology.org/amigo/term/GO:0001944	427	5	0.622873	8.02732	0.000256313	0.0270557	3164;3280;3491;3725;3726	ENSG00000123358;ENSG00000114315;ENSG00000142871;ENSG00000177606;ENSG00000171223
GO:0051248	negative regulation of protein metabolic process	http://amigo.geneontology.org/amigo/term/GO:0051248	704	6	1.02694	5.84261	0.000295282	0.0303033	467;1843;3303;3725;7832;10636	ENSG00000169220;ENSG00000120129;ENSG00000204389;ENSG00000177606;ENSG00000162772;ENSG00000159388
GO:0035556	intracellular signal transduction	http://amigo.geneontology.org/amigo/term/GO:0035556	1840	9	2.68404	3.35315	0.000326235	0.0330212	467;1843;1880;3280;3303;3491;3725;7832;10636	ENSG00000169220;ENSG00000120129;ENSG00000169508;ENSG00000114315;ENSG00000204389;ENSG00000142871;ENSG00000177606;ENSG00000162772;ENSG00000159388
GO:0010941	regulation of cell death	http://amigo.geneontology.org/amigo/term/GO:0010941	1042	7	1.51998	4.60531	0.000332757	0.0332262	467;1843;3303;3491;3725;3726;7832	ENSG00000120129;ENSG00000204389;ENSG00000142871;ENSG00000177606;ENSG00000171223;ENSG00000162772;ENSG00000159388
GO:0010647	positive regulation of cell communication	http://amigo.geneontology.org/amigo/term/GO:0010647	1045	7	1.52436	4.59209	0.00033879	0.0333776	467;1880;3280;3303;3491;3725;10636	ENSG00000169220;ENSG00000169508;ENSG00000114315;ENSG00000204389;ENSG00000142871;ENSG00000177606;ENSG00000162772
GO:0023056	positive regulation of signaling	http://amigo.geneontology.org/amigo/term/GO:0023056	1051	7	1.53311	4.56587	0.000351125	0.0335864	467;1880;3280;3303;3491;3725;10636	ENSG00000169220;ENSG00000169508;ENSG00000114315;ENSG00000204389;ENSG00000142871;ENSG00000177606;ENSG00000162772
GO:0043409	negative regulation of MAPK cascade	http://amigo.geneontology.org/amigo/term/GO:0043409	98	3	0.142954	20.9857	0.000351463	0.0335864	467;1843;10636	ENSG00000169220;ENSG00000120129;ENSG00000162772
GO:0045892	negative regulation of transcription, DNA-templated	http://amigo.geneontology.org/amigo/term/GO:0045892	728	6	1.06195	5.65	0.000354546	0.0335864	467;2354;3280;3725;3726;7832	ENSG00000125740;ENSG00000114315;ENSG00000177606;ENSG00000171223;ENSG00000162772;ENSG00000159388
GO:0051726	regulation of cell cycle	http://amigo.geneontology.org/amigo/term/GO:0051726	736	6	1.07362	5.58859	0.000376275	0.0347537	1843;3164;3280;3725;3726;7832	ENSG00000120129;ENSG00000123358;ENSG00000114315;ENSG00000177606;ENSG00000171223;ENSG00000159388
GO:0071248	cellular response to metal ion	http://amigo.geneontology.org/amigo/term/GO:0071248	103	3	0.150248	19.967	0.000406877	0.0365746	2354;3725;3726	ENSG00000125740;ENSG00000177606;ENSG00000171223
GO:1903507	negative regulation of nucleic acid-templated transcription	http://amigo.geneontology.org/amigo/term/GO:1903507	748	6	1.09112	5.49893	0.000410839	0.0365746	467;2354;3280;3725;3726;7832	ENSG00000125740;ENSG00000114315;ENSG00000177606;ENSG00000171223;ENSG00000162772;ENSG00000159388
GO:0019220	regulation of phosphate metabolic process	http://amigo.geneontology.org/amigo/term/GO:0019220	1088	7	1.58709	4.4106	0.000435568	0.0380345	467;1843;1880;3280;3491;3725;10636	ENSG00000169220;ENSG00000120129;ENSG00000169508;ENSG00000114315;ENSG00000142871;ENSG00000177606;ENSG00000162772
GO:1902679	negative regulation of RNA biosynthetic process	http://amigo.geneontology.org/amigo/term/GO:1902679	757	6	1.10425	5.43355	0.000438379	0.0380345	467;2354;3280;3725;3726;7832	ENSG00000125740;ENSG00000114315;ENSG00000177606;ENSG00000171223;ENSG00000162772;ENSG00000159388
GO:0001890	placenta development	http://amigo.geneontology.org/amigo/term/GO:0001890	106	3	0.154624	19.4019	0.00044268	0.0380345	3280;3491;3726	ENSG00000114315;ENSG00000142871;ENSG00000171223
GO:0033687	osteoblast proliferation	http://amigo.geneontology.org/amigo/term/GO:0033687	22	2	0.0320918	62.3212	0.00045114	0.0383158	3491;3726	ENSG00000142871;ENSG00000171223
GO:0051174	regulation of phosphorus metabolic process	http://amigo.geneontology.org/amigo/term/GO:0051174	1099	7	1.60313	4.36645	0.000463641	0.03893	467;1843;1880;3280;3491;3725;10636	ENSG00000169220;ENSG00000120129;ENSG00000169508;ENSG00000114315;ENSG00000142871;ENSG00000177606;ENSG00000162772
GO:0051253	negative regulation of RNA metabolic process	http://amigo.geneontology.org/amigo/term/GO:0051253	784	6	1.14364	5.24643	0.000529887	0.0436939	467;2354;3280;3725;3726;7832	ENSG00000125740;ENSG00000114315;ENSG00000177606;ENSG00000171223;ENSG00000162772;ENSG00000159388
GO:0009888	tissue development	http://amigo.geneontology.org/amigo/term/GO:0009888	1125	7	1.64106	4.26554	0.000535893	0.0436939	467;1843;3280;3491;3725;3726;7832	ENSG00000120129;ENSG00000114315;ENSG00000142871;ENSG00000177606;ENSG00000171223;ENSG00000162772;ENSG00000159388
GO:0030513	positive regulation of BMP signaling pathway	http://amigo.geneontology.org/amigo/term/GO:0030513	24	2	0.0350092	57.1278	0.000538116	0.0436939	3280;3491	ENSG00000114315;ENSG00000142871
GO:0001933	negative regulation of protein phosphorylation	http://amigo.geneontology.org/amigo/term/GO:0001933	280	4	0.408441	9.79333	0.000579297	0.0464696	467;1843;3725;10636	ENSG00000169220;ENSG00000120129;ENSG00000177606;ENSG00000162772
GO:0071241	cellular response to inorganic substance	http://amigo.geneontology.org/amigo/term/GO:0071241	117	3	0.17067	17.5778	0.000591168	0.0464696	2354;3725;3726	ENSG00000125740;ENSG00000177606;ENSG00000171223
GO:0006979	response to oxidative stress	http://amigo.geneontology.org/amigo/term/GO:0006979	286	4	0.417193	9.58788	0.000627583	0.048534	1843;3303;3725;10636	ENSG00000169220;ENSG00000120129;ENSG00000204389;ENSG00000177606
GO:0009314	response to radiation	http://amigo.geneontology.org/amigo/term/GO:0009314	287	4	0.418652	9.55447	0.000635902	0.048534	1843;3725;3726;10636	ENSG00000169220;ENSG00000120129;ENSG00000177606;ENSG00000171223
GO:0070372	regulation of ERK1 and ERK2 cascade	http://amigo.geneontology.org/amigo/term/GO:0070372	154	6	0.224643	26.7091	4.58264e-08	0.000255689	467;1843;1880;3491;3725;10636	ENSG00000169220;ENSG00000120129;ENSG00000169508;ENSG00000142871;ENSG00000177606;ENSG00000162772
GO:0070371	ERK1 and ERK2 cascade	http://amigo.geneontology.org/amigo/term/GO:0070371	165	6	0.240689	24.9285	6.9208e-08	0.000255689	467;1843;1880;3491;3725;10636	ENSG00000169220;ENSG00000120129;ENSG00000169508;ENSG00000142871;ENSG00000177606;ENSG00000162772
GO:0009719	response to endogenous stimulus	http://amigo.geneontology.org/amigo/term/GO:0009719	1075	10	1.56812	6.37705	2.75119e-07	0.000677617	1843;2354;3164;3280;3303;3491;3725;3726;7832;9592	ENSG00000120129;ENSG00000125740;ENSG00000123358;ENSG00000114315;ENSG00000204389;ENSG00000142871;ENSG00000177606;ENSG00000171223;ENSG00000159388;ENSG00000160888
GO:0051254	positive regulation of RNA metabolic process	http://amigo.geneontology.org/amigo/term/GO:0051254	947	9	1.38141	6.5151	1.3788e-06	0.00249303	467;2354;3164;3280;3303;3491;3725;3726;7832	ENSG00000125740;ENSG00000123358;ENSG00000114315;ENSG00000204389;ENSG00000142871;ENSG00000177606;ENSG00000171223;ENSG00000162772;ENSG00000159388
GO:0051591	response to cAMP	http://amigo.geneontology.org/amigo/term/GO:0051591	71	4	0.103569	38.6216	2.68944e-06	0.00331205	1843;2354;3725;3726	ENSG00000120129;ENSG00000125740;ENSG00000177606;ENSG00000171223
GO:0051592	response to calcium ion	http://amigo.geneontology.org/amigo/term/GO:0051592	76	4	0.110863	36.0807	3.536e-06	0.0037325	1843;2354;3725;3726	ENSG00000120129;ENSG00000125740;ENSG00000177606;ENSG00000171223
GO:0045935	positive regulation of nucleobase-containing compound metabolic process	http://amigo.geneontology.org/amigo/term/GO:0045935	1103	9	1.60897	5.59365	5.00032e-06	0.00418516	467;2354;3164;3280;3303;3491;3725;3726;7832	ENSG00000125740;ENSG00000123358;ENSG00000114315;ENSG00000204389;ENSG00000142871;ENSG00000177606;ENSG00000171223;ENSG00000162772;ENSG00000159388
GO:0010033	response to organic substance	http://amigo.geneontology.org/amigo/term/GO:0010033	1887	11	2.7526	3.99622	5.09764e-06	0.00418516	467;1843;2354;3164;3280;3303;3491;3725;3726;7832;9592	ENSG00000120129;ENSG00000125740;ENSG00000123358;ENSG00000114315;ENSG00000204389;ENSG00000142871;ENSG00000177606;ENSG00000171223;ENSG00000162772;ENSG00000159388;ENSG00000160888
GO:0046683	response to organophosphorus	http://amigo.geneontology.org/amigo/term/GO:0046683	90	4	0.131285	30.4681	6.9581e-06	0.00467395	1843;2354;3725;3726	ENSG00000120129;ENSG00000125740;ENSG00000177606;ENSG00000171223
GO:0051173	positive regulation of nitrogen compound metabolic process	http://amigo.geneontology.org/amigo/term/GO:0051173	1172	9	1.70962	5.26433	8.31064e-06	0.00472364	467;2354;3164;3280;3303;3491;3725;3726;7832	ENSG00000125740;ENSG00000123358;ENSG00000114315;ENSG00000204389;ENSG00000142871;ENSG00000177606;ENSG00000171223;ENSG00000162772;ENSG00000159388
GO:0014074	response to purine-containing compound	http://amigo.geneontology.org/amigo/term/GO:0014074	100	4	0.145872	27.4213	1.05866e-05	0.00558743	1843;2354;3725;3726	ENSG00000120129;ENSG00000125740;ENSG00000177606;ENSG00000171223
GO:0070373	negative regulation of ERK1 and ERK2 cascade	http://amigo.geneontology.org/amigo/term/GO:0070373	37	3	0.0539726	55.5838	1.89415e-05	0.00820035	467;1843;10636	ENSG00000169220;ENSG00000120129;ENSG00000162772
GO:0071277	cellular response to calcium ion	http://amigo.geneontology.org/amigo/term/GO:0071277	38	3	0.0554313	54.1211	2.0547e-05	0.00820035	2354;3725;3726	ENSG00000125740;ENSG00000177606;ENSG00000171223
GO:0045944	positive regulation of transcription from RNA polymerase II promoter	http://amigo.geneontology.org/amigo/term/GO:0045944	677	7	0.987552	7.08823	2.09782e-05	0.00820035	467;2354;3164;3280;3491;3725;3726	ENSG00000125740;ENSG00000123358;ENSG00000114315;ENSG00000142871;ENSG00000177606;ENSG00000171223;ENSG00000162772
GO:0070887	cellular response to chemical stimulus	http://amigo.geneontology.org/amigo/term/GO:0070887	1799	10	2.62423	3.81064	3.34718e-05	0.011242	467;1843;1880;2354;3164;3280;3303;3491;3725;3726	ENSG00000120129;ENSG00000169508;ENSG00000125740;ENSG00000123358;ENSG00000114315;ENSG00000204389;ENSG00000142871;ENSG00000177606;ENSG00000171223;ENSG00000162772
GO:0009612	response to mechanical stimulus	http://amigo.geneontology.org/amigo/term/GO:0009612	143	4	0.208597	19.1758	4.34525e-05	0.0139525	2354;3725;3726;7832	ENSG00000125740;ENSG00000177606;ENSG00000171223;ENSG00000159388
GO:0009628	response to abiotic stimulus	http://amigo.geneontology.org/amigo/term/GO:0009628	762	7	1.11154	6.29755	4.53187e-05	0.0139525	1843;2354;3303;3725;3726;7832;10636	ENSG00000169220;ENSG00000120129;ENSG00000125740;ENSG00000204389;ENSG00000177606;ENSG00000171223;ENSG00000159388
GO:0000122	negative regulation of transcription from RNA polymerase II promoter	http://amigo.geneontology.org/amigo/term/GO:0000122	508	6	0.741029	8.09685	4.81984e-05	0.0139946	467;2354;3280;3725;3726;7832	ENSG00000125740;ENSG00000114315;ENSG00000177606;ENSG00000171223;ENSG00000162772;ENSG00000159388
GO:0043620	regulation of DNA-templated transcription in response to stress	http://amigo.geneontology.org/amigo/term/GO:0043620	52	3	0.0758534	39.55	5.3171e-05	0.0139946	467;3725;10636	ENSG00000169220;ENSG00000177606;ENSG00000162772
GO:0010628	positive regulation of gene expression	http://amigo.geneontology.org/amigo/term/GO:0010628	1114	8	1.62501	4.92304	5.92105e-05	0.0139946	467;2354;3164;3280;3303;3491;3725;3726	ENSG00000125740;ENSG00000123358;ENSG00000114315;ENSG00000204389;ENSG00000142871;ENSG00000177606;ENSG00000171223;ENSG00000162772
GO:0031324	negative regulation of cellular metabolic process	http://amigo.geneontology.org/amigo/term/GO:0031324	1513	9	2.20704	4.07786	6.81377e-05	0.0148079	467;1843;2354;3280;3303;3725;3726;7832;10636	ENSG00000169220;ENSG00000120129;ENSG00000125740;ENSG00000114315;ENSG00000204389;ENSG00000177606;ENSG00000171223;ENSG00000162772;ENSG00000159388
GO:0010243	response to organonitrogen compound	http://amigo.geneontology.org/amigo/term/GO:0010243	570	6	0.831469	7.21614	9.19435e-05	0.0177975	1843;2354;3164;3725;3726;7832	ENSG00000120129;ENSG00000125740;ENSG00000123358;ENSG00000177606;ENSG00000171223;ENSG00000159388
GO:0048514	blood vessel morphogenesis	http://amigo.geneontology.org/amigo/term/GO:0048514	345	5	0.503258	9.93527	9.39372e-05	0.0177975	3164;3280;3491;3725;3726	ENSG00000123358;ENSG00000114315;ENSG00000142871;ENSG00000177606;ENSG00000171223
GO:2000113	negative regulation of cellular macromolecule biosynthetic process	http://amigo.geneontology.org/amigo/term/GO:2000113	867	7	1.26471	5.53487	0.000104021	0.0178747	467;1843;2354;3280;3725;3726;7832	ENSG00000120129;ENSG00000125740;ENSG00000114315;ENSG00000177606;ENSG00000171223;ENSG00000162772;ENSG00000159388
GO:0006357	regulation of transcription from RNA polymerase II promoter	http://amigo.geneontology.org/amigo/term/GO:0006357	1215	8	1.77234	4.5138	0.000111071	0.0186523	467;2354;3164;3280;3491;3725;3726;7832	ENSG00000125740;ENSG00000123358;ENSG00000114315;ENSG00000142871;ENSG00000177606;ENSG00000171223;ENSG00000162772;ENSG00000159388
GO:0009892	negative regulation of metabolic process	http://amigo.geneontology.org/amigo/term/GO:0009892	1629	9	2.37625	3.78748	0.000123731	0.0193507	467;1843;2354;3280;3303;3725;3726;7832;10636	ENSG00000169220;ENSG00000120129;ENSG00000125740;ENSG00000114315;ENSG00000204389;ENSG00000177606;ENSG00000171223;ENSG00000162772;ENSG00000159388
GO:0045893	positive regulation of transcription, DNA-templated	http://amigo.geneontology.org/amigo/term/GO:0045893	896	7	1.30701	5.35573	0.000128324	0.0193507	467;2354;3164;3280;3491;3725;3726	ENSG00000125740;ENSG00000123358;ENSG00000114315;ENSG00000142871;ENSG00000177606;ENSG00000171223;ENSG00000162772
GO:1903508	positive regulation of nucleic acid-templated transcription	http://amigo.geneontology.org/amigo/term/GO:1903508	896	7	1.30701	5.35573	0.000128324	0.0193507	467;2354;3164;3280;3491;3725;3726	ENSG00000125740;ENSG00000123358;ENSG00000114315;ENSG00000142871;ENSG00000177606;ENSG00000171223;ENSG00000162772
GO:0009605	response to external stimulus	http://amigo.geneontology.org/amigo/term/GO:0009605	1256	8	1.83215	4.36645	0.000141024	0.0204454	467;1880;2354;3164;3491;3725;3726;7832	ENSG00000169508;ENSG00000125740;ENSG00000123358;ENSG00000142871;ENSG00000177606;ENSG00000171223;ENSG00000162772;ENSG00000159388
GO:1902680	positive regulation of RNA biosynthetic process	http://amigo.geneontology.org/amigo/term/GO:1902680	913	7	1.33181	5.25601	0.000144626	0.0204454	467;2354;3164;3280;3491;3725;3726	ENSG00000125740;ENSG00000123358;ENSG00000114315;ENSG00000142871;ENSG00000177606;ENSG00000171223;ENSG00000162772
GO:0014070	response to organic cyclic compound	http://amigo.geneontology.org/amigo/term/GO:0014070	633	6	0.923369	6.49795	0.000164598	0.0220462	1843;2354;3164;3725;3726;7832	ENSG00000120129;ENSG00000125740;ENSG00000123358;ENSG00000177606;ENSG00000171223;ENSG00000159388
GO:1901698	response to nitrogen compound	http://amigo.geneontology.org/amigo/term/GO:1901698	641	6	0.935038	6.41685	0.000176422	0.0228699	1843;2354;3164;3725;3726;7832	ENSG00000120129;ENSG00000125740;ENSG00000123358;ENSG00000177606;ENSG00000171223;ENSG00000159388
GO:0031327	negative regulation of cellular biosynthetic process	http://amigo.geneontology.org/amigo/term/GO:0031327	957	7	1.39599	5.01435	0.000194899	0.0246818	467;1843;2354;3280;3725;3726;7832	ENSG00000120129;ENSG00000125740;ENSG00000114315;ENSG00000177606;ENSG00000171223;ENSG00000162772;ENSG00000159388
GO:0048646	anatomical structure formation involved in morphogenesis	http://amigo.geneontology.org/amigo/term/GO:0048646	654	6	0.954002	6.2893	0.00019708	0.0246818	1843;3164;3280;3491;3725;3726	ENSG00000120129;ENSG00000123358;ENSG00000114315;ENSG00000142871;ENSG00000177606;ENSG00000171223
GO:0009890	negative regulation of biosynthetic process	http://amigo.geneontology.org/amigo/term/GO:0009890	970	7	1.41496	4.94715	0.000212234	0.0255513	467;1843;2354;3280;3725;3726;7832	ENSG00000120129;ENSG00000125740;ENSG00000114315;ENSG00000177606;ENSG00000171223;ENSG00000162772;ENSG00000159388
GO:0007178	transmembrane receptor protein serine/threonine kinase signaling pathway	http://amigo.geneontology.org/amigo/term/GO:0007178	217	4	0.316542	12.6366	0.000219315	0.0257225	3280;3303;3491;3725	ENSG00000114315;ENSG00000204389;ENSG00000142871;ENSG00000177606
GO:0006366	transcription from RNA polymerase II promoter	http://amigo.geneontology.org/amigo/term/GO:0006366	1341	8	1.95614	4.08968	0.000225181	0.0259767	467;2354;3164;3280;3491;3725;3726;7832	ENSG00000125740;ENSG00000123358;ENSG00000114315;ENSG00000142871;ENSG00000177606;ENSG00000171223;ENSG00000162772;ENSG00000159388
GO:0072358	cardiovascular system development	http://amigo.geneontology.org/amigo/term/GO:0072358	434	5	0.633084	7.89785	0.000276514	0.0287769	3164;3280;3491;3725;3726	ENSG00000123358;ENSG00000114315;ENSG00000142871;ENSG00000177606;ENSG00000171223
GO:0010557	positive regulation of macromolecule biosynthetic process	http://amigo.geneontology.org/amigo/term/GO:0010557	1057	7	1.54187	4.53996	0.000363824	0.0340291	467;2354;3164;3280;3491;3725;3726	ENSG00000125740;ENSG00000123358;ENSG00000114315;ENSG00000142871;ENSG00000177606;ENSG00000171223;ENSG00000162772
GO:0007612	learning	http://amigo.geneontology.org/amigo/term/GO:0007612	102	3	0.148789	20.1627	0.000395373	0.0360668	3725;7832;10636	ENSG00000169220;ENSG00000177606;ENSG00000159388
GO:0031328	positive regulation of cellular biosynthetic process	http://amigo.geneontology.org/amigo/term/GO:0031328	1142	7	1.66586	4.20204	0.000587904	0.0464696	467;2354;3164;3280;3491;3725;3726	ENSG00000125740;ENSG00000123358;ENSG00000114315;ENSG00000142871;ENSG00000177606;ENSG00000171223;ENSG00000162772
GO:0009891	positive regulation of biosynthetic process	http://amigo.geneontology.org/amigo/term/GO:0009891	1157	7	1.68774	4.14757	0.000637136	0.048534	467;2354;3164;3280;3491;3725;3726	ENSG00000125740;ENSG00000123358;ENSG00000114315;ENSG00000142871;ENSG00000177606;ENSG00000171223;ENSG00000162772

## Sheet: CN_Enrichment_GO
Table S6: Enrichment analysis of DEGs for functional categories to caudate nucleus (CN) (n=253), p-value ≤ 0.01
Geneset	Description	C	O	E	R	PValue	FDR	overlapGene	OverlapGene_UserID
GO:0006955	immune response	864	108	45.2849	2.3849	0	0	567;695;710;713;718;719;815;816;837;912;945;960;972;1075;1234;1240;1268;1378;1435;1535;1536;1794;1958;2209;2210;2214;2215;2268;3055;3075;3077;3111;3113;3117;3119;3122;3162;3265;3383;3426;3428;3459;3554;3570;3603;3606;3662;3663;3683;3684;3936;3937;3958;4067;4145;4242;4671;4689;5293;5294;5579;5724;5777;6480;6850;7087;7100;7124;7132;7410;7454;7462;7837;8477;8542;8673;8737;8740;8793;9111;9450;9547;98…	ENSG00000105246;ENSG00000061938;ENSG00000111801;ENSG00000112343;ENSG00000187764;ENSG00000109861;ENSG00000056972;ENSG00000145920;ENSG00000167851;ENSG00000155659;ENSG00000154451;ENSG00000160791;ENSG00000140931;ENSG00000174600;ENSG00000118432;ENSG00000203710;ENSG00000184371;ENSG00000051523;ENSG00000165168;ENSG00000213047;ENSG00000134516;ENSG00000120738;ENSG00000150337;ENSG00000198019;ENSG00000203747…
GO:0002376	immune system process	1444	138	75.6846	1.82336	2.07168e-13	7.67763e-10	212;285;302;567;695;710;713;718;719;815;816;837;912;945;960;972;1075;1234;1240;1268;1378;1435;1535;1536;1794;1958;2047;2209;2210;2214;2215;2268;2313;3055;3059;3075;3077;3111;3113;3117;3119;3122;3162;3265;3383;3426;3428;3459;3485;3554;3570;3603;3606;3655;3662;3663;3683;3684;3936;3937;3958;4067;4145;4242;4671;4689;4856;5175;5293;5294;5579;5724;5777;6480;6688;6712;6850;6886;7048;7087;7100;7124;7132;…	ENSG00000105246;ENSG00000061938;ENSG00000111801;ENSG00000112343;ENSG00000187764;ENSG00000109861;ENSG00000056972;ENSG00000145920;ENSG00000167851;ENSG00000155659;ENSG00000154451;ENSG00000160791;ENSG00000140931;ENSG00000174600;ENSG00000118432;ENSG00000203710;ENSG00000160219;ENSG00000184371;ENSG00000051523;ENSG00000165168;ENSG00000213047;ENSG00000134516;ENSG00000120738;ENSG00000177119;ENSG00000154928…
GO:0006952	defense response	838	92	43.9222	2.09461	3.15725e-12	7.80052e-09	567;695;710;713;718;719;815;816;837;912;960;972;1116;1234;1268;1378;1435;1535;1536;1794;1958;2209;2210;2268;2687;3055;3075;3077;3113;3117;3119;3122;3162;3265;3383;3426;3428;3459;3554;3570;3606;3662;3663;3683;3684;3958;4067;4069;4145;4671;4856;5138;5265;5293;5294;5724;5777;6696;6850;7100;7124;7132;7454;7852;8534;8542;8673;8737;8793;9111;9180;9450;9865;10188;10475;10758;11326;23166;23180;23643;2593…	ENSG00000061938;ENSG00000112343;ENSG00000056972;ENSG00000133048;ENSG00000155659;ENSG00000154451;ENSG00000160791;ENSG00000118432;ENSG00000203710;ENSG00000184371;ENSG00000051523;ENSG00000165168;ENSG00000134516;ENSG00000120738;ENSG00000177119;ENSG00000150337;ENSG00000198019;ENSG00000000938;ENSG00000010327;ENSG00000131378;ENSG00000154589;ENSG00000101347;ENSG00000099998;ENSG00000103490;ENSG00000095585…
GO:0002682	regulation of immune system process	810	88	42.4546	2.0728	1.81857e-11	2.92319e-08	567;695;710;713;718;719;912;945;972;1240;1268;1378;1435;1535;1794;2209;2210;2214;2268;3055;3059;3075;3077;3111;3113;3117;3119;3122;3162;3265;3383;3426;3428;3459;3485;3554;3570;3606;3662;3683;3684;3937;3958;4067;4856;5293;5579;5724;5777;6688;6850;6886;7048;7087;7100;7124;7410;7454;7462;8673;8737;8740;9111;9547;9865;9935;10148;10475;10758;11314;11326;23180;23191;23643;25939;28959;29108;55365;58484;…	ENSG00000105246;ENSG00000112343;ENSG00000056972;ENSG00000167851;ENSG00000155659;ENSG00000154451;ENSG00000140931;ENSG00000174600;ENSG00000118432;ENSG00000203710;ENSG00000184371;ENSG00000051523;ENSG00000213047;ENSG00000134516;ENSG00000177119;ENSG00000150337;ENSG00000198019;ENSG00000203747;ENSG00000000938;ENSG00000131378;ENSG00000273749;ENSG00000154589;ENSG00000101347;ENSG00000271605;ENSG00000106565…
GO:0006954	inflammatory response	385	54	20.1791	2.67604	2.17247e-11	2.92319e-08	695;710;718;719;837;1116;1234;1268;1378;1435;1535;1536;2687;3055;3075;3077;3162;3383;3426;3428;3554;3570;3606;3683;4067;4069;4671;4856;5138;5265;5293;5294;5724;6696;6850;7100;7124;7132;7852;8534;8673;8793;9111;9180;9450;9865;23166;23643;29108;29760;57817;58484;115362;196527	ENSG00000133048;ENSG00000154451;ENSG00000160791;ENSG00000118432;ENSG00000203710;ENSG00000184371;ENSG00000051523;ENSG00000165168;ENSG00000177119;ENSG00000010327;ENSG00000154589;ENSG00000099998;ENSG00000103490;ENSG00000095585;ENSG00000101336;ENSG00000000971;ENSG00000010704;ENSG00000100292;ENSG00000090339;ENSG00000205403;ENSG00000163565;ENSG00000115594;ENSG00000160712;ENSG00000150782;ENSG00000005844…
GO:0060333	interferon-gamma-mediated signaling pathway	56	19	2.93514	6.4733	2.36632e-11	2.92319e-08	567;815;816;960;2209;2210;3055;3113;3117;3119;3122;3383;3459;3662;3663;5724;9111;10475;84166	ENSG00000112343;ENSG00000150337;ENSG00000198019;ENSG00000101336;ENSG00000231389;ENSG00000196735;ENSG00000179344;ENSG00000204287;ENSG00000090339;ENSG00000027697;ENSG00000137265;ENSG00000128604;ENSG00000166710;ENSG00000169403;ENSG00000070808;ENSG00000058404;ENSG00000140853;ENSG00000123609;ENSG00000026508
GO:0002252	immune effector process	412	56	21.5942	2.59329	3.18845e-11	3.37611e-08	567;695;710;713;718;719;972;1075;1378;1794;2209;2214;2268;3055;3075;3077;3119;3162;3383;3426;3428;3459;3606;3662;3663;3683;3936;3958;4067;4242;5293;5294;5724;5777;6850;7124;7410;7454;7462;8673;9865;10384;10475;10758;10814;11314;11326;23180;23191;25939;29108;56829;84166;91607;163486;284021	ENSG00000111801;ENSG00000112343;ENSG00000109861;ENSG00000056972;ENSG00000145920;ENSG00000167851;ENSG00000155659;ENSG00000203710;ENSG00000213047;ENSG00000134516;ENSG00000150337;ENSG00000203747;ENSG00000000938;ENSG00000131378;ENSG00000273749;ENSG00000101347;ENSG00000271605;ENSG00000103490;ENSG00000101336;ENSG00000000971;ENSG00000010704;ENSG00000179344;ENSG00000100292;ENSG00000090339;ENSG00000205403…
GO:0045087	innate immune response	449	59	23.5335	2.50707	3.69835e-11	3.42652e-08	567;695;710;713;718;815;816;837;912;960;1378;1435;1535;1536;1958;2209;2210;2268;3055;3075;3113;3117;3119;3122;3265;3383;3426;3428;3459;3662;3663;3684;3958;4067;4145;4671;5293;5294;5724;5777;6850;7100;8542;8737;9111;9450;9865;10188;10475;11326;23180;23643;25939;29108;56829;58484;83666;84166;115362	ENSG00000061938;ENSG00000112343;ENSG00000155659;ENSG00000154451;ENSG00000203710;ENSG00000184371;ENSG00000051523;ENSG00000165168;ENSG00000120738;ENSG00000150337;ENSG00000198019;ENSG00000000938;ENSG00000131378;ENSG00000154589;ENSG00000101347;ENSG00000103490;ENSG00000101336;ENSG00000000971;ENSG00000231389;ENSG00000196735;ENSG00000179344;ENSG00000204287;ENSG00000174775;ENSG00000090339;ENSG00000205403…
GO:0050776	regulation of immune response	516	64	27.0452	2.36641	6.385e-11	5.25841e-08	567;695;710;713;718;719;912;945;972;1268;1378;1535;2209;2210;2214;2268;3055;3075;3077;3113;3117;3119;3122;3162;3265;3383;3426;3428;3459;3606;3662;3683;3684;3937;3958;4067;5293;5579;5724;5777;6850;7087;7100;7124;7410;7454;7462;8673;8737;9111;9865;11314;11326;23180;23191;23643;25939;29108;58484;83666;84166;115362;123920;163486	ENSG00000167851;ENSG00000155659;ENSG00000154451;ENSG00000140931;ENSG00000118432;ENSG00000203710;ENSG00000051523;ENSG00000213047;ENSG00000150337;ENSG00000198019;ENSG00000203747;ENSG00000000938;ENSG00000131378;ENSG00000273749;ENSG00000154589;ENSG00000101347;ENSG00000103490;ENSG00000101336;ENSG00000000971;ENSG00000010704;ENSG00000231389;ENSG00000196735;ENSG00000179344;ENSG00000204287;ENSG00000100292…
GO:0065009	regulation of molecular function	1936	160	101.472	1.57679	2.61601e-10	1.78838e-07	111;113;152;166;302;308;397;567;595;633;695;710;718;815;816;960;972;1032;1116;1136;1164;1240;1268;1378;1435;1475;1535;1740;1742;1794;1850;1902;1917;2268;2535;2776;3055;3077;3162;3208;3265;3383;3428;3486;3563;3606;3655;3662;3937;4067;4242;4294;4326;4671;4689;4751;5064;5265;5294;5502;5507;5522;5579;5629;5724;5777;6712;6850;7048;7076;7124;7410;7454;7852;7881;8477;8737;8740;8787;8941;9001;9024;9148;9…	ENSG00000175538;ENSG00000061938;ENSG00000068831;ENSG00000129355;ENSG00000006116;ENSG00000101443;ENSG00000112343;ENSG00000187764;ENSG00000169220;ENSG00000110931;ENSG00000108309;ENSG00000173175;ENSG00000133048;ENSG00000121281;ENSG00000167851;ENSG00000080644;ENSG00000163072;ENSG00000004777;ENSG00000142459;ENSG00000123975;ENSG00000135439;ENSG00000157985;ENSG00000174600;ENSG00000118432;ENSG00000174348…
GO:0050778	positive regulation of immune response	399	53	20.9128	2.53433	2.6541e-10	1.78838e-07	567;695;710;713;718;719;912;972;1268;1378;1535;2209;2214;2268;3055;3075;3113;3117;3119;3122;3265;3426;3428;3606;3662;3684;3937;3958;4067;5293;5579;5724;5777;6850;7100;7124;7410;7454;7462;8673;8737;9865;11314;11326;23180;23191;23643;29108;58484;84166;115362;123920;163486	ENSG00000167851;ENSG00000155659;ENSG00000154451;ENSG00000140931;ENSG00000118432;ENSG00000203710;ENSG00000051523;ENSG00000213047;ENSG00000150337;ENSG00000203747;ENSG00000000938;ENSG00000131378;ENSG00000273749;ENSG00000154589;ENSG00000103490;ENSG00000101336;ENSG00000000971;ENSG00000231389;ENSG00000196735;ENSG00000179344;ENSG00000204287;ENSG00000174775;ENSG00000205403;ENSG00000163565;ENSG00000150782…
GO:0002684	positive regulation of immune system process	577	67	30.2424	2.21543	3.97969e-10	2.45812e-07	567;695;710;713;718;719;912;972;1240;1268;1378;1435;1535;2209;2214;2268;3055;3059;3075;3113;3117;3119;3122;3162;3265;3383;3426;3428;3485;3554;3570;3606;3662;3684;3937;3958;4067;5293;5579;5724;5777;6850;6886;7048;7100;7124;7410;7454;7462;8673;8737;8740;9547;9865;10148;11314;11326;23180;23191;23643;29108;58484;84166;115362;123920;163486;196527	ENSG00000105246;ENSG00000167851;ENSG00000155659;ENSG00000154451;ENSG00000140931;ENSG00000174600;ENSG00000118432;ENSG00000203710;ENSG00000184371;ENSG00000051523;ENSG00000213047;ENSG00000177119;ENSG00000150337;ENSG00000203747;ENSG00000000938;ENSG00000131378;ENSG00000273749;ENSG00000154589;ENSG00000103490;ENSG00000101336;ENSG00000180353;ENSG00000000971;ENSG00000231389;ENSG00000196735;ENSG00000179344…
GO:0071346	cellular response to interferon-gamma	78	20	4.08822	4.8921	1.98286e-09	1.13054e-06	567;815;816;960;2209;2210;3055;3113;3117;3119;3122;3383;3459;3662;3663;5724;9111;10475;84166;115362	ENSG00000112343;ENSG00000154451;ENSG00000150337;ENSG00000198019;ENSG00000101336;ENSG00000231389;ENSG00000196735;ENSG00000179344;ENSG00000204287;ENSG00000090339;ENSG00000027697;ENSG00000137265;ENSG00000128604;ENSG00000166710;ENSG00000169403;ENSG00000070808;ENSG00000058404;ENSG00000140853;ENSG00000123609;ENSG00000026508
GO:0002443	leukocyte mediated immunity	169	30	8.85782	3.38684	3.09618e-09	1.63921e-06	567;695;710;713;718;972;1075;1378;2268;3077;3119;3162;3383;3426;4067;5293;5294;5724;5777;6850;7124;7454;7462;8673;10384;10814;11314;23180;163486;284021	ENSG00000111801;ENSG00000109861;ENSG00000145920;ENSG00000167851;ENSG00000203710;ENSG00000213047;ENSG00000000938;ENSG00000131378;ENSG00000271605;ENSG00000010704;ENSG00000179344;ENSG00000100292;ENSG00000090339;ENSG00000205403;ENSG00000254087;ENSG00000171608;ENSG00000105851;ENSG00000166710;ENSG00000169403;ENSG00000111679;ENSG00000165025;ENSG00000010671;ENSG00000149131;ENSG00000232810;ENSG00000173369…
GO:0048584	positive regulation of response to stimulus	1312	116	68.766	1.68688	4.01992e-09	1.98638e-06	55;152;247;567;695;710;713;718;719;912;960;972;1075;1116;1240;1268;1378;1435;1535;1742;1902;2209;2214;2268;2324;3055;3059;3075;3077;3113;3117;3119;3122;3159;3162;3265;3362;3383;3426;3428;3486;3554;3570;3603;3606;3662;3684;3937;3958;4067;4242;4294;4856;5138;5151;5293;5294;5579;5724;5777;6239;6503;6850;7048;7100;7124;7132;7410;7454;7462;7852;8477;8673;8737;8740;9001;9148;9180;9450;9479;9547;9865;10…	ENSG00000139679;ENSG00000112343;ENSG00000187764;ENSG00000109861;ENSG00000056972;ENSG00000119408;ENSG00000133048;ENSG00000099365;ENSG00000167851;ENSG00000155659;ENSG00000154451;ENSG00000140931;ENSG00000174600;ENSG00000118432;ENSG00000183856;ENSG00000203710;ENSG00000184371;ENSG00000184160;ENSG00000051523;ENSG00000213047;ENSG00000132535;ENSG00000198121;ENSG00000177119;ENSG00000150337;ENSG00000203747…
GO:0019221	cytokine-mediated signaling pathway	339	45	17.7681	2.53264	6.56621e-09	3.0418e-06	567;633;815;816;960;972;1234;1240;1435;1958;2209;2210;3055;3113;3117;3119;3122;3383;3459;3554;3563;3570;3597;3606;3662;3663;5724;5777;6850;7124;7132;7837;7852;8737;8740;8793;9111;9180;10148;10475;25939;29108;84166;94030;127435	ENSG00000105246;ENSG00000112343;ENSG00000160791;ENSG00000174600;ENSG00000174348;ENSG00000184371;ENSG00000120738;ENSG00000150337;ENSG00000198019;ENSG00000101347;ENSG00000103490;ENSG00000101336;ENSG00000231389;ENSG00000196735;ENSG00000179344;ENSG00000204287;ENSG00000090339;ENSG00000027697;ENSG00000115594;ENSG00000185291;ENSG00000160712;ENSG00000131724;ENSG00000150782;ENSG00000137265;ENSG00000128604…
GO:0050790	regulation of catalytic activity	1592	133	83.4417	1.59393	8.1618e-09	3.55854e-06	111;113;152;302;308;397;595;633;710;718;815;816;960;972;1032;1116;1136;1164;1268;1378;1435;1475;1535;1740;1742;1794;1850;1902;1917;2268;2776;3208;3265;3383;3428;3486;3563;3606;3655;3937;4067;4294;4326;4671;4689;4751;5064;5265;5294;5502;5507;5522;5629;5724;5777;6712;6850;7048;7076;7124;7410;7454;7852;8477;8737;8740;8787;8941;9024;9148;9479;9905;9922;9938;10188;10235;10406;10507;10636;10645;10900;1…	ENSG00000061938;ENSG00000068831;ENSG00000129355;ENSG00000101443;ENSG00000187764;ENSG00000169220;ENSG00000110931;ENSG00000108309;ENSG00000173175;ENSG00000133048;ENSG00000121281;ENSG00000167851;ENSG00000080644;ENSG00000163072;ENSG00000004777;ENSG00000142459;ENSG00000123975;ENSG00000135439;ENSG00000157985;ENSG00000118432;ENSG00000174348;ENSG00000183856;ENSG00000203710;ENSG00000184371;ENSG00000121552…
GO:0034341	response to interferon-gamma	94	21	4.92683	4.26237	1.1485e-08	4.72925e-06	567;815;816;960;2209;2210;3055;3113;3117;3119;3122;3383;3459;3662;3663;5724;9111;10475;83666;84166;115362	ENSG00000112343;ENSG00000154451;ENSG00000150337;ENSG00000198019;ENSG00000101336;ENSG00000231389;ENSG00000196735;ENSG00000179344;ENSG00000204287;ENSG00000090339;ENSG00000027697;ENSG00000137265;ENSG00000128604;ENSG00000166710;ENSG00000169403;ENSG00000070808;ENSG00000058404;ENSG00000138496;ENSG00000140853;ENSG00000123609;ENSG00000026508
GO:0071345	cellular response to cytokine stimulus	445	53	23.3238	2.27235	1.33192e-08	5.19589e-06	567;633;695;815;816;960;972;1116;1234;1240;1435;1535;1958;2194;2209;2210;3055;3059;3113;3117;3119;3122;3383;3459;3554;3563;3570;3597;3606;3662;3663;5138;5724;5777;6850;7124;7132;7837;7852;8737;8740;8793;9111;9180;10148;10475;25939;29108;57817;84166;94030;115362;127435	ENSG00000105246;ENSG00000112343;ENSG00000133048;ENSG00000154451;ENSG00000160791;ENSG00000174600;ENSG00000174348;ENSG00000184371;ENSG00000051523;ENSG00000120738;ENSG00000169710;ENSG00000150337;ENSG00000198019;ENSG00000101347;ENSG00000103490;ENSG00000101336;ENSG00000180353;ENSG00000231389;ENSG00000196735;ENSG00000179344;ENSG00000204287;ENSG00000090339;ENSG00000027697;ENSG00000115594;ENSG00000185291…
GO:0002253	activation of immune response	324	43	16.9819	2.53211	1.45532e-08	5.30315e-06	695;710;713;718;719;1378;1535;2209;2214;2268;3055;3075;3113;3117;3119;3122;3265;3426;3428;3662;3684;3937;3958;4067;5293;5579;5777;6850;7100;7410;7454;7462;8737;9865;11314;11326;23180;23191;23643;29108;58484;123920;163486	ENSG00000167851;ENSG00000155659;ENSG00000140931;ENSG00000203710;ENSG00000051523;ENSG00000213047;ENSG00000150337;ENSG00000203747;ENSG00000000938;ENSG00000131378;ENSG00000273749;ENSG00000154589;ENSG00000103490;ENSG00000101336;ENSG00000000971;ENSG00000231389;ENSG00000196735;ENSG00000179344;ENSG00000204287;ENSG00000174775;ENSG00000205403;ENSG00000163565;ENSG00000137265;ENSG00000169896;ENSG00000043462…
GO:0002274	myeloid leukocyte activation	104	22	5.45097	4.03598	1.50251e-08	5.30315e-06	695;972;1268;1435;1794;2268;3162;3662;3937;4067;5293;5294;5724;6688;6850;7048;7462;8673;10814;11314;29108;284021	ENSG00000145920;ENSG00000167851;ENSG00000118432;ENSG00000184371;ENSG00000134516;ENSG00000000938;ENSG00000271605;ENSG00000103490;ENSG00000100292;ENSG00000137265;ENSG00000043462;ENSG00000254087;ENSG00000171608;ENSG00000105851;ENSG00000169403;ENSG00000066336;ENSG00000165025;ENSG00000010671;ENSG00000163513;ENSG00000086730;ENSG00000118640;ENSG00000019582
GO:0045576	mast cell activation	43	14	2.25376	6.21183	1.91523e-08	6.45257e-06	695;1268;2268;3162;3937;4067;5293;5294;6850;7462;8673;10814;11314;284021	ENSG00000145920;ENSG00000167851;ENSG00000118432;ENSG00000000938;ENSG00000271605;ENSG00000100292;ENSG00000043462;ENSG00000254087;ENSG00000171608;ENSG00000105851;ENSG00000165025;ENSG00000010671;ENSG00000086730;ENSG00000118640
GO:0002275	myeloid cell activation involved in immune response	51	15	2.67307	5.61153	2.81794e-08	9.0811e-06	695;1794;2268;3162;4067;5293;5294;5724;6850;7462;8673;10814;11314;29108;284021	ENSG00000145920;ENSG00000167851;ENSG00000134516;ENSG00000000938;ENSG00000271605;ENSG00000103490;ENSG00000100292;ENSG00000254087;ENSG00000171608;ENSG00000105851;ENSG00000169403;ENSG00000165025;ENSG00000010671;ENSG00000086730;ENSG00000118640
GO:0034097	response to cytokine	509	57	26.6783	2.13657	3.37689e-08	1.0429e-05	166;567;633;695;815;816;960;972;1116;1234;1240;1435;1535;1958;2194;2209;2210;3055;3059;3113;3117;3119;3122;3383;3459;3554;3563;3570;3597;3606;3662;3663;3899;5138;5724;5777;6850;7076;7124;7132;7837;7852;8737;8740;8793;9111;9180;10148;10475;25939;29108;57817;83666;84166;94030;115362;127435	ENSG00000105246;ENSG00000112343;ENSG00000133048;ENSG00000154451;ENSG00000160791;ENSG00000174600;ENSG00000174348;ENSG00000184371;ENSG00000051523;ENSG00000104964;ENSG00000120738;ENSG00000169710;ENSG00000150337;ENSG00000198019;ENSG00000101347;ENSG00000103490;ENSG00000101336;ENSG00000180353;ENSG00000231389;ENSG00000196735;ENSG00000179344;ENSG00000204287;ENSG00000090339;ENSG00000027697;ENSG00000115594…
GO:0007166	cell surface receptor signaling pathway	1761	141	92.2995	1.52764	3.98183e-08	1.18053e-05	19;55;111;152;166;285;567;576;595;597;633;695;719;815;816;960;963;972;1136;1234;1240;1287;1378;1435;1535;1536;1742;1958;2047;2051;2209;2210;2214;2268;2324;2535;2776;2782;2817;3055;3077;3113;3117;3119;3122;3162;3265;3383;3459;3485;3486;3554;3563;3570;3597;3606;3655;3662;3663;3683;3684;3937;3958;4067;4145;4242;4294;4689;4856;5031;5293;5579;5724;5777;6663;6850;7048;7076;7124;7132;7410;7454;7462;7837…	ENSG00000271383;ENSG00000105246;ENSG00000061938;ENSG00000006116;ENSG00000112343;ENSG00000167680;ENSG00000187764;ENSG00000169220;ENSG00000173175;ENSG00000099365;ENSG00000167851;ENSG00000080644;ENSG00000160791;ENSG00000140931;ENSG00000174600;ENSG00000174348;ENSG00000188153;ENSG00000203710;ENSG00000184371;ENSG00000184160;ENSG00000051523;ENSG00000165168;ENSG00000213047;ENSG00000104964;ENSG00000132535…
GO:0002250	adaptive immune response	190	30	9.95849	3.0125	5.07002e-08	1.44535e-05	567;695;710;713;718;972;1075;1378;2210;3077;3119;3265;3383;3426;3606;3662;4067;5293;5294;5579;5777;6850;7124;7454;7462;10148;10384;23180;29108;163486	ENSG00000105246;ENSG00000111801;ENSG00000109861;ENSG00000203710;ENSG00000213047;ENSG00000198019;ENSG00000131378;ENSG00000103490;ENSG00000010704;ENSG00000179344;ENSG00000174775;ENSG00000090339;ENSG00000205403;ENSG00000150782;ENSG00000137265;ENSG00000254087;ENSG00000171608;ENSG00000105851;ENSG00000166501;ENSG00000166710;ENSG00000111679;ENSG00000165025;ENSG00000010671;ENSG00000149131;ENSG00000232810…
GO:0002279	mast cell activation involved in immune response	34	12	1.78205	6.73383	7.23447e-08	1.91507e-05	695;2268;3162;4067;5293;5294;6850;7462;8673;10814;11314;284021	ENSG00000145920;ENSG00000167851;ENSG00000000938;ENSG00000271605;ENSG00000100292;ENSG00000254087;ENSG00000171608;ENSG00000105851;ENSG00000165025;ENSG00000010671;ENSG00000086730;ENSG00000118640
GO:0043303	mast cell degranulation	34	12	1.78205	6.73383	7.23447e-08	1.91507e-05	695;2268;3162;4067;5293;5294;6850;7462;8673;10814;11314;284021	ENSG00000145920;ENSG00000167851;ENSG00000000938;ENSG00000271605;ENSG00000100292;ENSG00000254087;ENSG00000171608;ENSG00000105851;ENSG00000165025;ENSG00000010671;ENSG00000086730;ENSG00000118640
GO:0043299	leukocyte degranulation	48	14	2.51583	5.56476	9.24053e-08	2.36175e-05	695;2268;3055;3162;4067;5293;5294;5724;6850;7462;8673;10814;11314;284021	ENSG00000145920;ENSG00000167851;ENSG00000000938;ENSG00000271605;ENSG00000101336;ENSG00000100292;ENSG00000254087;ENSG00000171608;ENSG00000105851;ENSG00000169403;ENSG00000165025;ENSG00000010671;ENSG00000086730;ENSG00000118640
GO:0050900	leukocyte migration	251	35	13.1557	2.66044	9.81792e-08	2.42568e-05	285;719;960;972;1234;1240;1435;3055;3162;3265;3383;3554;3570;3603;3655;3683;3684;3958;4067;4856;5175;5293;5294;5724;5777;6850;7124;7852;8740;9056;9547;11314;29108;81704;196527	ENSG00000167851;ENSG00000160791;ENSG00000174600;ENSG00000184371;ENSG00000177119;ENSG00000091879;ENSG00000103490;ENSG00000101336;ENSG00000100292;ENSG00000174775;ENSG00000090339;ENSG00000115594;ENSG00000160712;ENSG00000172349;ENSG00000091409;ENSG00000005844;ENSG00000169896;ENSG00000131981;ENSG00000254087;ENSG00000136999;ENSG00000261371;ENSG00000171608;ENSG00000105851;ENSG00000169403;ENSG00000111679…
GO:0002448	mast cell mediated immunity	36	12	1.88687	6.35973	1.49938e-07	3.58496e-05	695;2268;3162;4067;5293;5294;6850;7462;8673;10814;11314;284021	ENSG00000145920;ENSG00000167851;ENSG00000000938;ENSG00000271605;ENSG00000100292;ENSG00000254087;ENSG00000171608;ENSG00000105851;ENSG00000165025;ENSG00000010671;ENSG00000086730;ENSG00000118640
GO:0002526	acute inflammatory response	74	17	3.87857	4.38306	1.86804e-07	4.32684e-05	695;710;718;719;1268;1378;3075;3077;3383;3426;3570;5265;5294;7124;9180;57817;196527	ENSG00000118432;ENSG00000203710;ENSG00000177119;ENSG00000000971;ENSG00000010704;ENSG00000090339;ENSG00000205403;ENSG00000160712;ENSG00000197249;ENSG00000105851;ENSG00000105697;ENSG00000010671;ENSG00000149131;ENSG00000232810;ENSG00000125730;ENSG00000171860;ENSG00000145623
GO:0006959	humoral immune response	77	17	4.03581	4.21229	3.44775e-07	7.74386e-05	567;710;713;718;719;1378;3075;3119;3426;5777;6480;7124;9450;10148;10758;11326;29760	ENSG00000105246;ENSG00000056972;ENSG00000155659;ENSG00000203710;ENSG00000095585;ENSG00000000971;ENSG00000179344;ENSG00000205403;ENSG00000166710;ENSG00000111679;ENSG00000073849;ENSG00000149131;ENSG00000232810;ENSG00000173369;ENSG00000125730;ENSG00000171860;ENSG00000112799
GO:0045055	regulated exocytosis	198	29	10.3778	2.79443	4.41691e-07	9.62887e-05	695;710;2162;2268;3055;3162;4067;5175;5265;5293;5294;5724;6850;7076;7462;8673;8911;8941;9381;9501;10257;10814;10815;11314;55503;112755;255057;284021;440279	ENSG00000125257;ENSG00000145920;ENSG00000168993;ENSG00000099365;ENSG00000167851;ENSG00000124491;ENSG00000000938;ENSG00000099625;ENSG00000271605;ENSG00000101336;ENSG00000100292;ENSG00000254087;ENSG00000137766;ENSG00000261371;ENSG00000197249;ENSG00000171608;ENSG00000105851;ENSG00000165125;ENSG00000169403;ENSG00000165025;ENSG00000010671;ENSG00000102265;ENSG00000149131;ENSG00000086730;ENSG00000118640…
GO:0032879	regulation of localization	1688	132	88.4734	1.49197	5.12657e-07	0.000106823	19;20;41;111;152;247;285;302;397;567;610;718;719;815;816;972;999;1136;1234;1240;1268;1435;1535;1536;1742;1794;1824;1832;1902;2268;2324;2670;2776;3055;3059;3077;3162;3208;3265;3383;3486;3554;3570;3655;3757;3761;3785;3786;3908;3936;3958;4067;4129;4856;5031;5138;5293;5294;5579;5629;5724;5777;6036;6239;6506;6850;7048;7076;7100;7124;7351;7454;7852;7881;8514;8673;8737;8740;8911;8912;8941;9001;9024;9424…	ENSG00000175538;ENSG00000061938;ENSG00000122679;ENSG00000006116;ENSG00000167680;ENSG00000187764;ENSG00000162493;ENSG00000145920;ENSG00000168993;ENSG00000173175;ENSG00000099365;ENSG00000167851;ENSG00000080644;ENSG00000142459;ENSG00000160791;ENSG00000174600;ENSG00000118432;ENSG00000174348;ENSG00000183960;ENSG00000184371;ENSG00000184160;ENSG00000051523;ENSG00000165168;ENSG00000132535;ENSG00000134516…
GO:0001775	cell activation	565	58	29.6134	1.95857	5.18836e-07	0.000106823	152;567;695;912;972;1268;1435;1794;1958;2047;2268;2776;2782;3077;3111;3113;3117;3119;3122;3162;3383;3485;3606;3662;3683;3936;3937;3958;4067;4242;5293;5294;5579;5724;5777;6688;6850;7048;7076;7410;7454;7462;8525;8673;8740;9935;10148;10630;10814;11314;11326;23533;29108;29760;81704;83706;284021;441478	ENSG00000105246;ENSG00000162493;ENSG00000145920;ENSG00000167851;ENSG00000155659;ENSG00000118432;ENSG00000184371;ENSG00000184160;ENSG00000134516;ENSG00000120738;ENSG00000154928;ENSG00000000938;ENSG00000141506;ENSG00000156052;ENSG00000078369;ENSG00000271605;ENSG00000103490;ENSG00000095585;ENSG00000010704;ENSG00000204252;ENSG00000231389;ENSG00000196735;ENSG00000179344;ENSG00000204287;ENSG00000100292…
GO:0002444	myeloid leukocyte mediated immunity	55	14	2.88272	4.85652	5.93539e-07	0.0001189	695;718;2268;3162;4067;5293;5294;5724;6850;7462;8673;10814;11314;284021	ENSG00000145920;ENSG00000167851;ENSG00000000938;ENSG00000271605;ENSG00000100292;ENSG00000254087;ENSG00000171608;ENSG00000105851;ENSG00000169403;ENSG00000165025;ENSG00000010671;ENSG00000125730;ENSG00000086730;ENSG00000118640
GO:0035556	intracellular signal transduction	1859	142	97.436	1.45737	6.52458e-07	0.000127264	19;111;113;152;379;397;597;633;695;815;816;837;960;972;1032;1116;1234;1240;1435;1641;1742;1794;1850;1902;2047;2268;2324;2782;2977;3059;3162;3208;3265;3362;3383;3428;3486;3563;3570;3606;3757;3936;3937;4067;4294;4856;5138;5151;5260;5293;5294;5502;5579;5724;5777;6239;6712;6850;7124;7132;7410;7462;7852;8477;8525;8737;8740;8787;9001;9024;9111;9479;9651;9922;9938;10161;10188;10235;10475;10507;10636;106…	ENSG00000139679;ENSG00000061938;ENSG00000068831;ENSG00000129355;ENSG00000112343;ENSG00000187764;ENSG00000169220;ENSG00000110931;ENSG00000056972;ENSG00000119408;ENSG00000112541;ENSG00000108309;ENSG00000173175;ENSG00000133048;ENSG00000121281;ENSG00000167851;ENSG00000004777;ENSG00000135439;ENSG00000157985;ENSG00000160791;ENSG00000174600;ENSG00000174348;ENSG00000183856;ENSG00000183960;ENSG00000184371…
GO:0002460	adaptive immune response based on somatic recombination of immune receptors built from immunoglobulin superfamily domains	129	22	6.76129	3.25382	8.20487e-07	0.000155935	567;695;710;713;718;972;1075;1378;3077;3119;3265;3383;3426;3606;3662;5777;7124;7454;10148;10384;23180;163486	ENSG00000105246;ENSG00000111801;ENSG00000109861;ENSG00000203710;ENSG00000213047;ENSG00000131378;ENSG00000010704;ENSG00000179344;ENSG00000174775;ENSG00000090339;ENSG00000205403;ENSG00000150782;ENSG00000137265;ENSG00000166710;ENSG00000111679;ENSG00000010671;ENSG00000149131;ENSG00000232810;ENSG00000173369;ENSG00000125730;ENSG00000015285;ENSG00000019582
GO:0060627	regulation of vesicle-mediated transport	311	38	16.3005	2.33122	8.76411e-07	0.000162399	302;567;718;1535;1742;1794;2268;3055;3077;3162;3958;4067;5724;6850;7124;8673;8911;8941;9001;9501;9905;10188;10814;10815;11314;23216;23413;29091;29108;29993;30846;55503;57534;112755;115704;196527;254263;255057	ENSG00000061938;ENSG00000145920;ENSG00000168993;ENSG00000099365;ENSG00000167851;ENSG00000142459;ENSG00000051523;ENSG00000132535;ENSG00000134516;ENSG00000177119;ENSG00000000938;ENSG00000065882;ENSG00000107130;ENSG00000174871;ENSG00000099625;ENSG00000168952;ENSG00000103490;ENSG00000124507;ENSG00000182718;ENSG00000101336;ENSG00000010704;ENSG00000024422;ENSG00000100292;ENSG00000131981;ENSG00000254087…
GO:0001816	cytokine production	414	46	21.699	2.11991	9.64436e-07	0.000174351	19;247;567;695;718;719;972;1116;1240;1535;1536;1958;2268;2324;3077;3113;3162;3265;3428;3570;3606;3662;3663;3937;4067;5293;5294;5724;6850;7100;7124;8737;9111;9865;10148;10475;11326;22900;23180;23643;29108;56829;58484;84166;115362;163486	ENSG00000105246;ENSG00000112343;ENSG00000133048;ENSG00000155659;ENSG00000154451;ENSG00000174600;ENSG00000051523;ENSG00000165168;ENSG00000213047;ENSG00000165029;ENSG00000120738;ENSG00000000938;ENSG00000105483;ENSG00000131378;ENSG00000037280;ENSG00000154589;ENSG00000179593;ENSG00000103490;ENSG00000010704;ENSG00000231389;ENSG00000100292;ENSG00000174775;ENSG00000163565;ENSG00000160712;ENSG00000150782…
GO:0002366	leukocyte activation involved in immune response	131	22	6.86612	3.20414	1.07564e-06	0.000189824	695;1794;2268;3162;3383;3606;3662;3683;3936;3958;4067;4242;5293;5294;5724;6850;7462;8673;10814;11314;29108;284021	ENSG00000145920;ENSG00000167851;ENSG00000134516;ENSG00000000938;ENSG00000271605;ENSG00000103490;ENSG00000100292;ENSG00000090339;ENSG00000150782;ENSG00000137265;ENSG00000005844;ENSG00000136167;ENSG00000131981;ENSG00000254087;ENSG00000100060;ENSG00000171608;ENSG00000105851;ENSG00000169403;ENSG00000165025;ENSG00000010671;ENSG00000086730;ENSG00000118640
GO:0050853	B cell receptor signaling pathway	29	10	1.51998	6.57903	1.16777e-06	0.000199107	695;4067;5293;5579;5777;6850;7462;11314;23180;123920	ENSG00000167851;ENSG00000140931;ENSG00000131378;ENSG00000254087;ENSG00000171608;ENSG00000166501;ENSG00000111679;ENSG00000165025;ENSG00000010671;ENSG00000086730
GO:0031347	regulation of defense response	417	46	21.8563	2.10466	1.18196e-06	0.000199107	567;695;710;718;719;837;912;1268;1378;1535;1794;2268;3055;3075;3265;3426;3428;3459;3554;3606;3662;3684;4067;4856;5138;5294;5777;6850;7100;7124;7132;8673;8737;9111;9180;9865;10475;10758;23180;23643;25939;29108;58484;83666;84166;115362	ENSG00000112343;ENSG00000056972;ENSG00000154451;ENSG00000118432;ENSG00000203710;ENSG00000051523;ENSG00000134516;ENSG00000000938;ENSG00000131378;ENSG00000154589;ENSG00000101347;ENSG00000103490;ENSG00000101336;ENSG00000000971;ENSG00000174775;ENSG00000205403;ENSG00000163565;ENSG00000027697;ENSG00000115594;ENSG00000150782;ENSG00000137265;ENSG00000169896;ENSG00000254087;ENSG00000136999;ENSG00000186642…
GO:0002263	cell activation involved in immune response	133	22	6.97095	3.15596	1.40156e-06	0.000227295	695;1794;2268;3162;3383;3606;3662;3683;3936;3958;4067;4242;5293;5294;5724;6850;7462;8673;10814;11314;29108;284021	ENSG00000145920;ENSG00000167851;ENSG00000134516;ENSG00000000938;ENSG00000271605;ENSG00000103490;ENSG00000100292;ENSG00000090339;ENSG00000150782;ENSG00000137265;ENSG00000005844;ENSG00000136167;ENSG00000131981;ENSG00000254087;ENSG00000100060;ENSG00000171608;ENSG00000105851;ENSG00000169403;ENSG00000165025;ENSG00000010671;ENSG00000086730;ENSG00000118640
GO:0007159	leukocyte cell-cell adhesion	317	38	16.615	2.2871	1.41063e-06	0.000227295	567;912;960;972;1794;1958;3077;3111;3113;3117;3119;3122;3383;3485;3606;3662;3683;3936;3958;4067;5293;5294;5724;5777;6850;7048;7124;7454;8740;9935;10148;10507;11314;11326;29108;81704;83706;441478	ENSG00000105246;ENSG00000187764;ENSG00000167851;ENSG00000155659;ENSG00000134516;ENSG00000120738;ENSG00000103490;ENSG00000010704;ENSG00000204252;ENSG00000231389;ENSG00000196735;ENSG00000179344;ENSG00000204287;ENSG00000090339;ENSG00000115457;ENSG00000150782;ENSG00000137265;ENSG00000005844;ENSG00000136167;ENSG00000131981;ENSG00000254087;ENSG00000198435;ENSG00000171608;ENSG00000105851;ENSG00000166710…
GO:0016337	single organismal cell-cell adhesion	488	51	25.5776	1.99393	1.56122e-06	0.000242769	567;912;960;972;999;1475;1794;1824;1832;1958;3077;3111;3113;3117;3119;3122;3383;3485;3606;3655;3662;3683;3936;3958;4067;4856;5293;5294;5724;5777;6850;7048;7087;7124;7454;8740;9935;10148;10205;10507;10630;11314;11326;27286;29108;29119;55083;64115;81704;83706;441478	ENSG00000105246;ENSG00000149573;ENSG00000187764;ENSG00000162493;ENSG00000167851;ENSG00000155659;ENSG00000121552;ENSG00000134516;ENSG00000134755;ENSG00000096696;ENSG00000120738;ENSG00000102359;ENSG00000103490;ENSG00000183230;ENSG00000010704;ENSG00000204252;ENSG00000231389;ENSG00000196735;ENSG00000179344;ENSG00000204287;ENSG00000090339;ENSG00000115457;ENSG00000150782;ENSG00000091409;ENSG00000137265…
GO:0009605	response to external stimulus	1272	104	66.6695	1.55993	1.57217e-06	0.000242769	19;166;285;302;567;595;695;710;718;719;837;912;972;1032;1116;1234;1240;1268;1378;1435;1535;1536;1794;1824;1902;2047;2115;2191;2268;2776;2782;2817;3055;3075;3077;3159;3162;3265;3383;3426;3428;3459;3485;3554;3570;3603;3606;3655;3662;3663;3908;3958;4067;4069;4129;4257;4521;4856;5138;5293;5294;5446;5629;5724;6036;6506;6696;6712;6850;7048;7100;7124;7132;7351;7410;7852;8673;8740;8793;9180;9450;9547;104…	ENSG00000129355;ENSG00000112343;ENSG00000167680;ENSG00000187764;ENSG00000056972;ENSG00000133048;ENSG00000154451;ENSG00000160791;ENSG00000140931;ENSG00000174600;ENSG00000118432;ENSG00000203710;ENSG00000184371;ENSG00000051523;ENSG00000165168;ENSG00000104964;ENSG00000134516;ENSG00000134755;ENSG00000165029;ENSG00000198121;ENSG00000177119;ENSG00000154928;ENSG00000006468;ENSG00000078098;ENSG00000000938…
GO:0006811	ion transport	1042	89	54.6145	1.6296	1.74655e-06	0.000261364	19;20;41;513;567;610;695;815;816;1133;1136;1234;1268;1356;1535;1536;1742;2563;2823;3039;3077;3383;3757;3761;3780;3785;3786;3958;4067;4129;5031;5138;5294;5579;5724;5777;6506;6508;6578;6579;6850;7351;7881;8514;8542;8673;8714;8737;8911;8912;9001;9056;9424;10008;10257;10268;10368;10630;10815;11309;23237;23413;23415;23416;26281;51700;55013;55240;55356;55503;56666;57205;57338;63982;65268;79085;79751;79…	ENSG00000175538;ENSG00000125257;ENSG00000122679;ENSG00000006116;ENSG00000162493;ENSG00000168993;ENSG00000137491;ENSG00000184984;ENSG00000080644;ENSG00000167700;ENSG00000140090;ENSG00000160791;ENSG00000118432;ENSG00000183960;ENSG00000047457;ENSG00000169507;ENSG00000051523;ENSG00000165168;ENSG00000132535;ENSG00000165029;ENSG00000177119;ENSG00000107331;ENSG00000198576;ENSG00000107130;ENSG00000089558…
GO:0045321	leukocyte activation	463	49	24.2673	2.01918	1.76311e-06	0.000261364	567;695;912;972;1268;1435;1794;1958;2047;2268;3077;3111;3113;3117;3119;3122;3162;3383;3485;3606;3662;3683;3936;3937;3958;4067;4242;5293;5294;5579;5724;5777;6688;6850;7048;7454;7462;8673;8740;9935;10148;10814;11314;11326;29108;29760;81704;284021;441478	ENSG00000105246;ENSG00000145920;ENSG00000167851;ENSG00000155659;ENSG00000118432;ENSG00000184371;ENSG00000134516;ENSG00000120738;ENSG00000154928;ENSG00000000938;ENSG00000271605;ENSG00000103490;ENSG00000095585;ENSG00000010704;ENSG00000204252;ENSG00000231389;ENSG00000196735;ENSG00000179344;ENSG00000204287;ENSG00000100292;ENSG00000090339;ENSG00000115457;ENSG00000150782;ENSG00000137265;ENSG00000005844…
GO:0044093	positive regulation of molecular function	1279	104	67.0364	1.5514	2.03235e-06	0.000295368	111;113;152;302;397;567;595;695;815;816;972;1116;1136;1164;1378;1435;1535;1742;1794;1902;1917;2268;2535;2776;3077;3208;3265;3383;3428;3486;3563;3606;3655;3662;3937;4067;4242;4294;4326;4689;4751;5294;5579;5629;5724;6712;6850;7048;7124;7410;7852;8477;8737;8787;8941;9001;9148;9905;9922;9938;10008;10235;10475;10507;10636;10645;10900;11314;22898;22900;23216;23237;23268;23533;23550;25791;26030;26281;27…	ENSG00000175538;ENSG00000068831;ENSG00000112343;ENSG00000187764;ENSG00000169220;ENSG00000110931;ENSG00000108309;ENSG00000173175;ENSG00000133048;ENSG00000121281;ENSG00000167851;ENSG00000080644;ENSG00000004777;ENSG00000142459;ENSG00000123975;ENSG00000135439;ENSG00000157985;ENSG00000183856;ENSG00000203710;ENSG00000184371;ENSG00000184160;ENSG00000051523;ENSG00000213047;ENSG00000132535;ENSG00000134516…
GO:0032418	lysosome localization	45	12	2.35859	5.08778	2.23263e-06	0.000318235	695;2268;3162;4067;5293;5294;6850;7462;8673;10814;11314;284021	ENSG00000145920;ENSG00000167851;ENSG00000000938;ENSG00000271605;ENSG00000100292;ENSG00000254087;ENSG00000171608;ENSG00000105851;ENSG00000165025;ENSG00000010671;ENSG00000086730;ENSG00000118640
GO:0002455	humoral immune response mediated by circulating immunoglobulin	19	8	0.995849	8.03334	2.44661e-06	0.000342156	710;713;718;1378;3119;3426;5777;7124	ENSG00000203710;ENSG00000179344;ENSG00000205403;ENSG00000111679;ENSG00000149131;ENSG00000232810;ENSG00000173369;ENSG00000125730
GO:0002697	regulation of immune effector process	204	28	10.6923	2.61871	2.62087e-06	0.000359739	567;695;710;718;719;972;1378;1794;2268;3055;3075;3077;3162;3426;3606;3662;3958;4067;5724;5777;6850;7124;7454;8673;9865;10475;10758;11314	ENSG00000112343;ENSG00000056972;ENSG00000167851;ENSG00000203710;ENSG00000134516;ENSG00000000938;ENSG00000101336;ENSG00000000971;ENSG00000010704;ENSG00000100292;ENSG00000205403;ENSG00000150782;ENSG00000137265;ENSG00000131981;ENSG00000254087;ENSG00000166710;ENSG00000169403;ENSG00000111679;ENSG00000165025;ENSG00000010671;ENSG00000149131;ENSG00000232810;ENSG00000125730;ENSG00000171860;ENSG00000015285…
GO:0016477	cell migration	842	75	44.1319	1.69945	2.82374e-06	0.000380537	247;285;397;719;960;972;1234;1240;1435;1641;1902;2047;2191;2268;2324;2823;3055;3162;3265;3362;3383;3486;3554;3570;3603;3655;3683;3684;3908;3936;3958;4067;4145;4856;5031;5175;5293;5294;5629;5724;5777;6239;6663;6850;7048;7076;7124;7410;7852;8525;8740;8941;9056;9547;10188;10298;10501;10507;11314;23237;27286;29108;51286;51512;55616;57826;80725;81704;83482;83666;83706;84687;91010;127435;196527	ENSG00000061938;ENSG00000130669;ENSG00000167680;ENSG00000187764;ENSG00000167851;ENSG00000160791;ENSG00000174600;ENSG00000174348;ENSG00000184371;ENSG00000077279;ENSG00000198121;ENSG00000177119;ENSG00000154928;ENSG00000078098;ENSG00000000938;ENSG00000198576;ENSG00000037280;ENSG00000179593;ENSG00000102359;ENSG00000150625;ENSG00000091879;ENSG00000103490;ENSG00000101336;ENSG00000100292;ENSG00000174775…
GO:0098602	single organism cell adhesion	527	53	27.6217	1.91878	3.08815e-06	0.000408739	567;912;960;972;999;1475;1794;1824;1832;1958;3077;3111;3113;3117;3119;3122;3383;3485;3606;3655;3662;3683;3936;3958;4067;4856;5293;5294;5724;5777;6239;6850;7048;7087;7124;7454;8740;9935;10148;10205;10507;10630;11314;11326;27286;29108;29119;55083;64115;80725;81704;83706;441478	ENSG00000105246;ENSG00000149573;ENSG00000187764;ENSG00000162493;ENSG00000167851;ENSG00000155659;ENSG00000121552;ENSG00000134516;ENSG00000134755;ENSG00000096696;ENSG00000120738;ENSG00000102359;ENSG00000103490;ENSG00000183230;ENSG00000010704;ENSG00000204252;ENSG00000231389;ENSG00000196735;ENSG00000179344;ENSG00000204287;ENSG00000090339;ENSG00000115457;ENSG00000150782;ENSG00000091409;ENSG00000137265…
GO:0048870	cell motility	921	80	48.2725	1.65726	3.35461e-06	0.000428696	247;285;397;719;960;972;1234;1240;1435;1641;1902;2047;2191;2268;2324;2823;3055;3162;3265;3362;3383;3486;3554;3570;3603;3655;3683;3684;3908;3936;3958;4067;4145;4856;5031;5175;5293;5294;5629;5724;5777;6239;6663;6850;7048;7076;7124;7410;7454;7852;8525;8740;8911;8941;9056;9148;9547;10188;10298;10501;10507;10630;11189;11314;23237;27286;29108;51286;51512;55616;57826;80725;81704;83482;83666;83706;84687;…	ENSG00000061938;ENSG00000130669;ENSG00000167680;ENSG00000187764;ENSG00000162493;ENSG00000159409;ENSG00000167851;ENSG00000160791;ENSG00000174600;ENSG00000174348;ENSG00000184371;ENSG00000077279;ENSG00000198121;ENSG00000177119;ENSG00000154928;ENSG00000078098;ENSG00000000938;ENSG00000198576;ENSG00000037280;ENSG00000179593;ENSG00000102359;ENSG00000150625;ENSG00000091879;ENSG00000103490;ENSG00000101336…
GO:0051674	localization of cell	921	80	48.2725	1.65726	3.35461e-06	0.000428696	247;285;397;719;960;972;1234;1240;1435;1641;1902;2047;2191;2268;2324;2823;3055;3162;3265;3362;3383;3486;3554;3570;3603;3655;3683;3684;3908;3936;3958;4067;4145;4856;5031;5175;5293;5294;5629;5724;5777;6239;6663;6850;7048;7076;7124;7410;7454;7852;8525;8740;8911;8941;9056;9148;9547;10188;10298;10501;10507;10630;11189;11314;23237;27286;29108;51286;51512;55616;57826;80725;81704;83482;83666;83706;84687;…	ENSG00000061938;ENSG00000130669;ENSG00000167680;ENSG00000187764;ENSG00000162493;ENSG00000159409;ENSG00000167851;ENSG00000160791;ENSG00000174600;ENSG00000174348;ENSG00000184371;ENSG00000077279;ENSG00000198121;ENSG00000177119;ENSG00000154928;ENSG00000078098;ENSG00000000938;ENSG00000198576;ENSG00000037280;ENSG00000179593;ENSG00000102359;ENSG00000150625;ENSG00000091879;ENSG00000103490;ENSG00000101336…
GO:0006897	endocytosis	434	46	22.7473	2.02222	3.56141e-06	0.00044741	19;302;567;718;1535;1742;1794;2209;2210;2214;2268;3039;3055;3077;3265;3426;3683;3958;4067;5175;5294;6850;7048;7087;7124;7410;7454;8542;10188;10268;11314;23149;23166;23191;23237;23307;29108;29993;30846;57534;64699;80975;84695;112755;115677;196527	ENSG00000061938;ENSG00000122679;ENSG00000099365;ENSG00000167851;ENSG00000163072;ENSG00000051523;ENSG00000132535;ENSG00000134516;ENSG00000165029;ENSG00000177119;ENSG00000150337;ENSG00000198019;ENSG00000203747;ENSG00000000938;ENSG00000130475;ENSG00000010327;ENSG00000273749;ENSG00000198576;ENSG00000119321;ENSG00000103490;ENSG00000124507;ENSG00000182718;ENSG00000206172;ENSG00000101336;ENSG00000010704…
GO:0070486	leukocyte aggregation	293	35	15.357	2.27908	4.01067e-06	0.000489744	567;912;960;972;1794;1958;3077;3111;3113;3117;3119;3122;3383;3485;3606;3662;3683;3936;3958;4067;5293;5294;5777;6850;7048;7454;8740;9935;10148;10507;11314;11326;29108;81704;441478	ENSG00000105246;ENSG00000187764;ENSG00000167851;ENSG00000155659;ENSG00000134516;ENSG00000120738;ENSG00000103490;ENSG00000010704;ENSG00000204252;ENSG00000231389;ENSG00000196735;ENSG00000179344;ENSG00000204287;ENSG00000090339;ENSG00000115457;ENSG00000150782;ENSG00000137265;ENSG00000005844;ENSG00000136167;ENSG00000131981;ENSG00000254087;ENSG00000198435;ENSG00000171608;ENSG00000105851;ENSG00000166710…
GO:0043269	regulation of ion transport	396	43	20.7556	2.07173	4.03054e-06	0.000489744	567;610;815;816;1136;1268;1535;1536;1742;3077;3383;3757;3761;3785;3786;3958;4067;4129;5294;5724;5777;6850;7881;8514;8673;8737;8911;8912;9001;9424;10008;10368;23237;23415;23416;26281;57338;65268;85358;131096;196527;254263;255057	ENSG00000175538;ENSG00000006116;ENSG00000080644;ENSG00000118432;ENSG00000183960;ENSG00000051523;ENSG00000165168;ENSG00000132535;ENSG00000177119;ENSG00000198576;ENSG00000089558;ENSG00000135519;ENSG00000174871;ENSG00000099625;ENSG00000078579;ENSG00000010704;ENSG00000090339;ENSG00000055118;ENSG00000168135;ENSG00000075043;ENSG00000184156;ENSG00000131981;ENSG00000254087;ENSG00000069535;ENSG00000105851…
GO:0032101	regulation of response to external stimulus	450	47	23.5859	1.99272	4.16342e-06	0.000497731	285;302;567;695;710;718;719;837;972;1240;1268;1378;1435;1535;1794;1902;2191;3055;3075;3426;3554;3570;3603;3606;4067;4856;5138;5294;6696;6850;7048;7124;7132;7410;7852;8673;8740;9180;9450;9547;10475;10501;10507;10758;23643;115362;196527	ENSG00000112343;ENSG00000167680;ENSG00000187764;ENSG00000056972;ENSG00000154451;ENSG00000174600;ENSG00000118432;ENSG00000203710;ENSG00000184371;ENSG00000051523;ENSG00000134516;ENSG00000198121;ENSG00000177119;ENSG00000078098;ENSG00000154589;ENSG00000091879;ENSG00000182718;ENSG00000101336;ENSG00000000971;ENSG00000205403;ENSG00000115594;ENSG00000160712;ENSG00000172349;ENSG00000150782;ENSG00000254087…
GO:0032103	positive regulation of response to external stimulus	165	24	8.64817	2.77515	4.93737e-06	0.000580885	695;718;719;972;1240;1268;1435;1535;1902;3570;3603;3606;5138;5294;7124;7132;8673;8740;9180;9450;9547;23643;115362;196527	ENSG00000154451;ENSG00000174600;ENSG00000118432;ENSG00000184371;ENSG00000051523;ENSG00000198121;ENSG00000177119;ENSG00000154589;ENSG00000160712;ENSG00000172349;ENSG00000150782;ENSG00000186642;ENSG00000105851;ENSG00000010671;ENSG00000232810;ENSG00000067182;ENSG00000125730;ENSG00000171860;ENSG00000118640;ENSG00000125735;ENSG00000145623;ENSG00000112799;ENSG00000145824;ENSG00000019582
GO:0040011	locomotion	1055	88	55.2958	1.59144	5.34696e-06	0.000619245	247;285;397;719;960;972;1234;1240;1435;1641;1794;1902;2047;2115;2191;2268;2324;2817;2823;3055;3162;3265;3362;3383;3486;3554;3570;3603;3655;3683;3684;3908;3936;3958;4067;4145;4856;5031;5175;5293;5294;5629;5724;5777;6036;6239;6663;6712;6850;7048;7076;7124;7410;7454;7852;8525;8740;8911;8941;9056;9148;9547;10188;10298;10501;10507;10630;11189;11314;23237;27286;29108;51286;51512;55083;55616;57338;57826…	ENSG00000061938;ENSG00000130669;ENSG00000167680;ENSG00000187764;ENSG00000162493;ENSG00000159409;ENSG00000167851;ENSG00000160791;ENSG00000140931;ENSG00000174600;ENSG00000174348;ENSG00000184371;ENSG00000077279;ENSG00000134516;ENSG00000198121;ENSG00000177119;ENSG00000154928;ENSG00000006468;ENSG00000078098;ENSG00000000938;ENSG00000198576;ENSG00000037280;ENSG00000179593;ENSG00000102359;ENSG00000063660…
GO:0010562	positive regulation of phosphorus metabolic process	710	65	37.2133	1.74669	5.72716e-06	0.000643177	19;111;113;152;302;595;718;960;972;1116;1136;1164;1435;1902;1917;2268;2324;2535;2977;3059;3077;3208;3265;3383;3486;3570;3606;3655;3937;4067;4294;5151;5294;5629;5724;6850;7048;7124;7132;7410;7852;8477;8737;8941;9148;10188;10507;10645;10900;11314;23533;26051;26281;29108;51085;51196;54757;57826;79705;80725;85442;116496;128239;221472;388585	ENSG00000061938;ENSG00000187764;ENSG00000110931;ENSG00000108309;ENSG00000173175;ENSG00000133048;ENSG00000121281;ENSG00000167851;ENSG00000080644;ENSG00000123975;ENSG00000135842;ENSG00000183856;ENSG00000184371;ENSG00000184160;ENSG00000165029;ENSG00000198121;ENSG00000101210;ENSG00000146192;ENSG00000000938;ENSG00000037280;ENSG00000141506;ENSG00000180340;ENSG00000101445;ENSG00000078579;ENSG00000103490…
GO:0045937	positive regulation of phosphate metabolic process	710	65	37.2133	1.74669	5.72716e-06	0.000643177	19;111;113;152;302;595;718;960;972;1116;1136;1164;1435;1902;1917;2268;2324;2535;2977;3059;3077;3208;3265;3383;3486;3570;3606;3655;3937;4067;4294;5151;5294;5629;5724;6850;7048;7124;7132;7410;7852;8477;8737;8941;9148;10188;10507;10645;10900;11314;23533;26051;26281;29108;51085;51196;54757;57826;79705;80725;85442;116496;128239;221472;388585	ENSG00000061938;ENSG00000187764;ENSG00000110931;ENSG00000108309;ENSG00000173175;ENSG00000133048;ENSG00000121281;ENSG00000167851;ENSG00000080644;ENSG00000123975;ENSG00000135842;ENSG00000183856;ENSG00000184371;ENSG00000184160;ENSG00000165029;ENSG00000198121;ENSG00000101210;ENSG00000146192;ENSG00000000938;ENSG00000037280;ENSG00000141506;ENSG00000180340;ENSG00000101445;ENSG00000078579;ENSG00000103490…
GO:0046903	secretion	740	67	38.7857	1.72744	5.90611e-06	0.000653375	19;41;111;152;247;302;379;595;695;710;815;972;1116;1133;1136;1268;1535;2162;2268;3055;3077;3162;3937;4067;4129;4856;5175;5265;5293;5294;5724;6506;6850;7076;7100;7124;7351;7462;8673;8911;8941;9001;9024;9148;9381;9501;10257;10758;10814;10815;11314;22900;23413;26281;29091;29108;55240;55503;58484;80725;84446;90993;112755;115362;255057;284021;440279	ENSG00000125257;ENSG00000056972;ENSG00000145920;ENSG00000168993;ENSG00000173175;ENSG00000133048;ENSG00000099365;ENSG00000167851;ENSG00000184984;ENSG00000080644;ENSG00000154451;ENSG00000118432;ENSG00000184160;ENSG00000051523;ENSG00000165029;ENSG00000124491;ENSG00000000938;ENSG00000105483;ENSG00000107130;ENSG00000179593;ENSG00000099625;ENSG00000078579;ENSG00000271605;ENSG00000168952;ENSG00000103490…
GO:0002685	regulation of leukocyte migration	104	18	5.45097	3.30217	6.60173e-06	0.000719588	719;972;1240;1435;3162;3383;3554;3570;3958;4067;4856;5724;7124;8740;9547;11314;29108;196527	ENSG00000167851;ENSG00000174600;ENSG00000184371;ENSG00000177119;ENSG00000103490;ENSG00000100292;ENSG00000090339;ENSG00000115594;ENSG00000160712;ENSG00000131981;ENSG00000254087;ENSG00000136999;ENSG00000169403;ENSG00000232810;ENSG00000171860;ENSG00000125735;ENSG00000145824;ENSG00000019582
GO:0051239	regulation of multicellular organismal process	1786	133	93.6098	1.42079	6.75907e-06	0.000726061	19;55;152;247;285;302;308;397;567;576;595;695;710;718;719;816;972;1116;1136;1240;1268;1435;1535;1536;1824;1832;1902;1958;2047;2191;2268;2324;2535;2670;2817;3059;3077;3111;3113;3162;3265;3383;3428;3570;3606;3662;3663;3706;3757;3761;3908;3958;4067;4256;4856;5294;5579;5629;5724;5777;6239;6663;6688;6696;6850;6886;7048;7076;7100;7124;7132;7410;7852;8673;8737;8912;9001;9111;9148;9424;9865;9935;10008;10…	ENSG00000175538;ENSG00000105246;ENSG00000006116;ENSG00000112343;ENSG00000167680;ENSG00000187764;ENSG00000169220;ENSG00000133048;ENSG00000061337;ENSG00000099365;ENSG00000155659;ENSG00000080644;ENSG00000154451;ENSG00000174600;ENSG00000118432;ENSG00000183856;ENSG00000184371;ENSG00000184160;ENSG00000051523;ENSG00000165168;ENSG00000134755;ENSG00000096696;ENSG00000165029;ENSG00000198121;ENSG00000120738…
GO:0006887	exocytosis	288	34	15.095	2.2524	7.14464e-06	0.000756515	695;710;2162;2268;3055;3162;4067;5175;5265;5293;5294;5724;6850;7076;7462;8673;8911;8941;9001;9024;9381;9501;10257;10814;10815;11314;23413;29091;55503;80725;112755;255057;284021;440279	ENSG00000125257;ENSG00000145920;ENSG00000168993;ENSG00000099365;ENSG00000167851;ENSG00000124491;ENSG00000000938;ENSG00000107130;ENSG00000099625;ENSG00000271605;ENSG00000168952;ENSG00000101336;ENSG00000100292;ENSG00000254087;ENSG00000137766;ENSG00000261371;ENSG00000197249;ENSG00000171608;ENSG00000105851;ENSG00000165125;ENSG00000169403;ENSG00000165025;ENSG00000010671;ENSG00000102265;ENSG00000149131…
GO:0007186	G-protein coupled receptor signaling pathway	516	51	27.0452	1.88573	7.85135e-06	0.000819636	19;55;111;113;152;187;576;718;719;747;815;1133;1234;1240;1268;1902;2535;2776;2782;2788;3362;5031;5064;5294;5724;5777;7852;8477;8525;8590;8787;9340;9501;10161;10268;10636;23533;26033;26659;27344;29767;29899;51196;53637;81491;83855;84687;120776;221188;286530;401190	ENSG00000139679;ENSG00000122679;ENSG00000169220;ENSG00000173175;ENSG00000121281;ENSG00000184984;ENSG00000166368;ENSG00000160791;ENSG00000174600;ENSG00000118432;ENSG00000184160;ENSG00000134817;ENSG00000165029;ENSG00000198121;ENSG00000159618;ENSG00000141506;ENSG00000180340;ENSG00000107518;ENSG00000188269;ENSG00000102109;ENSG00000156052;ENSG00000078369;ENSG00000176533;ENSG00000182162;ENSG00000128872…
GO:0043085	positive regulation of catalytic activity	1082	89	56.711	1.56936	8.23348e-06	0.000847591	111;113;152;397;595;815;816;972;1116;1136;1164;1378;1435;1535;1742;1794;1902;1917;2268;2776;3208;3265;3383;3428;3486;3563;3606;3655;3937;4067;4294;4326;4689;4751;5294;5629;5724;6712;6850;7048;7124;7410;7852;8477;8737;8787;8941;9148;9905;9922;9938;10235;10507;10636;10645;10900;11314;22898;22900;23216;23268;23533;23550;25791;26030;26281;27128;27141;29108;51196;54205;54757;55312;55616;55843;58484;58…	ENSG00000068831;ENSG00000187764;ENSG00000169220;ENSG00000110931;ENSG00000108309;ENSG00000173175;ENSG00000133048;ENSG00000121281;ENSG00000167851;ENSG00000080644;ENSG00000004777;ENSG00000142459;ENSG00000123975;ENSG00000135439;ENSG00000157985;ENSG00000183856;ENSG00000203710;ENSG00000184371;ENSG00000184160;ENSG00000051523;ENSG00000213047;ENSG00000132535;ENSG00000134516;ENSG00000198121;ENSG00000101210…
GO:0019220	regulation of phosphate metabolic process	1101	90	57.7069	1.55961	9.32412e-06	0.000946718	19;111;113;152;302;595;633;718;960;972;1032;1116;1133;1136;1164;1435;1740;1850;1902;1917;2047;2268;2324;2535;2776;2977;3059;3077;3208;3265;3383;3486;3570;3606;3655;3937;4067;4294;5064;5138;5151;5294;5502;5629;5724;5777;6850;7048;7124;7132;7410;7852;8477;8737;8941;9148;9479;10188;10507;10636;10645;10900;11314;23307;23533;26051;26281;27286;29108;51085;51196;54757;55450;57082;57630;57826;65268;79085…	ENSG00000061938;ENSG00000129355;ENSG00000187764;ENSG00000169220;ENSG00000110931;ENSG00000108309;ENSG00000173175;ENSG00000133048;ENSG00000121281;ENSG00000167851;ENSG00000184984;ENSG00000080644;ENSG00000123975;ENSG00000135842;ENSG00000174348;ENSG00000183856;ENSG00000184371;ENSG00000184160;ENSG00000150672;ENSG00000184545;ENSG00000165029;ENSG00000198121;ENSG00000101210;ENSG00000154928;ENSG00000146192…
GO:0032940	secretion by cell	663	61	34.7499	1.7554	9.76047e-06	0.00097763	19;41;111;152;247;379;695;710;815;1116;1136;1268;2162;2268;3055;3077;3162;3937;4067;4129;4856;5175;5265;5293;5294;5724;6506;6850;7076;7100;7124;7351;7462;8673;8911;8941;9001;9024;9381;9501;10257;10758;10814;10815;11314;22900;23413;26281;29091;29108;55240;55503;58484;80725;84446;90993;112755;115362;255057;284021;440279	ENSG00000125257;ENSG00000056972;ENSG00000145920;ENSG00000168993;ENSG00000173175;ENSG00000133048;ENSG00000099365;ENSG00000167851;ENSG00000080644;ENSG00000154451;ENSG00000118432;ENSG00000184160;ENSG00000165029;ENSG00000124491;ENSG00000000938;ENSG00000105483;ENSG00000107130;ENSG00000179593;ENSG00000099625;ENSG00000078579;ENSG00000271605;ENSG00000168952;ENSG00000103490;ENSG00000101336;ENSG00000010704…
GO:0016192	vesicle-mediated transport	1010	84	52.9373	1.58678	1.01683e-05	0.0010049	19;302;567;695;710;718;1075;1535;1742;1794;2162;2209;2210;2214;2268;3039;3055;3077;3162;3265;3426;3683;3958;4067;5064;5175;5265;5293;5294;5724;6712;6850;7048;7076;7087;7124;7410;7454;7462;8542;8673;8911;8941;9001;9024;9381;9479;9501;9905;10112;10188;10257;10268;10814;10815;11314;23149;23166;23191;23216;23237;23241;23307;23413;29091;29108;29993;30846;55503;57534;64699;80725;80975;84695;112755;1156…	ENSG00000112984;ENSG00000061938;ENSG00000125257;ENSG00000122679;ENSG00000109861;ENSG00000145920;ENSG00000168993;ENSG00000099365;ENSG00000167851;ENSG00000163072;ENSG00000142459;ENSG00000051523;ENSG00000213047;ENSG00000132535;ENSG00000134516;ENSG00000165029;ENSG00000177119;ENSG00000124491;ENSG00000177409;ENSG00000150337;ENSG00000198019;ENSG00000203747;ENSG00000000938;ENSG00000130475;ENSG00000010327…
GO:0016310	phosphorylation	1538	117	80.6114	1.45141	1.08709e-05	0.0010602	111;113;152;302;513;595;633;695;718;815;816;960;972;1032;1116;1136;1164;1234;1435;1641;1742;1850;1902;1917;2047;2051;2268;2324;2776;2987;3055;3059;3077;3101;3265;3383;3486;3563;3570;3606;3655;3706;3757;3937;4067;4145;4294;4715;4751;5129;5151;5260;5293;5294;5502;5579;5629;5777;6482;6712;6850;7048;7124;7132;7410;7852;8525;8737;8941;9024;9060;9148;9479;9625;10188;10298;10507;10636;10645;10783;11314;…	ENSG00000061938;ENSG00000130669;ENSG00000129355;ENSG00000187764;ENSG00000169220;ENSG00000110931;ENSG00000119408;ENSG00000173175;ENSG00000133048;ENSG00000121281;ENSG00000167851;ENSG00000080644;ENSG00000123975;ENSG00000135842;ENSG00000160791;ENSG00000174348;ENSG00000183856;ENSG00000183960;ENSG00000184371;ENSG00000184160;ENSG00000077279;ENSG00000132535;ENSG00000184545;ENSG00000198121;ENSG00000101210…
GO:0002673	regulation of acute inflammatory response	44	11	2.30618	4.7698	1.16968e-05	0.00112593	695;710;718;719;1268;1378;3075;3426;5294;7124;9180	ENSG00000118432;ENSG00000203710;ENSG00000000971;ENSG00000205403;ENSG00000105851;ENSG00000010671;ENSG00000149131;ENSG00000232810;ENSG00000125730;ENSG00000171860;ENSG00000145623
GO:0002757	immune response-activating signal transduction	296	34	15.5143	2.19153	1.29272e-05	0.00122842	695;719;1378;1535;2209;2214;2268;3055;3113;3117;3119;3122;3265;3662;3684;3937;3958;4067;5293;5579;5777;6850;7100;7410;7454;7462;8737;9865;11314;23180;23191;23643;123920;163486	ENSG00000167851;ENSG00000140931;ENSG00000203710;ENSG00000051523;ENSG00000213047;ENSG00000150337;ENSG00000203747;ENSG00000000938;ENSG00000131378;ENSG00000273749;ENSG00000154589;ENSG00000101336;ENSG00000231389;ENSG00000196735;ENSG00000179344;ENSG00000204287;ENSG00000174775;ENSG00000137265;ENSG00000169896;ENSG00000043462;ENSG00000131981;ENSG00000254087;ENSG00000171608;ENSG00000166501;ENSG00000111679…
GO:0002429	immune response-activating cell surface receptor signaling pathway	210	27	11.0068	2.45304	1.35643e-05	0.00127264	695;719;1378;2209;2214;2268;3055;3113;3117;3119;3122;3265;3937;3958;4067;5293;5579;5777;6850;7410;7454;7462;11314;23180;23191;123920;163486	ENSG00000167851;ENSG00000140931;ENSG00000203710;ENSG00000213047;ENSG00000150337;ENSG00000203747;ENSG00000000938;ENSG00000131378;ENSG00000273749;ENSG00000101336;ENSG00000231389;ENSG00000196735;ENSG00000179344;ENSG00000204287;ENSG00000174775;ENSG00000043462;ENSG00000131981;ENSG00000254087;ENSG00000171608;ENSG00000166501;ENSG00000111679;ENSG00000165025;ENSG00000010671;ENSG00000171860;ENSG00000160293…
GO:0051174	regulation of phosphorus metabolic process	1112	90	58.2834	1.54418	1.38517e-05	0.00128336	19;111;113;152;302;595;633;718;960;972;1032;1116;1133;1136;1164;1435;1740;1850;1902;1917;2047;2268;2324;2535;2776;2977;3059;3077;3208;3265;3383;3486;3570;3606;3655;3937;4067;4294;5064;5138;5151;5294;5502;5629;5724;5777;6850;7048;7124;7132;7410;7852;8477;8737;8941;9148;9479;10188;10507;10636;10645;10900;11314;23307;23533;26051;26281;27286;29108;51085;51196;54757;55450;57082;57630;57826;65268;79085…	ENSG00000061938;ENSG00000129355;ENSG00000187764;ENSG00000169220;ENSG00000110931;ENSG00000108309;ENSG00000173175;ENSG00000133048;ENSG00000121281;ENSG00000167851;ENSG00000184984;ENSG00000080644;ENSG00000123975;ENSG00000135842;ENSG00000174348;ENSG00000183856;ENSG00000184371;ENSG00000184160;ENSG00000150672;ENSG00000184545;ENSG00000165029;ENSG00000198121;ENSG00000101210;ENSG00000154928;ENSG00000146192…
GO:0042110	T cell activation	285	33	14.9377	2.20917	1.46668e-05	0.00132573	567;912;972;1794;1958;3077;3111;3113;3117;3119;3122;3383;3485;3606;3662;3683;3936;3958;4067;5293;5294;5777;6850;7048;7454;8740;9935;10148;11314;11326;29108;81704;441478	ENSG00000105246;ENSG00000167851;ENSG00000155659;ENSG00000134516;ENSG00000120738;ENSG00000103490;ENSG00000010704;ENSG00000204252;ENSG00000231389;ENSG00000196735;ENSG00000179344;ENSG00000204287;ENSG00000090339;ENSG00000115457;ENSG00000150782;ENSG00000137265;ENSG00000005844;ENSG00000136167;ENSG00000131981;ENSG00000254087;ENSG00000198435;ENSG00000171608;ENSG00000105851;ENSG00000166710;ENSG00000111679…
GO:0070489	T cell aggregation	285	33	14.9377	2.20917	1.46668e-05	0.00132573	567;912;972;1794;1958;3077;3111;3113;3117;3119;3122;3383;3485;3606;3662;3683;3936;3958;4067;5293;5294;5777;6850;7048;7454;8740;9935;10148;11314;11326;29108;81704;441478	ENSG00000105246;ENSG00000167851;ENSG00000155659;ENSG00000134516;ENSG00000120738;ENSG00000103490;ENSG00000010704;ENSG00000204252;ENSG00000231389;ENSG00000196735;ENSG00000179344;ENSG00000204287;ENSG00000090339;ENSG00000115457;ENSG00000150782;ENSG00000137265;ENSG00000005844;ENSG00000136167;ENSG00000131981;ENSG00000254087;ENSG00000198435;ENSG00000171608;ENSG00000105851;ENSG00000166710;ENSG00000111679…
GO:0071593	lymphocyte aggregation	286	33	14.9902	2.20144	1.578e-05	0.00140917	567;912;972;1794;1958;3077;3111;3113;3117;3119;3122;3383;3485;3606;3662;3683;3936;3958;4067;5293;5294;5777;6850;7048;7454;8740;9935;10148;11314;11326;29108;81704;441478	ENSG00000105246;ENSG00000167851;ENSG00000155659;ENSG00000134516;ENSG00000120738;ENSG00000103490;ENSG00000010704;ENSG00000204252;ENSG00000231389;ENSG00000196735;ENSG00000179344;ENSG00000204287;ENSG00000090339;ENSG00000115457;ENSG00000150782;ENSG00000137265;ENSG00000005844;ENSG00000136167;ENSG00000131981;ENSG00000254087;ENSG00000198435;ENSG00000171608;ENSG00000105851;ENSG00000166710;ENSG00000111679…
GO:0002764	immune response-regulating signaling pathway	313	35	16.4053	2.13346	1.73109e-05	0.00152748	695;719;1378;1535;2209;2210;2214;2268;3055;3113;3117;3119;3122;3265;3662;3684;3937;3958;4067;5293;5579;5777;6850;7100;7410;7454;7462;8737;9865;11314;23180;23191;23643;123920;163486	ENSG00000167851;ENSG00000140931;ENSG00000203710;ENSG00000051523;ENSG00000213047;ENSG00000150337;ENSG00000198019;ENSG00000203747;ENSG00000000938;ENSG00000131378;ENSG00000273749;ENSG00000154589;ENSG00000101336;ENSG00000231389;ENSG00000196735;ENSG00000179344;ENSG00000204287;ENSG00000174775;ENSG00000137265;ENSG00000169896;ENSG00000043462;ENSG00000131981;ENSG00000254087;ENSG00000171608;ENSG00000166501…
GO:0002886	regulation of myeloid leukocyte mediated immunity	31	9	1.62481	5.53912	1.99469e-05	0.00172534	695;718;2268;3162;4067;5724;6850;8673;11314	ENSG00000167851;ENSG00000000938;ENSG00000100292;ENSG00000254087;ENSG00000169403;ENSG00000165025;ENSG00000010671;ENSG00000125730;ENSG00000118640
GO:0051270	regulation of cellular component movement	548	52	28.7224	1.81043	2.00188e-05	0.00172534	247;285;397;719;972;1240;1435;1824;1832;1902;2268;2324;3162;3265;3383;3486;3554;3570;3655;3908;3958;4067;4856;5031;5293;5629;5724;6239;7048;7076;7124;7454;7852;8740;9001;9547;10008;10501;10507;10630;11314;27286;29108;29119;51512;57826;80725;83482;83706;127435;196527;254263	ENSG00000175538;ENSG00000167680;ENSG00000187764;ENSG00000162493;ENSG00000167851;ENSG00000174600;ENSG00000174348;ENSG00000184371;ENSG00000134755;ENSG00000096696;ENSG00000198121;ENSG00000177119;ENSG00000000938;ENSG00000037280;ENSG00000179593;ENSG00000174871;ENSG00000102359;ENSG00000091879;ENSG00000103490;ENSG00000183230;ENSG00000100292;ENSG00000174775;ENSG00000090339;ENSG00000146674;ENSG00000115594…
GO:0002768	immune response-regulating cell surface receptor signaling pathway	227	28	11.8978	2.35338	2.05837e-05	0.00175363	695;719;1378;2209;2210;2214;2268;3055;3113;3117;3119;3122;3265;3937;3958;4067;5293;5579;5777;6850;7410;7454;7462;11314;23180;23191;123920;163486	ENSG00000167851;ENSG00000140931;ENSG00000203710;ENSG00000213047;ENSG00000150337;ENSG00000198019;ENSG00000203747;ENSG00000000938;ENSG00000131378;ENSG00000273749;ENSG00000101336;ENSG00000231389;ENSG00000196735;ENSG00000179344;ENSG00000204287;ENSG00000174775;ENSG00000043462;ENSG00000131981;ENSG00000254087;ENSG00000171608;ENSG00000166501;ENSG00000111679;ENSG00000165025;ENSG00000010671;ENSG00000171860…
GO:0044765	single-organism transport	1865	135	97.7505	1.38107	2.44652e-05	0.00203846	19;20;41;111;152;247;302;379;513;595;610;695;710;718;815;972;999;1116;1133;1136;1234;1268;1535;1742;1794;2162;2209;2214;2268;2670;2776;2987;3039;3055;3059;3077;3101;3162;3208;3683;3757;3761;3780;3785;3786;3937;4067;4129;4336;4856;5031;5064;5138;5175;5265;5293;5294;5579;5724;5777;6506;6578;6579;6850;7076;7087;7100;7124;7351;7410;7454;7462;7881;8514;8542;8673;8714;8737;8740;8911;8941;9001;9024;9056…	ENSG00000175538;ENSG00000125257;ENSG00000122679;ENSG00000162493;ENSG00000056972;ENSG00000145920;ENSG00000168993;ENSG00000173175;ENSG00000133048;ENSG00000099365;ENSG00000137491;ENSG00000167851;ENSG00000184984;ENSG00000080644;ENSG00000167700;ENSG00000154451;ENSG00000160791;ENSG00000118432;ENSG00000183960;ENSG00000175077;ENSG00000169507;ENSG00000184160;ENSG00000051523;ENSG00000132535;ENSG00000134516…
GO:0044092	negative regulation of molecular function	713	63	37.3706	1.68582	2.46701e-05	0.00203846	166;302;308;567;633;710;718;960;1032;1240;1268;1378;1475;1740;1850;2776;3077;3162;3208;3265;3428;4067;4294;4671;4751;5064;5265;5502;5629;5777;7076;7124;7881;8740;9479;10008;10188;10406;10507;10636;11314;23307;23493;23640;25816;27344;29108;51512;55450;56829;57082;57630;58484;66004;80725;84152;84166;84687;94030;94274;127435;255057;400916	ENSG00000175538;ENSG00000061938;ENSG00000129355;ENSG00000101443;ENSG00000187764;ENSG00000169220;ENSG00000167851;ENSG00000174600;ENSG00000118432;ENSG00000174348;ENSG00000203710;ENSG00000121552;ENSG00000104964;ENSG00000150672;ENSG00000184545;ENSG00000119321;ENSG00000135547;ENSG00000133265;ENSG00000099625;ENSG00000145779;ENSG00000102109;ENSG00000156052;ENSG00000103490;ENSG00000182718;ENSG00000010704…
GO:0002687	positive regulation of leukocyte migration	74	14	3.87857	3.60958	2.4752e-05	0.00203846	719;972;1240;1435;3383;3554;3570;3958;5724;7124;8740;9547;29108;196527	ENSG00000174600;ENSG00000184371;ENSG00000177119;ENSG00000103490;ENSG00000090339;ENSG00000115594;ENSG00000160712;ENSG00000131981;ENSG00000169403;ENSG00000232810;ENSG00000171860;ENSG00000125735;ENSG00000145824;ENSG00000019582
GO:0034765	regulation of ion transmembrane transport	267	31	13.9943	2.21519	2.52362e-05	0.00205551	610;1535;1536;1742;3757;3761;3785;3786;4067;5294;5724;5777;7881;8514;8737;8911;8912;9001;9424;10008;10368;23237;23415;23416;57338;65268;85358;131096;196527;254263;255057	ENSG00000175538;ENSG00000006116;ENSG00000183960;ENSG00000051523;ENSG00000165168;ENSG00000132535;ENSG00000177119;ENSG00000198576;ENSG00000089558;ENSG00000135519;ENSG00000174871;ENSG00000099625;ENSG00000055118;ENSG00000168135;ENSG00000075043;ENSG00000184156;ENSG00000254087;ENSG00000105851;ENSG00000169403;ENSG00000154118;ENSG00000111679;ENSG00000099822;ENSG00000165238;ENSG00000169282;ENSG00000069424…
GO:0051336	regulation of hydrolase activity	881	74	46.176	1.60257	2.64528e-05	0.00210882	397;710;718;815;816;960;1032;1378;1475;1740;1742;1794;1902;2776;3208;3265;3383;3428;3563;3655;4671;5265;5724;6712;7076;7124;7410;8477;8737;8740;8787;9024;9905;9922;9938;10188;10235;10406;10507;10636;11314;22898;22900;23216;23268;23307;23550;25791;25816;26030;26281;27128;27141;27344;29108;50861;51196;54205;55616;55843;57082;57630;58484;79961;81704;85442;115703;115704;116986;116987;128239;163486;22…	ENSG00000061938;ENSG00000068831;ENSG00000129355;ENSG00000101443;ENSG00000187764;ENSG00000169220;ENSG00000167851;ENSG00000004777;ENSG00000142459;ENSG00000135439;ENSG00000157985;ENSG00000183856;ENSG00000203710;ENSG00000121552;ENSG00000213047;ENSG00000150672;ENSG00000132535;ENSG00000134516;ENSG00000198121;ENSG00000146192;ENSG00000105339;ENSG00000105483;ENSG00000065882;ENSG00000107554;ENSG00000119321…
GO:0002920	regulation of humoral immune response	25	8	1.31033	6.10534	2.64599e-05	0.00210882	710;718;719;1378;3075;3426;5777;7124	ENSG00000203710;ENSG00000000971;ENSG00000205403;ENSG00000111679;ENSG00000149131;ENSG00000232810;ENSG00000125730;ENSG00000171860
GO:0001819	positive regulation of cytokine production	243	29	12.7364	2.27694	2.75239e-05	0.00217029	247;567;718;719;972;1535;1536;1958;2268;2324;3113;3162;3265;3428;3570;3606;3662;3663;5724;6850;7100;7124;8737;10148;22900;23643;29108;56829;115362	ENSG00000105246;ENSG00000154451;ENSG00000051523;ENSG00000165168;ENSG00000120738;ENSG00000000938;ENSG00000105483;ENSG00000037280;ENSG00000154589;ENSG00000179593;ENSG00000103490;ENSG00000231389;ENSG00000100292;ENSG00000174775;ENSG00000163565;ENSG00000160712;ENSG00000150782;ENSG00000137265;ENSG00000128604;ENSG00000166710;ENSG00000105939;ENSG00000169403;ENSG00000165025;ENSG00000187554;ENSG00000232810…
GO:0006468	protein phosphorylation	1277	99	66.9316	1.47912	2.88257e-05	0.00224901	111;113;152;302;595;633;695;718;815;816;960;972;1032;1116;1136;1164;1234;1435;1641;1742;1850;1902;2047;2051;2268;2324;2776;3055;3059;3077;3265;3383;3486;3563;3570;3606;3706;3757;3937;4067;4145;4294;4751;5129;5151;5260;5293;5294;5502;5579;5629;5777;6482;6712;6850;7048;7124;7132;7852;8737;8941;9024;9148;9479;9625;10188;10298;10507;10636;10645;10783;11314;23031;23415;23416;23533;26281;29108;51085;51…	ENSG00000061938;ENSG00000130669;ENSG00000129355;ENSG00000187764;ENSG00000169220;ENSG00000110931;ENSG00000119408;ENSG00000173175;ENSG00000133048;ENSG00000121281;ENSG00000167851;ENSG00000080644;ENSG00000123975;ENSG00000135842;ENSG00000160791;ENSG00000174348;ENSG00000183856;ENSG00000183960;ENSG00000184371;ENSG00000184160;ENSG00000077279;ENSG00000132535;ENSG00000184545;ENSG00000198121;ENSG00000154928…
GO:0042327	positive regulation of phosphorylation	630	57	33.0203	1.72621	3.16832e-05	0.0024462	111;113;152;302;595;718;960;972;1116;1136;1164;1435;1902;1917;2268;2324;3059;3077;3265;3383;3486;3570;3606;3655;3937;4067;4294;5151;5294;5629;6850;7048;7124;7132;7410;7852;8737;8941;9148;10188;10507;10645;11314;23533;26281;29108;51085;51196;54757;57826;79705;80725;85442;116496;128239;221472;388585	ENSG00000061938;ENSG00000187764;ENSG00000110931;ENSG00000173175;ENSG00000133048;ENSG00000121281;ENSG00000167851;ENSG00000080644;ENSG00000123975;ENSG00000135842;ENSG00000183856;ENSG00000184371;ENSG00000184160;ENSG00000198121;ENSG00000101210;ENSG00000146192;ENSG00000000938;ENSG00000037280;ENSG00000141506;ENSG00000078579;ENSG00000103490;ENSG00000182718;ENSG00000180353;ENSG00000010704;ENSG00000174775…
GO:1903037	regulation of leukocyte cell-cell adhesion	209	26	10.9543	2.37349	3.49205e-05	0.00266836	912;960;972;3077;3111;3113;3117;3119;3122;3383;3485;3606;3662;3958;4067;5724;5777;6850;7048;7124;8740;10148;11314;11326;29108;441478	ENSG00000105246;ENSG00000167851;ENSG00000155659;ENSG00000103490;ENSG00000010704;ENSG00000204252;ENSG00000231389;ENSG00000196735;ENSG00000179344;ENSG00000204287;ENSG00000090339;ENSG00000115457;ENSG00000150782;ENSG00000137265;ENSG00000131981;ENSG00000254087;ENSG00000198435;ENSG00000169403;ENSG00000111679;ENSG00000165025;ENSG00000163513;ENSG00000232810;ENSG00000125735;ENSG00000158473;ENSG00000026508…
GO:0009966	regulation of signal transduction	1879	135	98.4843	1.37078	3.55694e-05	0.0026902	19;55;152;166;247;302;397;595;633;718;960;972;1032;1075;1116;1240;1435;1535;1742;1850;1902;1958;2047;2268;2324;2788;2817;3059;3077;3162;3265;3362;3383;3459;3485;3486;3554;3570;3606;3655;3662;3958;4067;4242;4294;4671;4856;5064;5151;5293;5294;5579;5777;6503;6663;6850;7048;7076;7100;7124;7132;7410;7837;7852;8477;8737;8740;8787;9001;9148;9450;9479;9501;9922;9938;10161;10268;10368;10475;10507;10636;10…	ENSG00000139679;ENSG00000122679;ENSG00000129355;ENSG00000006116;ENSG00000112343;ENSG00000187764;ENSG00000169220;ENSG00000109861;ENSG00000056972;ENSG00000119408;ENSG00000112541;ENSG00000133048;ENSG00000099365;ENSG00000167851;ENSG00000004777;ENSG00000140931;ENSG00000174600;ENSG00000174348;ENSG00000183856;ENSG00000184371;ENSG00000184160;ENSG00000051523;ENSG00000104964;ENSG00000132535;ENSG00000184545…
GO:0006928	movement of cell or subcellular component	1236	96	64.7826	1.48188	3.63464e-05	0.00270395	247;285;397;719;960;972;1234;1240;1435;1641;1824;1832;1902;2047;2115;2191;2268;2324;2817;2823;3055;3162;3265;3362;3383;3486;3554;3570;3603;3655;3683;3684;3757;3908;3936;3958;4067;4145;4336;4856;5031;5064;5175;5293;5294;5629;5724;5777;6239;6663;6712;6850;7048;7076;7124;7410;7454;7852;8525;8740;8911;8941;9001;9056;9148;9547;9787;10008;10112;10188;10298;10501;10507;10630;11189;11314;23237;27286;2910…	ENSG00000175538;ENSG00000112984;ENSG00000061938;ENSG00000130669;ENSG00000167680;ENSG00000187764;ENSG00000162493;ENSG00000159409;ENSG00000167851;ENSG00000160791;ENSG00000174600;ENSG00000174348;ENSG00000184371;ENSG00000077279;ENSG00000134755;ENSG00000096696;ENSG00000198121;ENSG00000177119;ENSG00000154928;ENSG00000006468;ENSG00000078098;ENSG00000000938;ENSG00000198576;ENSG00000037280;ENSG00000179593…
GO:0006956	complement activation	26	8	1.36274	5.87052	3.64807e-05	0.00270395	710;713;718;719;1378;3075;3426;11326	ENSG00000155659;ENSG00000203710;ENSG00000000971;ENSG00000205403;ENSG00000149131;ENSG00000173369;ENSG00000125730;ENSG00000171860
GO:0051049	regulation of transport	1221	95	63.9964	1.48446	3.76025e-05	0.0027595	19;20;41;111;152;247;302;567;610;718;815;816;972;999;1136;1268;1535;1536;1742;1794;2268;2670;2776;3055;3059;3077;3162;3208;3383;3757;3761;3785;3786;3936;3958;4067;4129;4856;5138;5294;5579;5724;5777;6036;6506;6850;7100;7124;7351;7881;8514;8673;8737;8740;8911;8912;8941;9001;9024;9424;9501;9905;10008;10188;10368;10814;10815;11314;22900;23216;23237;23413;23415;23416;23433;26281;29091;29108;29801;2999…	ENSG00000175538;ENSG00000061938;ENSG00000006116;ENSG00000145920;ENSG00000168993;ENSG00000173175;ENSG00000099365;ENSG00000167851;ENSG00000080644;ENSG00000142459;ENSG00000118432;ENSG00000183960;ENSG00000184160;ENSG00000051523;ENSG00000165168;ENSG00000132535;ENSG00000134516;ENSG00000165029;ENSG00000177119;ENSG00000107331;ENSG00000000938;ENSG00000105483;ENSG00000065882;ENSG00000198576;ENSG00000107130…
GO:0050855	regulation of B cell receptor signaling pathway	9	5	0.471718	10.5995	4.10415e-05	0.00298235	4067;5579;5777;11314;123920	ENSG00000167851;ENSG00000140931;ENSG00000254087;ENSG00000166501;ENSG00000111679
GO:0034762	regulation of transmembrane transport	275	31	14.4136	2.15075	4.48368e-05	0.00318234	610;1535;1536;1742;3757;3761;3785;3786;4067;5294;5724;5777;7881;8514;8737;8911;8912;9001;9424;10008;10368;23237;23415;23416;57338;65268;85358;131096;196527;254263;255057	ENSG00000175538;ENSG00000006116;ENSG00000183960;ENSG00000051523;ENSG00000165168;ENSG00000132535;ENSG00000177119;ENSG00000198576;ENSG00000089558;ENSG00000135519;ENSG00000174871;ENSG00000099625;ENSG00000055118;ENSG00000168135;ENSG00000075043;ENSG00000184156;ENSG00000254087;ENSG00000105851;ENSG00000169403;ENSG00000154118;ENSG00000111679;ENSG00000099822;ENSG00000165238;ENSG00000169282;ENSG00000069424…
GO:0007268	chemical synaptic transmission	423	42	22.1708	1.89439	4.59404e-05	0.00318234	41;815;816;1133;1136;1268;1740;1742;1837;2563;2670;3265;3362;3706;3780;3785;3786;3908;4900;6506;8927;9001;9148;9381;9501;10636;10675;10814;10815;11178;23237;23551;29767;57338;66004;84446;84687;85358;112755;254263;266743;440279	ENSG00000169220;ENSG00000114646;ENSG00000145920;ENSG00000168993;ENSG00000061337;ENSG00000099365;ENSG00000184984;ENSG00000080644;ENSG00000118432;ENSG00000150672;ENSG00000132535;ENSG00000134769;ENSG00000198576;ENSG00000100302;ENSG00000174871;ENSG00000187730;ENSG00000174576;ENSG00000131095;ENSG00000128872;ENSG00000174775;ENSG00000158748;ENSG00000137825;ENSG00000105642;ENSG00000075043;ENSG00000184156…
GO:0098916	anterograde trans-synaptic signaling	423	42	22.1708	1.89439	4.59404e-05	0.00318234	41;815;816;1133;1136;1268;1740;1742;1837;2563;2670;3265;3362;3706;3780;3785;3786;3908;4900;6506;8927;9001;9148;9381;9501;10636;10675;10814;10815;11178;23237;23551;29767;57338;66004;84446;84687;85358;112755;254263;266743;440279	ENSG00000169220;ENSG00000114646;ENSG00000145920;ENSG00000168993;ENSG00000061337;ENSG00000099365;ENSG00000184984;ENSG00000080644;ENSG00000118432;ENSG00000150672;ENSG00000132535;ENSG00000134769;ENSG00000198576;ENSG00000100302;ENSG00000174871;ENSG00000187730;ENSG00000174576;ENSG00000131095;ENSG00000128872;ENSG00000174775;ENSG00000158748;ENSG00000137825;ENSG00000105642;ENSG00000075043;ENSG00000184156…
GO:0099536	synaptic signaling	423	42	22.1708	1.89439	4.59404e-05	0.00318234	41;815;816;1133;1136;1268;1740;1742;1837;2563;2670;3265;3362;3706;3780;3785;3786;3908;4900;6506;8927;9001;9148;9381;9501;10636;10675;10814;10815;11178;23237;23551;29767;57338;66004;84446;84687;85358;112755;254263;266743;440279	ENSG00000169220;ENSG00000114646;ENSG00000145920;ENSG00000168993;ENSG00000061337;ENSG00000099365;ENSG00000184984;ENSG00000080644;ENSG00000118432;ENSG00000150672;ENSG00000132535;ENSG00000134769;ENSG00000198576;ENSG00000100302;ENSG00000174871;ENSG00000187730;ENSG00000174576;ENSG00000131095;ENSG00000128872;ENSG00000174775;ENSG00000158748;ENSG00000137825;ENSG00000105642;ENSG00000075043;ENSG00000184156…
GO:0099537	trans-synaptic signaling	423	42	22.1708	1.89439	4.59404e-05	0.00318234	41;815;816;1133;1136;1268;1740;1742;1837;2563;2670;3265;3362;3706;3780;3785;3786;3908;4900;6506;8927;9001;9148;9381;9501;10636;10675;10814;10815;11178;23237;23551;29767;57338;66004;84446;84687;85358;112755;254263;266743;440279	ENSG00000169220;ENSG00000114646;ENSG00000145920;ENSG00000168993;ENSG00000061337;ENSG00000099365;ENSG00000184984;ENSG00000080644;ENSG00000118432;ENSG00000150672;ENSG00000132535;ENSG00000134769;ENSG00000198576;ENSG00000100302;ENSG00000174871;ENSG00000187730;ENSG00000174576;ENSG00000131095;ENSG00000128872;ENSG00000174775;ENSG00000158748;ENSG00000137825;ENSG00000105642;ENSG00000075043;ENSG00000184156…
GO:0046649	lymphocyte activation	397	40	20.808	1.92234	5.03418e-05	0.00345494	567;695;912;972;1794;1958;2047;3077;3111;3113;3117;3119;3122;3383;3485;3606;3662;3683;3936;3958;4067;4242;5293;5294;5579;5777;6688;6850;7048;7454;7462;8740;9935;10148;11314;11326;29108;29760;81704;441478	ENSG00000105246;ENSG00000167851;ENSG00000155659;ENSG00000134516;ENSG00000120738;ENSG00000154928;ENSG00000103490;ENSG00000095585;ENSG00000010704;ENSG00000204252;ENSG00000231389;ENSG00000196735;ENSG00000179344;ENSG00000204287;ENSG00000090339;ENSG00000115457;ENSG00000150782;ENSG00000137265;ENSG00000005844;ENSG00000136167;ENSG00000131981;ENSG00000254087;ENSG00000100060;ENSG00000198435;ENSG00000171608…
GO:0022407	regulation of cell-cell adhesion	264	30	13.8371	2.16809	5.11133e-05	0.0034757	912;960;972;999;3077;3111;3113;3117;3119;3122;3383;3485;3606;3655;3662;3958;4067;5724;5777;6850;7048;7124;8740;10148;11314;11326;29108;55083;83706;441478	ENSG00000105246;ENSG00000167851;ENSG00000155659;ENSG00000103490;ENSG00000010704;ENSG00000204252;ENSG00000231389;ENSG00000196735;ENSG00000179344;ENSG00000204287;ENSG00000090339;ENSG00000115457;ENSG00000150782;ENSG00000091409;ENSG00000137265;ENSG00000131981;ENSG00000254087;ENSG00000198435;ENSG00000162849;ENSG00000169403;ENSG00000111679;ENSG00000165025;ENSG00000163513;ENSG00000232810;ENSG00000149781…
GO:0002449	lymphocyte mediated immunity	121	18	6.34199	2.83823	5.5311e-05	0.00372695	567;695;710;713;718;972;1075;1378;3077;3119;3383;3426;5777;7124;7454;10384;23180;163486	ENSG00000111801;ENSG00000109861;ENSG00000203710;ENSG00000213047;ENSG00000131378;ENSG00000010704;ENSG00000179344;ENSG00000090339;ENSG00000205403;ENSG00000166710;ENSG00000111679;ENSG00000010671;ENSG00000149131;ENSG00000232810;ENSG00000173369;ENSG00000125730;ENSG00000015285;ENSG00000019582
GO:0050764	regulation of phagocytosis	43	10	2.25376	4.43702	5.74909e-05	0.00383048	718;1535;1794;2268;3055;6850;7124;11314;29108;196527	ENSG00000167851;ENSG00000051523;ENSG00000134516;ENSG00000177119;ENSG00000000938;ENSG00000103490;ENSG00000101336;ENSG00000165025;ENSG00000232810;ENSG00000125730
GO:0072376	protein activation cascade	35	9	1.83446	4.90608	5.7881e-05	0.00383048	710;713;718;719;1378;2162;3075;3426;11326	ENSG00000155659;ENSG00000203710;ENSG00000124491;ENSG00000000971;ENSG00000205403;ENSG00000149131;ENSG00000173369;ENSG00000125730;ENSG00000171860
GO:0030100	regulation of endocytosis	133	19	6.97095	2.7256	6.11264e-05	0.00400946	302;567;718;1535;1742;1794;2268;3055;3077;3958;6850;7124;10188;11314;29108;29993;57534;112755;196527	ENSG00000061938;ENSG00000099365;ENSG00000167851;ENSG00000051523;ENSG00000132535;ENSG00000134516;ENSG00000177119;ENSG00000000938;ENSG00000103490;ENSG00000124507;ENSG00000182718;ENSG00000101336;ENSG00000010704;ENSG00000131981;ENSG00000166710;ENSG00000101752;ENSG00000165025;ENSG00000232810;ENSG00000125730
GO:0006812	cation transport	690	60	36.1651	1.65906	6.20973e-05	0.00403741	41;513;567;610;695;815;816;1133;1136;1234;1268;1356;1535;1742;2823;3077;3383;3757;3761;3780;3785;3786;3958;4067;4129;5138;5294;5579;5777;6850;7351;7881;8514;8673;8911;8912;9001;9424;10008;10268;10368;23413;23415;23416;26281;55013;55240;55503;57205;57338;65268;79085;113655;123041;131096;151258;196527;254263;255057;285195	ENSG00000175538;ENSG00000122679;ENSG00000006116;ENSG00000184984;ENSG00000080644;ENSG00000167700;ENSG00000140090;ENSG00000160791;ENSG00000118432;ENSG00000183960;ENSG00000047457;ENSG00000169507;ENSG00000051523;ENSG00000132535;ENSG00000177119;ENSG00000107130;ENSG00000089558;ENSG00000135519;ENSG00000174871;ENSG00000099625;ENSG00000078579;ENSG00000150625;ENSG00000181804;ENSG00000010704;ENSG00000090339…
GO:0001817	regulation of cytokine production	374	38	19.6025	1.93853	6.48836e-05	0.00418189	247;567;695;718;719;972;1240;1535;1536;1958;2268;2324;3077;3113;3162;3265;3428;3570;3606;3662;3663;4067;5724;6850;7100;7124;8737;9111;9865;10148;10475;11326;22900;23643;29108;56829;84166;115362	ENSG00000105246;ENSG00000112343;ENSG00000155659;ENSG00000154451;ENSG00000174600;ENSG00000051523;ENSG00000165168;ENSG00000120738;ENSG00000000938;ENSG00000105483;ENSG00000037280;ENSG00000154589;ENSG00000179593;ENSG00000103490;ENSG00000010704;ENSG00000231389;ENSG00000100292;ENSG00000174775;ENSG00000163565;ENSG00000160712;ENSG00000150782;ENSG00000137265;ENSG00000128604;ENSG00000254087;ENSG00000166710…
GO:0045088	regulation of innate immune response	231	27	12.1074	2.23004	7.44752e-05	0.00475871	695;710;912;1378;1535;2268;3055;3265;3428;3459;3662;3684;4067;5777;6850;7100;8737;9111;9865;23180;23643;25939;29108;58484;83666;84166;115362	ENSG00000154451;ENSG00000203710;ENSG00000051523;ENSG00000000938;ENSG00000131378;ENSG00000154589;ENSG00000101347;ENSG00000103490;ENSG00000101336;ENSG00000174775;ENSG00000163565;ENSG00000027697;ENSG00000137265;ENSG00000169896;ENSG00000254087;ENSG00000111679;ENSG00000091106;ENSG00000165025;ENSG00000010671;ENSG00000149131;ENSG00000187554;ENSG00000138496;ENSG00000140853;ENSG00000137275;ENSG00000123609…
GO:0071675	regulation of mononuclear cell migration	29	8	1.51998	5.26322	8.71722e-05	0.00549553	719;1240;1435;3958;4067;4856;7124;196527	ENSG00000174600;ENSG00000184371;ENSG00000177119;ENSG00000131981;ENSG00000254087;ENSG00000136999;ENSG00000232810;ENSG00000171860
GO:0043547	positive regulation of GTPase activity	421	41	22.0659	1.85807	8.74895e-05	0.00549553	397;815;816;1742;1794;2776;3265;3383;3563;3655;6712;7410;8477;8787;9905;9922;9938;10235;10507;10636;22898;23216;23268;23550;25791;26030;26281;27128;51196;55616;55843;79961;81704;85442;115703;115704;116986;116987;163486;221472;257106	ENSG00000068831;ENSG00000187764;ENSG00000169220;ENSG00000004777;ENSG00000142459;ENSG00000135439;ENSG00000157985;ENSG00000213047;ENSG00000132535;ENSG00000134516;ENSG00000146192;ENSG00000105339;ENSG00000065882;ENSG00000107554;ENSG00000125637;ENSG00000186517;ENSG00000066248;ENSG00000126822;ENSG00000078579;ENSG00000100055;ENSG00000156052;ENSG00000174775;ENSG00000090339;ENSG00000185291;ENSG00000091409…
GO:0043087	regulation of GTPase activity	464	44	24.3197	1.80923	9.02293e-05	0.00561999	397;815;816;1742;1794;2776;3265;3383;3563;3655;6712;7410;8477;8787;9905;9922;9938;10188;10235;10507;10636;22898;23216;23268;23550;25791;26030;26281;27128;50861;51196;55616;55843;79961;81704;85442;115703;115704;116986;116987;128239;163486;221472;257106	ENSG00000061938;ENSG00000068831;ENSG00000187764;ENSG00000169220;ENSG00000004777;ENSG00000142459;ENSG00000135439;ENSG00000157985;ENSG00000183856;ENSG00000213047;ENSG00000132535;ENSG00000134516;ENSG00000146192;ENSG00000105339;ENSG00000065882;ENSG00000107554;ENSG00000125637;ENSG00000186517;ENSG00000066248;ENSG00000126822;ENSG00000078579;ENSG00000100055;ENSG00000156052;ENSG00000174775;ENSG00000090339…
GO:0017157	regulation of exocytosis	126	18	6.60405	2.7256	9.4953e-05	0.00586493	2268;3162;4067;5724;6850;8673;8911;8941;9001;9501;10814;10815;11314;23413;29091;55503;112755;255057	ENSG00000145920;ENSG00000168993;ENSG00000099365;ENSG00000167851;ENSG00000000938;ENSG00000107130;ENSG00000099625;ENSG00000168952;ENSG00000100292;ENSG00000254087;ENSG00000165125;ENSG00000169403;ENSG00000165025;ENSG00000118640;ENSG00000100346;ENSG00000171450;ENSG00000173805;ENSG00000181031
GO:0050878	regulation of body fluid levels	313	33	16.4053	2.01154	9.68185e-05	0.00589062	111;113;152;187;302;308;595;710;1535;2162;2191;2313;2776;2782;3937;4067;5265;5294;5579;5777;6850;7410;7454;8525;8673;9060;9148;10630;23533;30846;81704;83706;196527	ENSG00000162493;ENSG00000173175;ENSG00000121281;ENSG00000184160;ENSG00000051523;ENSG00000134817;ENSG00000177119;ENSG00000124491;ENSG00000078098;ENSG00000151702;ENSG00000141506;ENSG00000156052;ENSG00000078369;ENSG00000182718;ENSG00000164111;ENSG00000024422;ENSG00000043462;ENSG00000254087;ENSG00000197249;ENSG00000105851;ENSG00000166501;ENSG00000111679;ENSG00000110092;ENSG00000165025;ENSG00000149131…
GO:0007599	hemostasis	222	26	11.6357	2.2345	9.75595e-05	0.00589062	152;302;308;710;2162;2191;2313;2776;2782;3937;4067;5265;5294;5579;5777;6850;7410;7454;8525;9060;10630;23533;30846;81704;83706;196527	ENSG00000162493;ENSG00000184160;ENSG00000177119;ENSG00000124491;ENSG00000078098;ENSG00000151702;ENSG00000141506;ENSG00000156052;ENSG00000078369;ENSG00000182718;ENSG00000164111;ENSG00000024422;ENSG00000043462;ENSG00000254087;ENSG00000197249;ENSG00000105851;ENSG00000166501;ENSG00000111679;ENSG00000165025;ENSG00000149131;ENSG00000160293;ENSG00000015285;ENSG00000107099;ENSG00000149781;ENSG00000149091…
GO:0042325	regulation of phosphorylation	948	76	49.6876	1.52956	9.77532e-05	0.00589062	111;113;152;302;595;633;718;960;972;1032;1116;1136;1164;1435;1850;1902;1917;2047;2268;2324;2776;3059;3077;3265;3383;3486;3570;3606;3655;3937;4067;4294;5151;5294;5502;5629;5777;6850;7048;7124;7132;7410;7852;8737;8941;9148;9479;10188;10507;10636;10645;11314;23533;26281;27286;29108;51085;51196;54757;55450;57630;57826;65268;79085;79705;80725;84152;84166;85442;94030;94274;116496;127435;128239;221472;3…	ENSG00000061938;ENSG00000129355;ENSG00000187764;ENSG00000169220;ENSG00000110931;ENSG00000173175;ENSG00000133048;ENSG00000121281;ENSG00000167851;ENSG00000080644;ENSG00000123975;ENSG00000135842;ENSG00000174348;ENSG00000183856;ENSG00000184371;ENSG00000184160;ENSG00000184545;ENSG00000198121;ENSG00000101210;ENSG00000154928;ENSG00000146192;ENSG00000000938;ENSG00000037280;ENSG00000141506;ENSG00000078579…
GO:0002888	positive regulation of myeloid leukocyte mediated immunity	16	6	0.83861	7.1547	0.000102824	0.00614621	695;718;2268;5724;6850;8673	ENSG00000000938;ENSG00000169403;ENSG00000165025;ENSG00000010671;ENSG00000125730;ENSG00000118640
GO:0006909	phagocytosis	150	20	7.86197	2.54389	0.000105922	0.00628073	19;718;1535;1794;2209;2214;2268;3055;3683;4067;5175;6850;7087;7124;7410;7454;11314;23191;29108;196527	ENSG00000167851;ENSG00000051523;ENSG00000134516;ENSG00000165029;ENSG00000177119;ENSG00000150337;ENSG00000203747;ENSG00000000938;ENSG00000273749;ENSG00000103490;ENSG00000101336;ENSG00000005844;ENSG00000254087;ENSG00000261371;ENSG00000165025;ENSG00000105376;ENSG00000232810;ENSG00000125730;ENSG00000160293;ENSG00000015285
GO:0098542	defense response to other organism	236	27	12.3695	2.18279	0.000107455	0.00632111	567;1535;1794;2268;3055;3265;3428;3459;3570;3662;3663;4069;6850;7100;7124;7132;10475;10758;23166;25939;29108;51316;56829;57817;58484;84166;91607	ENSG00000112343;ENSG00000056972;ENSG00000051523;ENSG00000134516;ENSG00000000938;ENSG00000010327;ENSG00000101347;ENSG00000103490;ENSG00000101336;ENSG00000174775;ENSG00000163565;ENSG00000027697;ENSG00000160712;ENSG00000137265;ENSG00000128604;ENSG00000090382;ENSG00000145287;ENSG00000166710;ENSG00000105939;ENSG00000105697;ENSG00000091106;ENSG00000165025;ENSG00000187554;ENSG00000232810;ENSG00000067182…
GO:0033003	regulation of mast cell activation	30	8	1.57239	5.08778	0.000113475	0.00662267	1268;2268;3162;4067;6850;8673;11314;284021	ENSG00000167851;ENSG00000118432;ENSG00000000938;ENSG00000271605;ENSG00000100292;ENSG00000254087;ENSG00000165025;ENSG00000118640
GO:0022409	positive regulation of cell-cell adhesion	163	21	8.54334	2.45806	0.000118186	0.00683594	912;960;972;3113;3117;3119;3122;3383;3485;3606;3655;4067;5724;5777;6850;7048;7124;8740;10148;29108;55083	ENSG00000105246;ENSG00000103490;ENSG00000231389;ENSG00000196735;ENSG00000179344;ENSG00000204287;ENSG00000090339;ENSG00000115457;ENSG00000150782;ENSG00000091409;ENSG00000254087;ENSG00000162849;ENSG00000169403;ENSG00000111679;ENSG00000165025;ENSG00000163513;ENSG00000232810;ENSG00000125735;ENSG00000158473;ENSG00000026508;ENSG00000019582
GO:0048167	regulation of synaptic plasticity	106	16	5.55579	2.87988	0.000118974	0.00683594	815;816;1742;2670;3265;3706;4900;9148;10636;10814;11178;23237;57338;85358;266743;440279	ENSG00000169220;ENSG00000145920;ENSG00000061337;ENSG00000132535;ENSG00000198576;ENSG00000174576;ENSG00000131095;ENSG00000174775;ENSG00000137825;ENSG00000137766;ENSG00000154146;ENSG00000154118;ENSG00000070808;ENSG00000058404;ENSG00000251322;ENSG00000107954
GO:0030334	regulation of cell migration	470	44	24.6342	1.78614	0.000121327	0.00691748	247;285;397;719;972;1240;1435;1902;2268;2324;3162;3265;3383;3486;3554;3570;3655;3908;3958;4067;4856;5031;5293;5629;5724;6239;7048;7076;7124;7852;8740;9547;10501;10507;11314;27286;29108;51512;57826;80725;83482;83706;127435;196527	ENSG00000167680;ENSG00000187764;ENSG00000167851;ENSG00000174600;ENSG00000174348;ENSG00000184371;ENSG00000198121;ENSG00000177119;ENSG00000000938;ENSG00000037280;ENSG00000179593;ENSG00000102359;ENSG00000091879;ENSG00000103490;ENSG00000100292;ENSG00000174775;ENSG00000090339;ENSG00000146674;ENSG00000115594;ENSG00000160712;ENSG00000091409;ENSG00000196569;ENSG00000131981;ENSG00000111348;ENSG00000254087…
GO:0002703	regulation of leukocyte mediated immunity	96	15	5.03166	2.98112	0.000129721	0.00733963	567;695;718;1378;2268;3077;3162;4067;5724;5777;6850;7124;7454;8673;11314	ENSG00000167851;ENSG00000203710;ENSG00000000938;ENSG00000010704;ENSG00000100292;ENSG00000254087;ENSG00000166710;ENSG00000169403;ENSG00000111679;ENSG00000165025;ENSG00000010671;ENSG00000232810;ENSG00000125730;ENSG00000015285;ENSG00000118640
GO:0050851	antigen receptor-mediated signaling pathway	141	19	7.39025	2.57095	0.000135934	0.00763287	695;3113;3117;3119;3122;3265;3937;3958;4067;5293;5579;5777;6850;7454;7462;11314;23180;123920;163486	ENSG00000167851;ENSG00000140931;ENSG00000213047;ENSG00000131378;ENSG00000231389;ENSG00000196735;ENSG00000179344;ENSG00000204287;ENSG00000174775;ENSG00000043462;ENSG00000131981;ENSG00000254087;ENSG00000171608;ENSG00000166501;ENSG00000111679;ENSG00000165025;ENSG00000010671;ENSG00000015285;ENSG00000086730
GO:0018108	peptidyl-tyrosine phosphorylation	253	28	13.2605	2.11153	0.000143123	0.00797614	152;695;960;972;2047;2268;2324;3055;3059;3383;3563;3570;3606;4067;4145;5777;6850;7132;9148;10188;10507;10645;11314;26281;57826;79705;80725;388585	ENSG00000061938;ENSG00000187764;ENSG00000110931;ENSG00000167851;ENSG00000184160;ENSG00000154928;ENSG00000000938;ENSG00000037280;ENSG00000078579;ENSG00000101336;ENSG00000180353;ENSG00000090339;ENSG00000185291;ENSG00000160712;ENSG00000150782;ENSG00000197921;ENSG00000254087;ENSG00000007264;ENSG00000111679;ENSG00000123728;ENSG00000165025;ENSG00000010671;ENSG00000067182;ENSG00000154237;ENSG00000277363…
GO:0030595	leukocyte chemotaxis	119	17	6.23716	2.7256	0.000147576	0.00816292	719;972;1234;1240;1435;3570;3603;3958;4067;4856;5293;5294;6850;7852;8740;9547;196527	ENSG00000160791;ENSG00000174600;ENSG00000184371;ENSG00000177119;ENSG00000160712;ENSG00000172349;ENSG00000131981;ENSG00000254087;ENSG00000136999;ENSG00000171608;ENSG00000105851;ENSG00000165025;ENSG00000171860;ENSG00000121966;ENSG00000125735;ENSG00000145824;ENSG00000019582
GO:0018212	peptidyl-tyrosine modification	254	28	13.3129	2.10322	0.000153118	0.00840672	152;695;960;972;2047;2268;2324;3055;3059;3383;3563;3570;3606;4067;4145;5777;6850;7132;9148;10188;10507;10645;11314;26281;57826;79705;80725;388585	ENSG00000061938;ENSG00000187764;ENSG00000110931;ENSG00000167851;ENSG00000184160;ENSG00000154928;ENSG00000000938;ENSG00000037280;ENSG00000078579;ENSG00000101336;ENSG00000180353;ENSG00000090339;ENSG00000185291;ENSG00000160712;ENSG00000150782;ENSG00000197921;ENSG00000254087;ENSG00000007264;ENSG00000111679;ENSG00000123728;ENSG00000165025;ENSG00000010671;ENSG00000067182;ENSG00000154237;ENSG00000277363…
GO:0098609	cell-cell adhesion	760	63	39.834	1.58156	0.000161933	0.00882536	302;567;912;960;972;999;1475;1794;1824;1832;1958;2194;3077;3111;3113;3117;3119;3122;3383;3485;3606;3655;3662;3683;3936;3958;4067;4856;5293;5294;5724;5777;6282;6712;6850;7048;7087;7124;7454;8407;8740;9935;10148;10205;10298;10507;10630;11314;11326;26136;27286;29091;29108;29119;55083;56829;56904;64115;64405;81704;83706;253559;441478	ENSG00000105246;ENSG00000149573;ENSG00000130669;ENSG00000187764;ENSG00000162493;ENSG00000167851;ENSG00000155659;ENSG00000121552;ENSG00000134516;ENSG00000134755;ENSG00000096696;ENSG00000120738;ENSG00000169710;ENSG00000175161;ENSG00000135269;ENSG00000102359;ENSG00000168952;ENSG00000103490;ENSG00000183230;ENSG00000182718;ENSG00000010704;ENSG00000204252;ENSG00000231389;ENSG00000196735;ENSG00000179344…
GO:1903039	positive regulation of leukocyte cell-cell adhesion	143	19	7.49508	2.535	0.000164142	0.00888044	912;960;972;3113;3117;3119;3122;3383;3485;3606;4067;5724;5777;6850;7048;7124;8740;10148;29108	ENSG00000105246;ENSG00000103490;ENSG00000231389;ENSG00000196735;ENSG00000179344;ENSG00000204287;ENSG00000090339;ENSG00000115457;ENSG00000150782;ENSG00000254087;ENSG00000169403;ENSG00000111679;ENSG00000165025;ENSG00000163513;ENSG00000232810;ENSG00000125735;ENSG00000158473;ENSG00000026508;ENSG00000019582
GO:0030335	positive regulation of cell migration	282	30	14.7805	2.0297	0.000170318	0.00914782	719;972;1240;1435;1902;2268;2324;3265;3383;3554;3570;3655;3958;4067;5031;5293;5629;5724;6239;7048;7124;8740;9547;10501;10507;27286;29108;51512;83706;196527	ENSG00000167680;ENSG00000187764;ENSG00000174600;ENSG00000184371;ENSG00000198121;ENSG00000177119;ENSG00000000938;ENSG00000037280;ENSG00000102359;ENSG00000103490;ENSG00000174775;ENSG00000090339;ENSG00000115594;ENSG00000160712;ENSG00000091409;ENSG00000131981;ENSG00000254087;ENSG00000171631;ENSG00000075218;ENSG00000171608;ENSG00000117707;ENSG00000169403;ENSG00000124782;ENSG00000163513;ENSG00000232810…
GO:0051240	positive regulation of multicellular organismal process	966	76	50.6311	1.50105	0.000178485	0.0095175	152;247;285;302;567;576;595;695;718;719;816;972;1116;1268;1435;1535;1536;1902;1958;2047;2268;2324;2670;2817;3059;3113;3162;3265;3383;3428;3570;3606;3662;3663;3706;3958;4067;5579;5629;5724;6239;6663;6696;6850;6886;7048;7100;7124;7852;8673;8737;9001;9148;10148;10507;10636;22900;23191;23493;23643;26051;26281;27286;29108;29993;56829;57633;57817;59342;85358;90993;94030;115362;128239;196527;221336	ENSG00000105246;ENSG00000187764;ENSG00000169220;ENSG00000133048;ENSG00000154451;ENSG00000118432;ENSG00000183856;ENSG00000184371;ENSG00000184160;ENSG00000051523;ENSG00000165168;ENSG00000198121;ENSG00000120738;ENSG00000177119;ENSG00000154928;ENSG00000151917;ENSG00000000938;ENSG00000105483;ENSG00000273749;ENSG00000037280;ENSG00000135547;ENSG00000154589;ENSG00000179593;ENSG00000101445;ENSG00000078579…
GO:0019882	antigen processing and presentation	144	19	7.54749	2.51739	0.000180084	0.00953415	567;912;972;1535;1536;2209;2210;3077;3111;3113;3117;3119;3122;3383;4689;6712;7454;23180;29108	ENSG00000051523;ENSG00000165168;ENSG00000150337;ENSG00000198019;ENSG00000131378;ENSG00000103490;ENSG00000010704;ENSG00000204252;ENSG00000231389;ENSG00000196735;ENSG00000179344;ENSG00000204287;ENSG00000090339;ENSG00000100365;ENSG00000166710;ENSG00000173898;ENSG00000015285;ENSG00000158473;ENSG00000019582
GO:0051707	response to other organism	464	43	24.3197	1.76811	0.000181629	0.00954774	19;567;695;912;1234;1268;1535;1794;2268;3055;3159;3265;3383;3428;3459;3570;3606;3662;3663;4067;4069;4129;4257;5724;6850;7100;7124;7132;7852;8793;9450;10475;10758;23166;23643;25939;29108;51316;56829;57817;58484;84166;91607	ENSG00000112343;ENSG00000056972;ENSG00000160791;ENSG00000118432;ENSG00000051523;ENSG00000134516;ENSG00000165029;ENSG00000000938;ENSG00000010327;ENSG00000154589;ENSG00000101347;ENSG00000103490;ENSG00000101336;ENSG00000137309;ENSG00000174775;ENSG00000090339;ENSG00000163565;ENSG00000027697;ENSG00000160712;ENSG00000150782;ENSG00000137265;ENSG00000128604;ENSG00000254087;ENSG00000090382;ENSG00000069535…
GO:0002683	negative regulation of immune system process	244	27	12.7888	2.11122	0.000187864	0.00975288	695;710;972;1268;1378;3077;3111;3162;3428;3662;3958;4067;4856;5777;7124;9111;9935;10475;11314;11326;23643;28959;55365;84166;284021;388585;441478	ENSG00000112343;ENSG00000167851;ENSG00000155659;ENSG00000118432;ENSG00000203710;ENSG00000154589;ENSG00000271605;ENSG00000106565;ENSG00000010704;ENSG00000204252;ENSG00000100292;ENSG00000163565;ENSG00000137265;ENSG00000197921;ENSG00000131981;ENSG00000254087;ENSG00000198435;ENSG00000136999;ENSG00000002933;ENSG00000111679;ENSG00000010671;ENSG00000149131;ENSG00000232810;ENSG00000140853;ENSG00000123609…
GO:0051272	positive regulation of cellular component movement	297	31	15.5667	1.99143	0.000188163	0.00975288	719;972;1240;1435;1902;2268;2324;3265;3383;3554;3570;3655;3958;4067;5031;5293;5629;5724;6239;7048;7124;8740;9547;10501;10507;10630;27286;29108;51512;83706;196527	ENSG00000167680;ENSG00000187764;ENSG00000162493;ENSG00000174600;ENSG00000184371;ENSG00000198121;ENSG00000177119;ENSG00000000938;ENSG00000037280;ENSG00000102359;ENSG00000103490;ENSG00000174775;ENSG00000090339;ENSG00000115594;ENSG00000160712;ENSG00000091409;ENSG00000131981;ENSG00000254087;ENSG00000171631;ENSG00000075218;ENSG00000171608;ENSG00000117707;ENSG00000169403;ENSG00000124782;ENSG00000163513…
GO:0043207	response to external biotic stimulus	465	43	24.3721	1.76431	0.000190471	0.00980398	19;567;695;912;1234;1268;1535;1794;2268;3055;3159;3265;3383;3428;3459;3570;3606;3662;3663;4067;4069;4129;4257;5724;6850;7100;7124;7132;7852;8793;9450;10475;10758;23166;23643;25939;29108;51316;56829;57817;58484;84166;91607	ENSG00000112343;ENSG00000056972;ENSG00000160791;ENSG00000118432;ENSG00000051523;ENSG00000134516;ENSG00000165029;ENSG00000000938;ENSG00000010327;ENSG00000154589;ENSG00000101347;ENSG00000103490;ENSG00000101336;ENSG00000137309;ENSG00000174775;ENSG00000090339;ENSG00000163565;ENSG00000027697;ENSG00000160712;ENSG00000150782;ENSG00000137265;ENSG00000128604;ENSG00000254087;ENSG00000090382;ENSG00000069535…
GO:0001934	positive regulation of protein phosphorylation	598	52	31.3431	1.65906	0.000196318	0.0100352	111;113;152;302;595;718;960;972;1116;1136;1164;1435;1902;2324;3059;3077;3265;3383;3486;3570;3606;3937;4067;4294;5151;5294;5629;6850;7048;7124;7132;7852;8737;8941;9148;10188;10507;10645;11314;23533;26281;29108;51196;54757;57826;79705;80725;85442;116496;128239;221472;388585	ENSG00000061938;ENSG00000187764;ENSG00000110931;ENSG00000173175;ENSG00000133048;ENSG00000121281;ENSG00000167851;ENSG00000080644;ENSG00000123975;ENSG00000135842;ENSG00000183856;ENSG00000184371;ENSG00000184160;ENSG00000198121;ENSG00000146192;ENSG00000037280;ENSG00000141506;ENSG00000078579;ENSG00000103490;ENSG00000182718;ENSG00000180353;ENSG00000010704;ENSG00000174775;ENSG00000090339;ENSG00000146674…
GO:0042742	defense response to bacterium	89	14	4.66477	3.00122	0.000200828	0.0101954	567;1535;2268;3570;4069;6850;7100;7124;7132;23166;29108;51316;57817;58484	ENSG00000051523;ENSG00000000938;ENSG00000010327;ENSG00000103490;ENSG00000160712;ENSG00000090382;ENSG00000145287;ENSG00000166710;ENSG00000105697;ENSG00000091106;ENSG00000165025;ENSG00000187554;ENSG00000232810;ENSG00000067182
GO:0050804	modulation of synaptic transmission	207	24	10.8495	2.21208	0.000209387	0.0105577	41;815;816;1136;1268;1742;2670;3265;3706;3908;4900;9001;9148;10636;10675;10814;11178;23237;57338;84687;85358;112755;266743;440279	ENSG00000169220;ENSG00000114646;ENSG00000145920;ENSG00000061337;ENSG00000099365;ENSG00000080644;ENSG00000118432;ENSG00000132535;ENSG00000198576;ENSG00000174576;ENSG00000131095;ENSG00000174775;ENSG00000137825;ENSG00000196569;ENSG00000110881;ENSG00000137766;ENSG00000154146;ENSG00000154118;ENSG00000070808;ENSG00000058404;ENSG00000108819;ENSG00000251322;ENSG00000173805;ENSG00000107954
GO:0007596	blood coagulation	220	25	11.5309	2.16809	0.000213344	0.0106845	152;302;308;710;2162;2191;2776;2782;3937;4067;5265;5294;5579;5777;6850;7410;7454;8525;9060;10630;23533;30846;81704;83706;196527	ENSG00000162493;ENSG00000184160;ENSG00000177119;ENSG00000124491;ENSG00000078098;ENSG00000141506;ENSG00000156052;ENSG00000078369;ENSG00000182718;ENSG00000164111;ENSG00000024422;ENSG00000043462;ENSG00000254087;ENSG00000197249;ENSG00000105851;ENSG00000166501;ENSG00000111679;ENSG00000165025;ENSG00000149131;ENSG00000160293;ENSG00000015285;ENSG00000107099;ENSG00000149781;ENSG00000149091;ENSG00000198682
GO:0030449	regulation of complement activation	18	6	0.943436	6.35973	0.00021784	0.0106929	710;718;719;1378;3075;3426	ENSG00000203710;ENSG00000000971;ENSG00000205403;ENSG00000149131;ENSG00000125730;ENSG00000171860
GO:0035587	purinergic receptor signaling pathway	18	6	0.943436	6.35973	0.00021784	0.0106929	55;111;5031;5724;196527;286530	ENSG00000173175;ENSG00000177119;ENSG00000182162;ENSG00000171631;ENSG00000014257;ENSG00000169403
GO:2000257	regulation of protein activation cascade	18	6	0.943436	6.35973	0.00021784	0.0106929	710;718;719;1378;3075;3426	ENSG00000203710;ENSG00000000971;ENSG00000205403;ENSG00000149131;ENSG00000125730;ENSG00000171860
GO:0043549	regulation of kinase activity	571	50	29.9279	1.67068	0.000221006	0.0107269	111;113;152;595;633;972;1032;1116;1136;1164;1435;1850;1902;1917;2268;2776;3265;3606;3937;4067;4294;5294;5502;5629;5777;6850;7048;7124;7410;7852;8737;8941;9148;9479;10636;10645;11314;23533;29108;51196;54757;55450;57826;80725;84152;84166;94030;127435;128239;221472	ENSG00000129355;ENSG00000169220;ENSG00000110931;ENSG00000173175;ENSG00000133048;ENSG00000121281;ENSG00000167851;ENSG00000080644;ENSG00000123975;ENSG00000174348;ENSG00000183856;ENSG00000184371;ENSG00000184160;ENSG00000184545;ENSG00000198121;ENSG00000101210;ENSG00000146192;ENSG00000000938;ENSG00000141506;ENSG00000156052;ENSG00000103490;ENSG00000174775;ENSG00000150782;ENSG00000043462;ENSG00000254087…
GO:0051345	positive regulation of hydrolase activity	631	54	33.0727	1.63277	0.000221427	0.0107269	397;815;816;1378;1742;1794;1902;2776;3208;3265;3383;3428;3563;3655;5724;6712;7124;7410;8477;8737;8787;9905;9922;9938;10235;10507;10636;11314;22898;22900;23216;23268;23550;25791;26030;26281;27128;27141;29108;51196;54205;55616;55843;58484;79961;81704;85442;115703;115704;116986;116987;163486;221472;257106	ENSG00000068831;ENSG00000187764;ENSG00000169220;ENSG00000167851;ENSG00000004777;ENSG00000142459;ENSG00000135439;ENSG00000157985;ENSG00000203710;ENSG00000213047;ENSG00000132535;ENSG00000134516;ENSG00000198121;ENSG00000146192;ENSG00000105339;ENSG00000105483;ENSG00000065882;ENSG00000107554;ENSG00000125637;ENSG00000186517;ENSG00000066248;ENSG00000126822;ENSG00000078579;ENSG00000100055;ENSG00000136305…
GO:0045859	regulation of protein kinase activity	527	47	27.6217	1.70156	0.000225111	0.0107953	111;113;152;595;633;972;1032;1116;1136;1164;1435;1850;1902;2268;2776;3265;3606;3937;4067;4294;5294;5502;5629;5777;6850;7048;7124;7852;8737;8941;9148;9479;10636;10645;11314;23533;29108;51196;54757;55450;57826;80725;84152;94030;127435;128239;221472	ENSG00000129355;ENSG00000169220;ENSG00000110931;ENSG00000173175;ENSG00000133048;ENSG00000121281;ENSG00000167851;ENSG00000080644;ENSG00000123975;ENSG00000174348;ENSG00000183856;ENSG00000184371;ENSG00000184160;ENSG00000184545;ENSG00000198121;ENSG00000146192;ENSG00000000938;ENSG00000141506;ENSG00000156052;ENSG00000103490;ENSG00000174775;ENSG00000150782;ENSG00000043462;ENSG00000254087;ENSG00000130758…
GO:0006958	complement activation, classical pathway	12	5	0.628958	7.94966	0.000226087	0.0107953	710;713;718;1378;3426	ENSG00000203710;ENSG00000205403;ENSG00000149131;ENSG00000173369;ENSG00000125730
GO:0031349	positive regulation of defense response	260	28	13.6274	2.05468	0.00022729	0.0107953	695;718;912;1268;1535;3055;3265;3428;3606;3662;3684;4067;5138;5294;6850;7100;7124;7132;8673;8737;9180;9865;23180;23643;29108;58484;84166;115362	ENSG00000154451;ENSG00000118432;ENSG00000051523;ENSG00000131378;ENSG00000154589;ENSG00000103490;ENSG00000101336;ENSG00000174775;ENSG00000163565;ENSG00000150782;ENSG00000137265;ENSG00000169896;ENSG00000254087;ENSG00000186642;ENSG00000105851;ENSG00000091106;ENSG00000165025;ENSG00000010671;ENSG00000187554;ENSG00000232810;ENSG00000067182;ENSG00000125730;ENSG00000140853;ENSG00000118640;ENSG00000137275…
GO:0050731	positive regulation of peptidyl-tyrosine phosphorylation	112	16	5.87027	2.7256	0.000229518	0.0107953	152;960;972;3059;3383;3570;3606;4067;6850;7132;9148;10188;10507;79705;80725;388585	ENSG00000061938;ENSG00000187764;ENSG00000184160;ENSG00000180353;ENSG00000090339;ENSG00000160712;ENSG00000150782;ENSG00000197921;ENSG00000254087;ENSG00000165025;ENSG00000067182;ENSG00000154237;ENSG00000277363;ENSG00000107954;ENSG00000026508;ENSG00000019582
GO:0000160	phosphorelay signal transduction system	7	4	0.366892	10.9024	0.000230122	0.0107953	3757;23415;23416;131096	ENSG00000183960;ENSG00000089558;ENSG00000135519;ENSG00000055118
GO:0050730	regulation of peptidyl-tyrosine phosphorylation	147	19	7.70473	2.46602	0.00023635	0.0110178	152;960;972;3059;3383;3570;3606;4067;5777;6850;7132;9148;10188;10507;11314;57826;79705;80725;388585	ENSG00000061938;ENSG00000187764;ENSG00000167851;ENSG00000184160;ENSG00000180353;ENSG00000090339;ENSG00000160712;ENSG00000150782;ENSG00000197921;ENSG00000254087;ENSG00000111679;ENSG00000123728;ENSG00000165025;ENSG00000067182;ENSG00000154237;ENSG00000277363;ENSG00000107954;ENSG00000026508;ENSG00000019582
GO:0050817	coagulation	222	25	11.6357	2.14856	0.000245698	0.0113522	152;302;308;710;2162;2191;2776;2782;3937;4067;5265;5294;5579;5777;6850;7410;7454;8525;9060;10630;23533;30846;81704;83706;196527	ENSG00000162493;ENSG00000184160;ENSG00000177119;ENSG00000124491;ENSG00000078098;ENSG00000141506;ENSG00000156052;ENSG00000078369;ENSG00000182718;ENSG00000164111;ENSG00000024422;ENSG00000043462;ENSG00000254087;ENSG00000197249;ENSG00000105851;ENSG00000166501;ENSG00000111679;ENSG00000165025;ENSG00000149131;ENSG00000160293;ENSG00000015285;ENSG00000107099;ENSG00000149781;ENSG00000149091;ENSG00000198682
GO:0030198	extracellular matrix organization	235	26	12.3171	2.11089	0.000246588	0.0113522	302;633;960;999;1287;1298;1299;1404;2191;2670;3383;3655;3683;3684;3908;3936;5175;6696;7076;7087;7124;7837;8515;8737;90993;133584	ENSG00000188153;ENSG00000049089;ENSG00000092758;ENSG00000164318;ENSG00000145681;ENSG00000078098;ENSG00000131095;ENSG00000182718;ENSG00000090339;ENSG00000091409;ENSG00000005844;ENSG00000169896;ENSG00000196569;ENSG00000136167;ENSG00000261371;ENSG00000182492;ENSG00000118785;ENSG00000102265;ENSG00000105376;ENSG00000232810;ENSG00000130508;ENSG00000143127;ENSG00000137275;ENSG00000157613;ENSG00000026508…
GO:2000145	regulation of cell motility	500	45	26.2066	1.71713	0.000250123	0.0114439	247;285;397;719;972;1240;1435;1902;2268;2324;3162;3265;3383;3486;3554;3570;3655;3908;3958;4067;4856;5031;5293;5629;5724;6239;7048;7076;7124;7454;7852;8740;9547;10501;10507;11314;27286;29108;51512;57826;80725;83482;83706;127435;196527	ENSG00000167680;ENSG00000187764;ENSG00000167851;ENSG00000174600;ENSG00000174348;ENSG00000184371;ENSG00000198121;ENSG00000177119;ENSG00000000938;ENSG00000037280;ENSG00000179593;ENSG00000102359;ENSG00000091879;ENSG00000103490;ENSG00000100292;ENSG00000174775;ENSG00000090339;ENSG00000146674;ENSG00000115594;ENSG00000160712;ENSG00000091409;ENSG00000196569;ENSG00000131981;ENSG00000111348;ENSG00000254087…
GO:2000147	positive regulation of cell motility	289	30	15.1474	1.98054	0.000261925	0.0119103	719;972;1240;1435;1902;2268;2324;3265;3383;3554;3570;3655;3958;4067;5031;5293;5629;5724;6239;7048;7124;8740;9547;10501;10507;27286;29108;51512;83706;196527	ENSG00000167680;ENSG00000187764;ENSG00000174600;ENSG00000184371;ENSG00000198121;ENSG00000177119;ENSG00000000938;ENSG00000037280;ENSG00000102359;ENSG00000103490;ENSG00000174775;ENSG00000090339;ENSG00000115594;ENSG00000160712;ENSG00000091409;ENSG00000131981;ENSG00000254087;ENSG00000171631;ENSG00000075218;ENSG00000171608;ENSG00000117707;ENSG00000169403;ENSG00000124782;ENSG00000163513;ENSG00000232810…
GO:0043062	extracellular structure organization	236	26	12.3695	2.10194	0.000263814	0.0119138	302;633;960;999;1287;1298;1299;1404;2191;2670;3383;3655;3683;3684;3908;3936;5175;6696;7076;7087;7124;7837;8515;8737;90993;133584	ENSG00000188153;ENSG00000049089;ENSG00000092758;ENSG00000164318;ENSG00000145681;ENSG00000078098;ENSG00000131095;ENSG00000182718;ENSG00000090339;ENSG00000091409;ENSG00000005844;ENSG00000169896;ENSG00000196569;ENSG00000136167;ENSG00000261371;ENSG00000182492;ENSG00000118785;ENSG00000102265;ENSG00000105376;ENSG00000232810;ENSG00000130508;ENSG00000143127;ENSG00000137275;ENSG00000157613;ENSG00000026508…
GO:0042060	wound healing	344	34	18.0301	1.88573	0.000265216	0.0119138	152;302;308;710;1832;2162;2191;2776;2782;3162;3265;3936;3937;4067;4856;5265;5294;5579;5777;6239;6850;7048;7076;7410;7454;8525;9060;10630;23533;26509;30846;81704;83706;196527	ENSG00000162493;ENSG00000184160;ENSG00000096696;ENSG00000177119;ENSG00000124491;ENSG00000078098;ENSG00000141506;ENSG00000138119;ENSG00000156052;ENSG00000078369;ENSG00000182718;ENSG00000164111;ENSG00000024422;ENSG00000100292;ENSG00000174775;ENSG00000136167;ENSG00000043462;ENSG00000254087;ENSG00000136999;ENSG00000197249;ENSG00000105851;ENSG00000166501;ENSG00000111679;ENSG00000124782;ENSG00000165025…
GO:0002521	leukocyte differentiation	303	31	15.8812	1.952	0.000268932	0.012008	302;567;695;912;972;1435;1794;1958;3059;3111;3428;3606;3662;3958;4067;4242;5293;5777;6688;6850;6886;7048;7124;8737;9935;28959;29760;55365;79705;139716;441478	ENSG00000160219;ENSG00000184371;ENSG00000134516;ENSG00000120738;ENSG00000106565;ENSG00000095585;ENSG00000182718;ENSG00000180353;ENSG00000204252;ENSG00000163565;ENSG00000150782;ENSG00000137265;ENSG00000131981;ENSG00000254087;ENSG00000100060;ENSG00000198435;ENSG00000171608;ENSG00000002933;ENSG00000166710;ENSG00000111679;ENSG00000066336;ENSG00000165025;ENSG00000162367;ENSG00000010671;ENSG00000163513…
GO:0006816	calcium ion transport	250	27	13.1033	2.06055	0.000279604	0.0124097	41;815;816;1234;1535;2823;3383;3958;4067;5138;5294;5579;5777;8911;8912;9001;10008;10268;10368;23413;55013;55503;57338;79085;123041;196527;255057	ENSG00000175538;ENSG00000122679;ENSG00000006116;ENSG00000140090;ENSG00000160791;ENSG00000051523;ENSG00000177119;ENSG00000107130;ENSG00000099625;ENSG00000150625;ENSG00000090339;ENSG00000131981;ENSG00000254087;ENSG00000110881;ENSG00000186642;ENSG00000105851;ENSG00000005059;ENSG00000165125;ENSG00000166501;ENSG00000154118;ENSG00000111679;ENSG00000125648;ENSG00000070808;ENSG00000058404;ENSG00000100346…
GO:0050793	regulation of developmental process	1522	109	79.7728	1.36638	0.000286037	0.0126197	19;152;247;285;397;567;576;595;695;718;719;816;963;972;1116;1136;1240;1268;1435;1536;1902;1958;2047;2268;2324;2535;2670;2776;2817;3055;3059;3111;3159;3162;3383;3486;3570;3606;3662;3706;3908;3958;4067;4256;4856;5064;5579;5629;5777;6239;6663;6688;6696;6850;6886;7048;7076;7124;7132;7852;8737;8740;9001;9148;9547;9935;10501;10507;10630;10636;10783;11007;11178;23166;23191;23237;23413;23433;23493;25791;…	ENSG00000167680;ENSG00000187764;ENSG00000162493;ENSG00000169220;ENSG00000119408;ENSG00000175602;ENSG00000133048;ENSG00000061337;ENSG00000099365;ENSG00000080644;ENSG00000174600;ENSG00000118432;ENSG00000183856;ENSG00000184371;ENSG00000184160;ENSG00000165168;ENSG00000165029;ENSG00000198121;ENSG00000120738;ENSG00000177119;ENSG00000154928;ENSG00000151917;ENSG00000146192;ENSG00000000938;ENSG00000010327…
GO:0034220	ion transmembrane transport	684	57	35.8506	1.58993	0.000294769	0.012928	19;41;513;610;1136;1234;1535;1536;1742;2563;2823;3757;3761;3780;3785;3786;4067;5138;5294;5724;5777;6506;6508;7881;8514;8542;8714;8737;8911;8912;9001;9056;9424;10008;10257;10368;23237;23413;23415;23416;55013;55503;57205;57338;63982;65268;79085;79751;80727;85358;123041;131096;151258;196527;254263;255057;285195	ENSG00000175538;ENSG00000125257;ENSG00000006116;ENSG00000080644;ENSG00000140090;ENSG00000160791;ENSG00000183960;ENSG00000169507;ENSG00000051523;ENSG00000165168;ENSG00000132535;ENSG00000165029;ENSG00000177119;ENSG00000198576;ENSG00000107130;ENSG00000089558;ENSG00000135519;ENSG00000174871;ENSG00000099625;ENSG00000187730;ENSG00000150625;ENSG00000181804;ENSG00000055118;ENSG00000168135;ENSG00000105642…
GO:0002675	positive regulation of acute inflammatory response	19	6	0.995849	6.02501	0.000304387	0.0132713	695;718;1268;5294;7124;9180	ENSG00000118432;ENSG00000105851;ENSG00000010671;ENSG00000232810;ENSG00000125730;ENSG00000145623
GO:0009607	response to biotic stimulus	490	44	25.6824	1.71323	0.000307855	0.013344	19;567;695;912;1234;1268;1535;1794;2268;3055;3159;3265;3383;3428;3459;3570;3606;3662;3663;4067;4069;4129;4257;5724;6850;7100;7124;7132;7852;8793;9450;10475;10758;23166;23643;25939;29108;51316;56829;57817;58484;84166;91607;646658	ENSG00000112343;ENSG00000056972;ENSG00000160791;ENSG00000118432;ENSG00000051523;ENSG00000134516;ENSG00000165029;ENSG00000000938;ENSG00000010327;ENSG00000154589;ENSG00000101347;ENSG00000103490;ENSG00000101336;ENSG00000137309;ENSG00000174775;ENSG00000090339;ENSG00000163565;ENSG00000027697;ENSG00000160712;ENSG00000150782;ENSG00000137265;ENSG00000128604;ENSG00000254087;ENSG00000090382;ENSG00000069535…
GO:0050773	regulation of dendrite development	93	14	4.87442	2.87214	0.000321884	0.0138709	816;1136;1902;3706;9148;10507;11178;23191;25791;29993;53335;80725;85358;85442	ENSG00000187764;ENSG00000061337;ENSG00000080644;ENSG00000198121;ENSG00000273749;ENSG00000066248;ENSG00000124507;ENSG00000137825;ENSG00000119866;ENSG00000277363;ENSG00000058404;ENSG00000251322;ENSG00000171798;ENSG00000107954
GO:0080134	regulation of response to stress	874	69	45.8091	1.50625	0.000330056	0.0141409	302;567;695;710;718;719;815;816;837;912;960;972;1032;1268;1378;1535;1794;2047;2191;2268;2324;3055;3075;3159;3265;3426;3428;3459;3554;3606;3662;3684;4067;4294;4856;5138;5151;5294;5777;6239;6696;6850;7048;7100;7124;7132;7410;8673;8737;9024;9111;9180;9479;9865;10475;10758;10783;23180;23643;25939;29108;57630;58484;83666;84166;90993;115362;196527;221472	ENSG00000129355;ENSG00000112343;ENSG00000056972;ENSG00000119408;ENSG00000154451;ENSG00000118432;ENSG00000203710;ENSG00000051523;ENSG00000134516;ENSG00000177119;ENSG00000154928;ENSG00000078098;ENSG00000146192;ENSG00000000938;ENSG00000131378;ENSG00000037280;ENSG00000154589;ENSG00000101347;ENSG00000103490;ENSG00000182718;ENSG00000101336;ENSG00000000971;ENSG00000137309;ENSG00000174775;ENSG00000205403…
GO:0040017	positive regulation of locomotion	307	31	16.0908	1.92656	0.000338685	0.0144272	719;972;1240;1435;1902;2268;2324;3265;3383;3554;3570;3603;3655;3958;4067;5031;5293;5629;5724;6239;7048;7124;8740;9547;10501;10507;27286;29108;51512;83706;196527	ENSG00000167680;ENSG00000187764;ENSG00000174600;ENSG00000184371;ENSG00000198121;ENSG00000177119;ENSG00000000938;ENSG00000037280;ENSG00000102359;ENSG00000103490;ENSG00000174775;ENSG00000090339;ENSG00000115594;ENSG00000160712;ENSG00000172349;ENSG00000091409;ENSG00000131981;ENSG00000254087;ENSG00000171631;ENSG00000075218;ENSG00000171608;ENSG00000117707;ENSG00000169403;ENSG00000124782;ENSG00000163513…
GO:0007264	small GTPase mediated signal transduction	434	40	22.7473	1.75845	0.000340802	0.0144344	19;379;397;1435;1794;1902;2782;3162;3265;6239;7410;8477;9922;9938;10161;10188;10235;10900;23191;23268;23433;23550;23551;25791;26030;27128;50861;51196;55843;57826;79705;81704;85442;115703;116986;116987;128239;221472;257106;286530	ENSG00000139679;ENSG00000061938;ENSG00000068831;ENSG00000108309;ENSG00000004777;ENSG00000135439;ENSG00000157985;ENSG00000183856;ENSG00000184371;ENSG00000134516;ENSG00000165029;ENSG00000198121;ENSG00000146192;ENSG00000273749;ENSG00000107554;ENSG00000119729;ENSG00000125637;ENSG00000100302;ENSG00000186517;ENSG00000066248;ENSG00000126822;ENSG00000100055;ENSG00000078369;ENSG00000182162;ENSG00000100292…
GO:1903305	regulation of regulated secretory pathway	83	13	4.35029	2.98831	0.00035149	0.0146723	2268;3162;4067;5724;6850;8673;8911;8941;9501;11314;55503;112755;255057	ENSG00000099365;ENSG00000167851;ENSG00000000938;ENSG00000099625;ENSG00000100292;ENSG00000254087;ENSG00000165125;ENSG00000169403;ENSG00000165025;ENSG00000118640;ENSG00000100346;ENSG00000171450;ENSG00000181031
GO:0002577	regulation of antigen processing and presentation	13	5	0.681371	7.33815	0.000351623	0.0146723	972;3077;3111;7454;29108	ENSG00000103490;ENSG00000010704;ENSG00000204252;ENSG00000015285;ENSG00000019582
GO:0001932	regulation of protein phosphorylation	876	69	45.9139	1.50281	0.000352356	0.0146723	111;113;152;302;595;633;718;960;972;1032;1116;1136;1164;1435;1850;1902;2047;2268;2324;2776;3059;3077;3265;3383;3486;3570;3606;3937;4067;4294;5151;5294;5502;5629;5777;6850;7048;7124;7132;7852;8737;8941;9148;9479;10188;10507;10636;10645;11314;23533;26281;29108;51085;51196;54757;55450;57630;57826;65268;79705;80725;84152;85442;94030;116496;127435;128239;221472;388585	ENSG00000061938;ENSG00000129355;ENSG00000187764;ENSG00000169220;ENSG00000110931;ENSG00000173175;ENSG00000133048;ENSG00000121281;ENSG00000167851;ENSG00000080644;ENSG00000123975;ENSG00000135842;ENSG00000174348;ENSG00000183856;ENSG00000184371;ENSG00000184160;ENSG00000184545;ENSG00000198121;ENSG00000154928;ENSG00000146192;ENSG00000000938;ENSG00000037280;ENSG00000141506;ENSG00000078579;ENSG00000156052…
GO:0048168	regulation of neuronal synaptic plasticity	35	8	1.83446	4.36096	0.000361895	0.0149853	815;816;1742;3265;9148;23237;57338;85358	ENSG00000132535;ENSG00000198576;ENSG00000174775;ENSG00000154118;ENSG00000070808;ENSG00000058404;ENSG00000251322;ENSG00000107954
GO:0060996	dendritic spine development	53	10	2.7779	3.59985	0.000364529	0.0150105	816;1742;1902;2047;3706;9148;10298;25791;80725;85358	ENSG00000130669;ENSG00000132535;ENSG00000198121;ENSG00000154928;ENSG00000066248;ENSG00000137825;ENSG00000277363;ENSG00000058404;ENSG00000251322;ENSG00000107954
GO:0070588	calcium ion transmembrane transport	177	21	9.27712	2.26363	0.000375534	0.0153782	41;1234;1535;2823;4067;5138;5294;5777;8911;8912;9001;10008;10368;23413;55013;55503;57338;79085;123041;196527;255057	ENSG00000175538;ENSG00000006116;ENSG00000140090;ENSG00000160791;ENSG00000051523;ENSG00000177119;ENSG00000107130;ENSG00000099625;ENSG00000150625;ENSG00000254087;ENSG00000110881;ENSG00000186642;ENSG00000105851;ENSG00000005059;ENSG00000165125;ENSG00000154118;ENSG00000111679;ENSG00000125648;ENSG00000100346;ENSG00000196557;ENSG00000173805
GO:0071674	mononuclear cell migration	44	9	2.30618	3.90256	0.000381162	0.0155229	719;1240;1435;3570;3958;4067;4856;7124;196527	ENSG00000174600;ENSG00000184371;ENSG00000177119;ENSG00000160712;ENSG00000131981;ENSG00000254087;ENSG00000136999;ENSG00000232810;ENSG00000171860
GO:0043086	negative regulation of catalytic activity	540	47	28.3031	1.6606	0.000391822	0.0158699	302;308;633;710;718;960;1032;1268;1378;1475;1740;1850;2776;3208;3265;3428;4067;4671;5064;5265;5502;5777;7076;7124;8740;9479;10188;10406;10507;10636;11314;23307;23640;25816;27344;29108;55450;57082;57630;58484;80725;84152;84687;94030;94274;127435;400916	ENSG00000061938;ENSG00000129355;ENSG00000101443;ENSG00000187764;ENSG00000169220;ENSG00000167851;ENSG00000118432;ENSG00000174348;ENSG00000203710;ENSG00000121552;ENSG00000150672;ENSG00000184545;ENSG00000119321;ENSG00000133265;ENSG00000145779;ENSG00000102109;ENSG00000156052;ENSG00000103490;ENSG00000182718;ENSG00000164111;ENSG00000121905;ENSG00000174775;ENSG00000163565;ENSG00000250479;ENSG00000254087…
GO:0070887	cellular response to chemical stimulus	1807	125	94.7105	1.31981	0.000399633	0.0160982	19;111;113;285;567;595;610;633;695;719;815;816;837;960;972;999;1116;1133;1234;1240;1435;1535;1536;1902;1958;2047;2052;2194;2209;2210;2324;2327;2776;2782;2788;2817;3055;3059;3077;3113;3117;3119;3122;3162;3208;3383;3459;3485;3554;3563;3570;3597;3603;3606;3655;3662;3663;3757;3958;4067;4257;4856;5031;5138;5151;5293;5294;5446;5579;5724;5777;6688;6850;7048;7100;7124;7132;7351;7390;7837;7852;8737;8740;8…	ENSG00000105246;ENSG00000068831;ENSG00000122679;ENSG00000130669;ENSG00000112343;ENSG00000036530;ENSG00000173175;ENSG00000133048;ENSG00000121281;ENSG00000184984;ENSG00000154451;ENSG00000160791;ENSG00000174600;ENSG00000174348;ENSG00000183856;ENSG00000184371;ENSG00000051523;ENSG00000165168;ENSG00000165029;ENSG00000198121;ENSG00000120738;ENSG00000177119;ENSG00000154928;ENSG00000143819;ENSG00000169710…
GO:0050727	regulation of inflammatory response	179	21	9.38195	2.23834	0.000437419	0.0174868	695;710;718;719;837;1268;1378;3055;3075;3426;3554;3606;4067;4856;5138;5294;7124;7132;8673;9180;115362	ENSG00000154451;ENSG00000118432;ENSG00000203710;ENSG00000101336;ENSG00000000971;ENSG00000205403;ENSG00000115594;ENSG00000150782;ENSG00000254087;ENSG00000136999;ENSG00000186642;ENSG00000105851;ENSG00000010671;ENSG00000149131;ENSG00000232810;ENSG00000067182;ENSG00000125730;ENSG00000171860;ENSG00000196954;ENSG00000118640;ENSG00000145623
GO:0002863	positive regulation of inflammatory response to antigenic stimulus	8	4	0.419305	9.53959	0.000441181	0.0174868	695;718;1268;7124	ENSG00000118432;ENSG00000010671;ENSG00000232810;ENSG00000125730
GO:0006957	complement activation, alternative pathway	8	4	0.419305	9.53959	0.000441181	0.0174868	718;1378;3075;11326	ENSG00000155659;ENSG00000203710;ENSG00000000971;ENSG00000125730
GO:0070838	divalent metal ion transport	285	29	14.9377	1.94139	0.000460502	0.0181555	41;567;815;816;1234;1535;2823;3077;3383;3958;4067;5138;5294;5579;5777;8911;8912;9001;10008;10268;10368;23413;55013;55503;57338;79085;123041;196527;255057	ENSG00000175538;ENSG00000122679;ENSG00000006116;ENSG00000140090;ENSG00000160791;ENSG00000051523;ENSG00000177119;ENSG00000107130;ENSG00000099625;ENSG00000150625;ENSG00000010704;ENSG00000090339;ENSG00000131981;ENSG00000254087;ENSG00000110881;ENSG00000186642;ENSG00000105851;ENSG00000005059;ENSG00000165125;ENSG00000166501;ENSG00000166710;ENSG00000154118;ENSG00000111679;ENSG00000125648;ENSG00000070808…
GO:0097028	dendritic cell differentiation	28	7	1.46757	4.7698	0.000471774	0.0185015	3662;3958;4067;6688;7048;28959;55365	ENSG00000106565;ENSG00000137265;ENSG00000131981;ENSG00000254087;ENSG00000002933;ENSG00000066336;ENSG00000163513
GO:0050729	positive regulation of inflammatory response	65	11	3.40685	3.22879	0.000502392	0.0195986	695;718;1268;3606;5138;5294;7124;7132;8673;9180;115362	ENSG00000154451;ENSG00000118432;ENSG00000150782;ENSG00000186642;ENSG00000105851;ENSG00000010671;ENSG00000232810;ENSG00000067182;ENSG00000125730;ENSG00000118640;ENSG00000145623
GO:0072511	divalent inorganic cation transport	287	29	15.0426	1.92786	0.000516573	0.0200463	41;567;815;816;1234;1535;2823;3077;3383;3958;4067;5138;5294;5579;5777;8911;8912;9001;10008;10268;10368;23413;55013;55503;57338;79085;123041;196527;255057	ENSG00000175538;ENSG00000122679;ENSG00000006116;ENSG00000140090;ENSG00000160791;ENSG00000051523;ENSG00000177119;ENSG00000107130;ENSG00000099625;ENSG00000150625;ENSG00000010704;ENSG00000090339;ENSG00000131981;ENSG00000254087;ENSG00000110881;ENSG00000186642;ENSG00000105851;ENSG00000005059;ENSG00000165125;ENSG00000166501;ENSG00000166710;ENSG00000154118;ENSG00000111679;ENSG00000125648;ENSG00000070808…
GO:0030001	metal ion transport	533	46	27.9362	1.64661	0.000543127	0.020967	41;567;610;815;816;1234;1356;1535;2823;3077;3383;3757;3761;3780;3785;3786;3958;4067;5138;5294;5579;5777;7881;8514;8911;8912;9001;9424;10008;10268;10368;23413;23415;23416;55013;55240;55503;57338;65268;79085;123041;131096;151258;196527;255057;285195	ENSG00000175538;ENSG00000122679;ENSG00000006116;ENSG00000140090;ENSG00000160791;ENSG00000183960;ENSG00000047457;ENSG00000169507;ENSG00000051523;ENSG00000177119;ENSG00000107130;ENSG00000089558;ENSG00000135519;ENSG00000099625;ENSG00000150625;ENSG00000181804;ENSG00000010704;ENSG00000090339;ENSG00000055118;ENSG00000168135;ENSG00000105642;ENSG00000075043;ENSG00000184156;ENSG00000131981;ENSG00000254087…
GO:0009617	response to bacterium	288	29	15.095	1.92117	0.000546801	0.0209955	19;567;912;1234;1268;1535;2268;3055;3383;3570;3606;3663;4067;4069;4129;4257;5724;6850;7100;7124;7132;8793;9450;23166;23643;29108;51316;57817;58484	ENSG00000160791;ENSG00000118432;ENSG00000051523;ENSG00000165029;ENSG00000000938;ENSG00000010327;ENSG00000154589;ENSG00000103490;ENSG00000101336;ENSG00000090339;ENSG00000160712;ENSG00000150782;ENSG00000128604;ENSG00000254087;ENSG00000090382;ENSG00000069535;ENSG00000008394;ENSG00000145287;ENSG00000166710;ENSG00000169403;ENSG00000105697;ENSG00000091106;ENSG00000165025;ENSG00000187554;ENSG00000232810…
GO:0060326	cell chemotaxis	157	19	8.22886	2.30895	0.00054953	0.0209955	719;972;1234;1240;1435;1902;2047;3570;3603;3958;4067;4856;5293;5294;6850;7852;8740;9547;196527	ENSG00000160791;ENSG00000174600;ENSG00000184371;ENSG00000198121;ENSG00000177119;ENSG00000154928;ENSG00000160712;ENSG00000172349;ENSG00000131981;ENSG00000254087;ENSG00000136999;ENSG00000171608;ENSG00000105851;ENSG00000165025;ENSG00000171860;ENSG00000121966;ENSG00000125735;ENSG00000145824;ENSG00000019582
GO:0033674	positive regulation of kinase activity	373	35	19.5501	1.79027	0.000573212	0.0217671	111;113;152;595;972;1116;1136;1164;1435;1902;1917;2268;3265;3606;3937;4067;4294;5294;5629;6850;7048;7124;7410;7852;8737;8941;9148;10645;11314;23533;51196;54757;80725;128239;221472	ENSG00000110931;ENSG00000173175;ENSG00000133048;ENSG00000121281;ENSG00000167851;ENSG00000080644;ENSG00000123975;ENSG00000183856;ENSG00000184371;ENSG00000184160;ENSG00000198121;ENSG00000101210;ENSG00000146192;ENSG00000000938;ENSG00000141506;ENSG00000174775;ENSG00000150782;ENSG00000043462;ENSG00000254087;ENSG00000130758;ENSG00000138193;ENSG00000105851;ENSG00000108950;ENSG00000117707;ENSG00000110092…
GO:0010033	response to organic substance	1892	129	99.1656	1.30085	0.0005756	0.0217671	19;20;111;113;166;285;302;308;567;595;610;633;695;815;816;837;960;972;999;1032;1075;1116;1133;1136;1234;1240;1268;1435;1535;1536;1902;1958;2052;2194;2209;2210;2324;2776;2782;2788;2817;3055;3059;3077;3113;3117;3119;3122;3162;3208;3383;3459;3485;3554;3563;3570;3597;3606;3655;3662;3663;3899;4067;4129;4257;4288;4671;5031;5138;5151;5294;5579;5724;5777;6506;6688;6696;6850;7048;7076;7100;7124;7132;7351;…	ENSG00000105246;ENSG00000125257;ENSG00000122679;ENSG00000130669;ENSG00000129355;ENSG00000112343;ENSG00000109861;ENSG00000173175;ENSG00000133048;ENSG00000121281;ENSG00000184984;ENSG00000080644;ENSG00000154451;ENSG00000160791;ENSG00000174600;ENSG00000118432;ENSG00000174348;ENSG00000183856;ENSG00000184371;ENSG00000051523;ENSG00000165168;ENSG00000104964;ENSG00000165029;ENSG00000198121;ENSG00000120738…
GO:0060997	dendritic spine morphogenesis	29	7	1.51998	4.60532	0.000594147	0.0223061	816;1742;2047;3706;25791;80725;85358	ENSG00000132535;ENSG00000154928;ENSG00000066248;ENSG00000137825;ENSG00000277363;ENSG00000058404;ENSG00000251322
GO:0050863	regulation of T cell activation	196	22	10.273	2.14154	0.000595874	0.0223061	912;972;3077;3111;3113;3117;3119;3122;3485;3606;3662;3958;4067;5777;6850;7048;8740;10148;11314;11326;29108;441478	ENSG00000105246;ENSG00000167851;ENSG00000155659;ENSG00000103490;ENSG00000010704;ENSG00000204252;ENSG00000231389;ENSG00000196735;ENSG00000179344;ENSG00000204287;ENSG00000115457;ENSG00000150782;ENSG00000137265;ENSG00000131981;ENSG00000254087;ENSG00000198435;ENSG00000111679;ENSG00000165025;ENSG00000163513;ENSG00000125735;ENSG00000158473;ENSG00000019582
GO:0050777	negative regulation of immune response	77	12	4.03581	2.97338	0.000616084	0.0229468	710;1378;3077;3162;3428;3958;4067;5777;7124;9111;11314;84166	ENSG00000167851;ENSG00000203710;ENSG00000010704;ENSG00000100292;ENSG00000163565;ENSG00000131981;ENSG00000254087;ENSG00000111679;ENSG00000149131;ENSG00000232810;ENSG00000140853;ENSG00000123609
GO:0008284	positive regulation of cell proliferation	537	46	28.1458	1.63434	0.000638154	0.02365	302;595;912;972;1435;1535;1750;1958;2324;2670;3055;3059;3113;3162;3265;3485;3570;3606;4067;4145;5629;5724;5777;6239;6663;6850;7048;7076;7124;9180;9340;10148;10257;23493;26051;26281;29108;51085;51316;56648;65108;90120;112939;128239;388585;441478	ENSG00000105246;ENSG00000125257;ENSG00000160877;ENSG00000183856;ENSG00000184371;ENSG00000051523;ENSG00000006377;ENSG00000120738;ENSG00000037280;ENSG00000135547;ENSG00000101445;ENSG00000078579;ENSG00000131095;ENSG00000103490;ENSG00000182718;ENSG00000101336;ENSG00000180353;ENSG00000231389;ENSG00000100292;ENSG00000174775;ENSG00000115457;ENSG00000160712;ENSG00000150782;ENSG00000197921;ENSG00000254087…
GO:0042108	positive regulation of cytokine biosynthetic process	38	8	1.9917	4.01667	0.000654564	0.0241374	1536;1958;3162;3662;5724;6850;7124;10148	ENSG00000105246;ENSG00000165168;ENSG00000120738;ENSG00000100292;ENSG00000137265;ENSG00000169403;ENSG00000165025;ENSG00000232810
GO:0016064	immunoglobulin mediated immune response	57	10	2.98755	3.34723	0.000668702	0.0244736	695;710;713;718;972;1378;3119;3426;5777;7124	ENSG00000203710;ENSG00000179344;ENSG00000205403;ENSG00000111679;ENSG00000010671;ENSG00000149131;ENSG00000232810;ENSG00000173369;ENSG00000125730;ENSG00000019582
GO:0010951	negative regulation of endopeptidase activity	123	16	6.44681	2.48185	0.000670282	0.0244736	710;718;960;1032;1378;1475;3428;4671;5265;7076;8740;10406;25816;27344;57630;58484	ENSG00000129355;ENSG00000101443;ENSG00000203710;ENSG00000121552;ENSG00000145779;ENSG00000102109;ENSG00000163565;ENSG00000249437;ENSG00000197249;ENSG00000154447;ENSG00000091106;ENSG00000102265;ENSG00000149131;ENSG00000125730;ENSG00000125735;ENSG00000026508
GO:0040012	regulation of locomotion	540	46	28.3031	1.62526	0.000718866	0.0261188	247;285;397;719;972;1240;1435;1902;2268;2324;3162;3265;3383;3486;3554;3570;3603;3655;3908;3958;4067;4856;5031;5293;5629;5724;6239;7048;7076;7124;7454;7852;8740;9547;10501;10507;11314;27286;29108;51512;57826;80725;83482;83706;127435;196527	ENSG00000167680;ENSG00000187764;ENSG00000167851;ENSG00000174600;ENSG00000174348;ENSG00000184371;ENSG00000198121;ENSG00000177119;ENSG00000000938;ENSG00000037280;ENSG00000179593;ENSG00000102359;ENSG00000091879;ENSG00000103490;ENSG00000100292;ENSG00000174775;ENSG00000090339;ENSG00000146674;ENSG00000115594;ENSG00000160712;ENSG00000172349;ENSG00000091409;ENSG00000196569;ENSG00000131981;ENSG00000111348…
GO:0002694	regulation of leukocyte activation	293	29	15.357	1.88838	0.000722504	0.0261229	695;912;972;1268;2268;3077;3111;3113;3117;3119;3122;3162;3485;3606;3662;3958;4067;5724;5777;6850;7048;8673;8740;10148;11314;11326;29108;284021;441478	ENSG00000105246;ENSG00000167851;ENSG00000155659;ENSG00000118432;ENSG00000000938;ENSG00000271605;ENSG00000103490;ENSG00000010704;ENSG00000204252;ENSG00000231389;ENSG00000196735;ENSG00000179344;ENSG00000204287;ENSG00000100292;ENSG00000115457;ENSG00000150782;ENSG00000137265;ENSG00000131981;ENSG00000254087;ENSG00000198435;ENSG00000169403;ENSG00000111679;ENSG00000165025;ENSG00000010671;ENSG00000163513…
GO:0032722	positive regulation of chemokine production	30	7	1.57239	4.45181	0.000740438	0.0266414	247;972;1958;3162;3570;7124;29108	ENSG00000120738;ENSG00000179593;ENSG00000103490;ENSG00000100292;ENSG00000160712;ENSG00000232810;ENSG00000019582
GO:0035588	G-protein coupled purinergic receptor signaling pathway	15	5	0.786197	6.35973	0.000751673	0.0267328	55;111;5031;5724;286530	ENSG00000173175;ENSG00000182162;ENSG00000171631;ENSG00000014257;ENSG00000169403
GO:0023056	positive regulation of signaling	1062	79	55.6627	1.41926	0.000753833	0.0267328	55;152;247;302;718;960;972;1075;1116;1435;1535;1742;1902;2268;2324;2670;3059;3077;3162;3265;3362;3383;3486;3554;3570;3606;3908;4067;4242;4294;4856;4900;5151;5294;5579;5777;6503;6850;7100;7124;7132;7852;8477;8673;8737;8740;9001;9148;9450;9479;10161;10268;10475;10507;10636;10758;10783;11314;23237;23533;23551;23643;23770;26281;27141;29108;29760;29767;51196;79705;84166;85358;112755;123920;128239;2214…	ENSG00000139679;ENSG00000122679;ENSG00000112343;ENSG00000187764;ENSG00000169220;ENSG00000109861;ENSG00000056972;ENSG00000119408;ENSG00000133048;ENSG00000099365;ENSG00000167851;ENSG00000140931;ENSG00000183856;ENSG00000184371;ENSG00000184160;ENSG00000051523;ENSG00000132535;ENSG00000198121;ENSG00000146192;ENSG00000000938;ENSG00000198576;ENSG00000037280;ENSG00000141506;ENSG00000100302;ENSG00000154589…
GO:0060759	regulation of response to cytokine stimulus	101	14	5.29373	2.64464	0.000757834	0.0267328	166;972;1435;3459;3554;5777;6850;7124;7132;7837;8737;29108;83666;84166	ENSG00000184371;ENSG00000104964;ENSG00000103490;ENSG00000027697;ENSG00000115594;ENSG00000111679;ENSG00000165025;ENSG00000232810;ENSG00000067182;ENSG00000130508;ENSG00000138496;ENSG00000140853;ENSG00000137275;ENSG00000019582
GO:0030155	regulation of cell adhesion	437	39	22.9045	1.70272	0.000757894	0.0267328	285;397;912;960;972;999;1435;3077;3111;3113;3117;3119;3122;3383;3485;3606;3655;3662;3908;3958;4067;5294;5724;5777;6239;6850;7048;7124;8740;9595;10148;10507;11314;11326;29108;55083;83706;133584;441478	ENSG00000105246;ENSG00000187764;ENSG00000167851;ENSG00000155659;ENSG00000164318;ENSG00000184371;ENSG00000091879;ENSG00000103490;ENSG00000010704;ENSG00000204252;ENSG00000231389;ENSG00000196735;ENSG00000179344;ENSG00000204287;ENSG00000090339;ENSG00000115457;ENSG00000150782;ENSG00000091409;ENSG00000137265;ENSG00000196569;ENSG00000131981;ENSG00000111348;ENSG00000254087;ENSG00000198435;ENSG00000105851…
GO:0033004	negative regulation of mast cell activation	9	4	0.471718	8.47964	0.000761293	0.0267328	1268;3162;11314;284021	ENSG00000167851;ENSG00000118432;ENSG00000271605;ENSG00000100292
GO:0007155	cell adhesion	1128	83	59.122	1.40388	0.00076462	0.0267328	285;302;397;567;912;945;960;972;999;1404;1435;1475;1794;1824;1832;1958;2047;2191;2194;3055;3077;3111;3113;3117;3119;3122;3383;3485;3606;3655;3662;3683;3684;3908;3936;3958;4067;4856;5175;5293;5294;5724;5777;6239;6282;6696;6712;6850;7048;7087;7124;7454;8407;8515;8740;9595;9935;10148;10205;10298;10507;10630;11314;11326;23166;26136;27286;29091;29108;29119;51754;55083;56829;56904;64115;64405;80725;817…	ENSG00000105246;ENSG00000149573;ENSG00000130669;ENSG00000187764;ENSG00000162493;ENSG00000167851;ENSG00000155659;ENSG00000164318;ENSG00000145681;ENSG00000184371;ENSG00000121552;ENSG00000134516;ENSG00000134755;ENSG00000096696;ENSG00000120738;ENSG00000154928;ENSG00000078098;ENSG00000169710;ENSG00000010327;ENSG00000175161;ENSG00000135269;ENSG00000102359;ENSG00000091879;ENSG00000168952;ENSG00000103490…
GO:0019724	B cell mediated immunity	58	10	3.03996	3.28952	0.000770896	0.0268257	695;710;713;718;972;1378;3119;3426;5777;7124	ENSG00000203710;ENSG00000179344;ENSG00000205403;ENSG00000111679;ENSG00000010671;ENSG00000149131;ENSG00000232810;ENSG00000173369;ENSG00000125730;ENSG00000019582
GO:0016358	dendrite development	149	18	7.80956	2.30487	0.000778348	0.0268331	815;816;1136;1742;1902;2047;3706;9148;10298;10507;11178;23191;25791;29993;53335;80725;85358;85442	ENSG00000130669;ENSG00000187764;ENSG00000061337;ENSG00000080644;ENSG00000132535;ENSG00000198121;ENSG00000154928;ENSG00000273749;ENSG00000066248;ENSG00000124507;ENSG00000137825;ENSG00000119866;ENSG00000277363;ENSG00000070808;ENSG00000058404;ENSG00000251322;ENSG00000171798;ENSG00000107954
GO:0046578	regulation of Ras protein signal transduction	149	18	7.80956	2.30487	0.000778348	0.0268331	19;397;1435;1902;3265;7410;8477;9922;10161;23268;23550;25791;26030;27128;50861;51196;221472;286530	ENSG00000139679;ENSG00000184371;ENSG00000165029;ENSG00000198121;ENSG00000146192;ENSG00000107554;ENSG00000125637;ENSG00000066248;ENSG00000126822;ENSG00000100055;ENSG00000182162;ENSG00000174775;ENSG00000111348;ENSG00000197457;ENSG00000138193;ENSG00000160293;ENSG00000140030;ENSG00000144711
GO:0046847	filopodium assembly	39	8	2.04411	3.91368	0.000786326	0.0269826	2823;3655;5064;9148;23433;26051;84687;221472	ENSG00000146192;ENSG00000119729;ENSG00000101445;ENSG00000150625;ENSG00000091409;ENSG00000099864;ENSG00000108819;ENSG00000107954
GO:0022610	biological adhesion	1130	83	59.2268	1.40139	0.000807022	0.0275609	285;302;397;567;912;945;960;972;999;1404;1435;1475;1794;1824;1832;1958;2047;2191;2194;3055;3077;3111;3113;3117;3119;3122;3383;3485;3606;3655;3662;3683;3684;3908;3936;3958;4067;4856;5175;5293;5294;5724;5777;6239;6282;6696;6712;6850;7048;7087;7124;7454;8407;8515;8740;9595;9935;10148;10205;10298;10507;10630;11314;11326;23166;26136;27286;29091;29108;29119;51754;55083;56829;56904;64115;64405;80725;817…	ENSG00000105246;ENSG00000149573;ENSG00000130669;ENSG00000187764;ENSG00000162493;ENSG00000167851;ENSG00000155659;ENSG00000164318;ENSG00000145681;ENSG00000184371;ENSG00000121552;ENSG00000134516;ENSG00000134755;ENSG00000096696;ENSG00000120738;ENSG00000154928;ENSG00000078098;ENSG00000169710;ENSG00000010327;ENSG00000175161;ENSG00000135269;ENSG00000102359;ENSG00000091879;ENSG00000168952;ENSG00000103490…
GO:0032943	mononuclear cell proliferation	162	19	8.49093	2.23768	0.000810614	0.0275609	695;912;972;1435;1794;3113;3485;3606;3958;4067;5294;5777;6850;8740;10148;11314;11326;29108;81704	ENSG00000105246;ENSG00000167851;ENSG00000155659;ENSG00000184371;ENSG00000134516;ENSG00000103490;ENSG00000231389;ENSG00000115457;ENSG00000150782;ENSG00000131981;ENSG00000254087;ENSG00000105851;ENSG00000111679;ENSG00000165025;ENSG00000010671;ENSG00000107099;ENSG00000125735;ENSG00000158473;ENSG00000019582
GO:0009611	response to wounding	424	38	22.2232	1.70993	0.000815947	0.0276155	152;302;308;710;1832;2162;2191;2670;2776;2782;3162;3265;3936;3937;4067;4671;4856;5265;5294;5579;5777;6239;6506;6696;6850;7048;7076;7410;7454;8525;9060;10630;23533;26509;30846;81704;83706;196527	ENSG00000162493;ENSG00000184160;ENSG00000096696;ENSG00000177119;ENSG00000124491;ENSG00000078098;ENSG00000141506;ENSG00000138119;ENSG00000131095;ENSG00000156052;ENSG00000078369;ENSG00000182718;ENSG00000164111;ENSG00000024422;ENSG00000100292;ENSG00000174775;ENSG00000136167;ENSG00000043462;ENSG00000254087;ENSG00000249437;ENSG00000136999;ENSG00000197249;ENSG00000105851;ENSG00000166501;ENSG00000111679…
GO:1902105	regulation of leukocyte differentiation	163	19	8.54334	2.22395	0.000873996	0.0294457	695;972;1435;3059;3111;3606;3662;3958;4067;5777;6850;6886;7048;7124;8737;9935;28959;55365;441478	ENSG00000184371;ENSG00000106565;ENSG00000180353;ENSG00000204252;ENSG00000150782;ENSG00000137265;ENSG00000131981;ENSG00000254087;ENSG00000198435;ENSG00000002933;ENSG00000111679;ENSG00000165025;ENSG00000162367;ENSG00000010671;ENSG00000163513;ENSG00000232810;ENSG00000137275;ENSG00000019582;ENSG00000204103
GO:0098660	inorganic ion transmembrane transport	485	42	25.4204	1.65222	0.000880947	0.0295456	41;513;610;1234;1535;2563;2823;3757;3761;3780;3785;3786;4067;5138;5294;5724;5777;6508;7881;8514;8542;8911;8912;9001;9424;10008;10368;23413;23415;23416;55013;55503;57338;63982;65268;79085;80727;123041;131096;196527;255057;285195	ENSG00000175538;ENSG00000006116;ENSG00000140090;ENSG00000160791;ENSG00000183960;ENSG00000051523;ENSG00000177119;ENSG00000107130;ENSG00000089558;ENSG00000135519;ENSG00000099625;ENSG00000187730;ENSG00000150625;ENSG00000181804;ENSG00000055118;ENSG00000168135;ENSG00000105642;ENSG00000075043;ENSG00000184156;ENSG00000254087;ENSG00000110881;ENSG00000099624;ENSG00000186642;ENSG00000105851;ENSG00000005059…
GO:0006953	acute-phase response	23	6	1.2055	4.97718	0.000946566	0.031044	1268;3077;3570;5265;7124;57817	ENSG00000118432;ENSG00000010704;ENSG00000160712;ENSG00000197249;ENSG00000105697;ENSG00000232810
GO:0033006	regulation of mast cell activation involved in immune response	23	6	1.2055	4.97718	0.000946566	0.031044	2268;3162;4067;6850;8673;11314	ENSG00000167851;ENSG00000000938;ENSG00000100292;ENSG00000254087;ENSG00000165025;ENSG00000118640
GO:0043304	regulation of mast cell degranulation	23	6	1.2055	4.97718	0.000946566	0.031044	2268;3162;4067;6850;8673;11314	ENSG00000167851;ENSG00000000938;ENSG00000100292;ENSG00000254087;ENSG00000165025;ENSG00000118640
GO:0098659	inorganic cation import into cell	23	6	1.2055	4.97718	0.000946566	0.031044	567;610;3077;55240;55503;285195	ENSG00000181804;ENSG00000010704;ENSG00000115107;ENSG00000165125;ENSG00000166710;ENSG00000099822
GO:0099587	inorganic ion import into cell	23	6	1.2055	4.97718	0.000946566	0.031044	567;610;3077;55240;55503;285195	ENSG00000181804;ENSG00000010704;ENSG00000115107;ENSG00000165125;ENSG00000166710;ENSG00000099822
GO:0045807	positive regulation of endocytosis	71	11	3.72133	2.95593	0.00108186	0.0353249	302;567;718;1535;1794;3077;6850;7124;29108;57534;196527	ENSG00000051523;ENSG00000134516;ENSG00000177119;ENSG00000103490;ENSG00000182718;ENSG00000010704;ENSG00000166710;ENSG00000101752;ENSG00000165025;ENSG00000232810;ENSG00000125730
GO:0033627	cell adhesion mediated by integrin	41	8	2.14894	3.72277	0.00111358	0.0361746	3383;3655;4067;4856;5294;5777;6850;83706	ENSG00000090339;ENSG00000091409;ENSG00000254087;ENSG00000136999;ENSG00000105851;ENSG00000111679;ENSG00000165025;ENSG00000149781
GO:0043300	regulation of leukocyte degranulation	32	7	1.67722	4.17357	0.00111764	0.0361746	2268;3162;4067;5724;6850;8673;11314	ENSG00000167851;ENSG00000000938;ENSG00000100292;ENSG00000254087;ENSG00000169403;ENSG00000165025;ENSG00000118640
GO:0010466	negative regulation of peptidase activity	129	16	6.76129	2.36641	0.00112934	0.0362367	710;718;960;1032;1378;1475;3428;4671;5265;7076;8740;10406;25816;27344;57630;58484	ENSG00000129355;ENSG00000101443;ENSG00000203710;ENSG00000121552;ENSG00000145779;ENSG00000102109;ENSG00000163565;ENSG00000249437;ENSG00000197249;ENSG00000154447;ENSG00000091106;ENSG00000102265;ENSG00000149131;ENSG00000125730;ENSG00000125735;ENSG00000026508
GO:0050920	regulation of chemotaxis	129	16	6.76129	2.36641	0.00112934	0.0362367	285;719;972;1240;1435;1902;3570;3603;4067;4856;7852;8740;9547;10501;10507;196527	ENSG00000167680;ENSG00000187764;ENSG00000174600;ENSG00000184371;ENSG00000198121;ENSG00000177119;ENSG00000091879;ENSG00000160712;ENSG00000172349;ENSG00000254087;ENSG00000136999;ENSG00000171860;ENSG00000121966;ENSG00000125735;ENSG00000145824;ENSG00000019582
GO:0071310	cellular response to organic substance	1495	104	78.3576	1.32725	0.00114207	0.0364872	19;111;113;285;567;595;610;633;695;815;816;837;960;972;999;1116;1234;1240;1435;1535;1536;1902;1958;2194;2209;2210;2324;2782;2788;2817;3055;3059;3077;3113;3117;3119;3122;3383;3459;3485;3554;3563;3570;3597;3606;3655;3662;3663;4067;5031;5138;5151;5294;5579;5724;5777;6688;6850;7048;7100;7124;7132;7351;7390;7837;7852;8737;8740;8793;8912;9001;9024;9111;9148;9180;9340;9450;10148;10268;10298;10475;23191;…	ENSG00000105246;ENSG00000122679;ENSG00000130669;ENSG00000112343;ENSG00000173175;ENSG00000133048;ENSG00000121281;ENSG00000154451;ENSG00000160791;ENSG00000174600;ENSG00000174348;ENSG00000183856;ENSG00000184371;ENSG00000051523;ENSG00000165168;ENSG00000165029;ENSG00000198121;ENSG00000120738;ENSG00000169710;ENSG00000150337;ENSG00000198019;ENSG00000273749;ENSG00000037280;ENSG00000119729;ENSG00000154589…
GO:0001771	immunological synapse formation	10	4	0.524131	7.63168	0.00121646	0.0386969	1794;2047;3958;81704	ENSG00000134516;ENSG00000154928;ENSG00000131981;ENSG00000107099
GO:0071216	cellular response to biotic stimulus	130	16	6.81371	2.34821	0.00122717	0.0387509	19;567;695;1234;3055;3383;3606;4067;5724;6850;7100;7124;9450;23643;29108;57817	ENSG00000160791;ENSG00000165029;ENSG00000154589;ENSG00000103490;ENSG00000101336;ENSG00000090339;ENSG00000150782;ENSG00000254087;ENSG00000166710;ENSG00000169403;ENSG00000105697;ENSG00000165025;ENSG00000010671;ENSG00000187554;ENSG00000232810;ENSG00000112799
GO:0097529	myeloid leukocyte migration	106	14	5.55579	2.51989	0.00122861	0.0387509	719;972;1240;1435;3554;3570;3958;4067;4856;5293;5294;6850;11314;196527	ENSG00000167851;ENSG00000174600;ENSG00000184371;ENSG00000177119;ENSG00000115594;ENSG00000160712;ENSG00000131981;ENSG00000254087;ENSG00000136999;ENSG00000171608;ENSG00000105851;ENSG00000165025;ENSG00000171860;ENSG00000019582
GO:0051056	regulation of small GTPase mediated signal transduction	221	23	11.5833	1.98562	0.00128572	0.0403802	19;397;1435;1902;3265;7410;8477;9922;9938;10161;23268;23433;23550;25791;26030;27128;50861;51196;55843;115703;221472;257106;286530	ENSG00000139679;ENSG00000004777;ENSG00000184371;ENSG00000165029;ENSG00000198121;ENSG00000146192;ENSG00000107554;ENSG00000119729;ENSG00000125637;ENSG00000186517;ENSG00000066248;ENSG00000126822;ENSG00000100055;ENSG00000182162;ENSG00000174775;ENSG00000111348;ENSG00000197457;ENSG00000138193;ENSG00000075884;ENSG00000160293;ENSG00000140030;ENSG00000144711;ENSG00000163219
GO:1903706	regulation of hemopoiesis	208	22	10.9019	2.01799	0.00131809	0.0408476	567;695;972;1435;3059;3111;3606;3662;3958;4067;5777;6688;6850;6886;7048;7124;8737;9935;28959;55365;388585;441478	ENSG00000184371;ENSG00000106565;ENSG00000180353;ENSG00000204252;ENSG00000150782;ENSG00000137265;ENSG00000197921;ENSG00000131981;ENSG00000254087;ENSG00000198435;ENSG00000002933;ENSG00000166710;ENSG00000111679;ENSG00000066336;ENSG00000165025;ENSG00000162367;ENSG00000010671;ENSG00000163513;ENSG00000232810;ENSG00000137275;ENSG00000019582;ENSG00000204103
GO:0002923	regulation of humoral immune response mediated by circulating immunoglobulin	5	3	0.262066	11.4475	0.00132264	0.0408476	1378;5777;7124	ENSG00000203710;ENSG00000111679;ENSG00000232810
GO:0050861	positive regulation of B cell receptor signaling pathway	5	3	0.262066	11.4475	0.00132264	0.0408476	4067;5579;123920	ENSG00000140931;ENSG00000254087;ENSG00000166501
GO:1904996	positive regulation of leukocyte adhesion to vascular endothelial cell	5	3	0.262066	11.4475	0.00132264	0.0408476	3383;5724;7124	ENSG00000090339;ENSG00000169403;ENSG00000232810
GO:2000026	regulation of multicellular organismal development	1166	84	61.1137	1.37449	0.00134263	0.0412928	152;247;285;397;567;576;595;695;718;719;816;972;1116;1136;1268;1435;1536;1902;1958;2047;2535;2670;2817;3059;3111;3162;3606;3662;3706;3908;3958;4067;4256;5579;5629;5777;6239;6663;6688;6696;6850;6886;7048;7076;7124;7132;7852;8737;9001;9148;9935;10501;10507;10636;11178;23166;23191;23413;23493;25791;26051;26281;27286;28959;29993;51286;53335;53637;55365;57534;57633;57817;80725;83482;85358;85442;94030;…	ENSG00000167680;ENSG00000187764;ENSG00000169220;ENSG00000133048;ENSG00000061337;ENSG00000099365;ENSG00000080644;ENSG00000118432;ENSG00000183856;ENSG00000184371;ENSG00000184160;ENSG00000165168;ENSG00000198121;ENSG00000120738;ENSG00000177119;ENSG00000154928;ENSG00000151917;ENSG00000010327;ENSG00000273749;ENSG00000107130;ENSG00000135547;ENSG00000179593;ENSG00000180340;ENSG00000168267;ENSG00000066248…
GO:0048002	antigen processing and presentation of peptide antigen	119	15	6.23716	2.40494	0.00135324	0.0413712	567;972;1535;1536;2209;2210;3077;3111;3113;3117;3119;3122;4689;6712;29108	ENSG00000051523;ENSG00000165168;ENSG00000150337;ENSG00000198019;ENSG00000103490;ENSG00000010704;ENSG00000204252;ENSG00000231389;ENSG00000196735;ENSG00000179344;ENSG00000204287;ENSG00000100365;ENSG00000166710;ENSG00000173898;ENSG00000019582
GO:0009967	positive regulation of signal transduction	969	72	50.7883	1.41765	0.00135634	0.0413712	55;152;247;718;960;972;1075;1116;1435;1535;1742;1902;2268;2324;3059;3077;3162;3265;3362;3383;3486;3554;3570;3606;4067;4242;4294;4856;5151;5294;5579;5777;6503;6850;7100;7124;7132;7852;8477;8737;8740;9001;9148;9450;9479;10161;10475;10507;10758;10783;11314;23237;23533;23551;23643;23770;26281;27141;29108;29760;29767;51196;79705;84166;85358;112755;123920;128239;221472;286530;388585;441478	ENSG00000139679;ENSG00000112343;ENSG00000187764;ENSG00000109861;ENSG00000056972;ENSG00000119408;ENSG00000133048;ENSG00000099365;ENSG00000167851;ENSG00000140931;ENSG00000183856;ENSG00000184371;ENSG00000184160;ENSG00000051523;ENSG00000132535;ENSG00000198121;ENSG00000146192;ENSG00000000938;ENSG00000198576;ENSG00000037280;ENSG00000141506;ENSG00000100302;ENSG00000154589;ENSG00000105701;ENSG00000179593…
GO:0048661	positive regulation of smooth muscle cell proliferation	52	9	2.72548	3.30217	0.0013621	0.0413766	1535;3162;3570;3606;5724;7048;7124;10257;388585	ENSG00000125257;ENSG00000051523;ENSG00000100292;ENSG00000160712;ENSG00000150782;ENSG00000197921;ENSG00000169403;ENSG00000163513;ENSG00000232810
GO:0018149	peptide cross-linking	17	5	0.891023	5.61153	0.00141939	0.0427664	633;1475;1832;2162;133584	ENSG00000164318;ENSG00000121552;ENSG00000096696;ENSG00000124491;ENSG00000182492
GO:0048169	regulation of long-term neuronal synaptic plasticity	17	5	0.891023	5.61153	0.00141939	0.0427664	816;1742;3265;9148;85358	ENSG00000132535;ENSG00000174775;ENSG00000058404;ENSG00000251322;ENSG00000107954
GO:0070661	leukocyte proliferation	170	19	8.91023	2.13238	0.00144862	0.0434703	695;912;972;1435;1794;3113;3485;3606;3958;4067;5294;5777;6850;8740;10148;11314;11326;29108;81704	ENSG00000105246;ENSG00000167851;ENSG00000155659;ENSG00000184371;ENSG00000134516;ENSG00000103490;ENSG00000231389;ENSG00000115457;ENSG00000150782;ENSG00000131981;ENSG00000254087;ENSG00000105851;ENSG00000111679;ENSG00000165025;ENSG00000010671;ENSG00000107099;ENSG00000125735;ENSG00000158473;ENSG00000019582
GO:0071222	cellular response to lipopolysaccharide	108	14	5.66062	2.47323	0.00147565	0.0441029	19;567;1234;3055;3383;3606;4067;5724;7100;7124;9450;23643;29108;57817	ENSG00000160791;ENSG00000165029;ENSG00000154589;ENSG00000103490;ENSG00000101336;ENSG00000090339;ENSG00000150782;ENSG00000254087;ENSG00000166710;ENSG00000169403;ENSG00000105697;ENSG00000187554;ENSG00000232810;ENSG00000112799
GO:0010469	regulation of receptor activity	85	12	4.45512	2.69353	0.00150769	0.0448796	152;302;1742;3077;9001;9148;10368;23237;57338;66004;85358;254263	ENSG00000006116;ENSG00000184160;ENSG00000132535;ENSG00000198576;ENSG00000174871;ENSG00000182718;ENSG00000010704;ENSG00000154118;ENSG00000180155;ENSG00000251322;ENSG00000173805;ENSG00000107954
GO:0010647	positive regulation of cell communication	1056	77	55.3483	1.39119	0.00155591	0.0461298	55;152;247;718;960;972;1075;1116;1435;1535;1742;1902;2268;2324;2670;3059;3077;3162;3265;3362;3383;3486;3554;3570;3606;3908;4067;4242;4294;4856;4900;5151;5294;5579;5777;6503;6850;7100;7124;7132;7852;8477;8673;8737;8740;9001;9148;9450;9479;10161;10475;10507;10636;10758;10783;11314;23237;23533;23551;23643;23770;26281;27141;29108;29760;29767;51196;79705;84166;85358;112755;123920;128239;221472;286530;…	ENSG00000139679;ENSG00000112343;ENSG00000187764;ENSG00000169220;ENSG00000109861;ENSG00000056972;ENSG00000119408;ENSG00000133048;ENSG00000099365;ENSG00000167851;ENSG00000140931;ENSG00000183856;ENSG00000184371;ENSG00000184160;ENSG00000051523;ENSG00000132535;ENSG00000198121;ENSG00000146192;ENSG00000000938;ENSG00000198576;ENSG00000037280;ENSG00000141506;ENSG00000100302;ENSG00000154589;ENSG00000105701…
GO:0038083	peptidyl-tyrosine autophosphorylation	34	7	1.78205	3.92807	0.00163111	0.0477856	695;2268;3055;4067;4145;6850;10188	ENSG00000061938;ENSG00000000938;ENSG00000101336;ENSG00000254087;ENSG00000007264;ENSG00000165025;ENSG00000010671
GO:0045123	cellular extravasation	34	7	1.78205	3.92807	0.00163111	0.0477856	3383;3554;5175;5293;5294;5724;7124	ENSG00000090339;ENSG00000115594;ENSG00000261371;ENSG00000171608;ENSG00000105851;ENSG00000169403;ENSG00000232810
GO:0097061	dendritic spine organization	34	7	1.78205	3.92807	0.00163111	0.0477856	816;1742;2047;3706;25791;80725;85358	ENSG00000132535;ENSG00000154928;ENSG00000066248;ENSG00000137825;ENSG00000277363;ENSG00000058404;ENSG00000251322
C: number of reference genes in the category; O: number of genes in the user gene list and also in the category; E: expect number in the category; R: ratio of enrichment.

## Sheet: NAC_Enrichment_GO
Table S6: Enrichment analysis of DEGs for functional categories to nucleus accumbens (NAC) (n=14), p-value ≤ 0.01
geneset	description	C	O	E	R	PValue	FDR	overlapGene	OverlapGene_UserID
GO:0042136	neurotransmitter biosynthetic process	10	5	0.121376	41.1944	5.83974e-08	0.00043436	43;1103;2571;2572;60482	ENSG00000070748;ENSG00000128683;ENSG00000136750;ENSG00000087085;ENSG00000115665
GO:0007268	chemical synaptic transmission	428	19	5.19488	3.65745	8.85754e-07	0.00131765	43;1103;1129;2554;2561;2566;2571;2572;3815;5649;5865;6623;6860;6869;8001;9607;60482;266743;341359	ENSG00000070748;ENSG00000181072;ENSG00000022355;ENSG00000145864;ENSG00000113327;ENSG00000128683;ENSG00000136750;ENSG00000174576;ENSG00000110975;ENSG00000157404;ENSG00000087085;ENSG00000189056;ENSG00000169213;ENSG00000115665;ENSG00000173267;ENSG00000132872;ENSG00000115353;ENSG00000145451;ENSG00000164326
GO:0098916	anterograde trans-synaptic signaling	428	19	5.19488	3.65745	8.85754e-07	0.00131765	43;1103;1129;2554;2561;2566;2571;2572;3815;5649;5865;6623;6860;6869;8001;9607;60482;266743;341359	ENSG00000070748;ENSG00000181072;ENSG00000022355;ENSG00000145864;ENSG00000113327;ENSG00000128683;ENSG00000136750;ENSG00000174576;ENSG00000110975;ENSG00000157404;ENSG00000087085;ENSG00000189056;ENSG00000169213;ENSG00000115665;ENSG00000173267;ENSG00000132872;ENSG00000115353;ENSG00000145451;ENSG00000164326
GO:0099536	synaptic signaling	428	19	5.19488	3.65745	8.85754e-07	0.00131765	43;1103;1129;2554;2561;2566;2571;2572;3815;5649;5865;6623;6860;6869;8001;9607;60482;266743;341359	ENSG00000070748;ENSG00000181072;ENSG00000022355;ENSG00000145864;ENSG00000113327;ENSG00000128683;ENSG00000136750;ENSG00000174576;ENSG00000110975;ENSG00000157404;ENSG00000087085;ENSG00000189056;ENSG00000169213;ENSG00000115665;ENSG00000173267;ENSG00000132872;ENSG00000115353;ENSG00000145451;ENSG00000164326
GO:0099537	trans-synaptic signaling	428	19	5.19488	3.65745	8.85754e-07	0.00131765	43;1103;1129;2554;2561;2566;2571;2572;3815;5649;5865;6623;6860;6869;8001;9607;60482;266743;341359	ENSG00000070748;ENSG00000181072;ENSG00000022355;ENSG00000145864;ENSG00000113327;ENSG00000128683;ENSG00000136750;ENSG00000174576;ENSG00000110975;ENSG00000157404;ENSG00000087085;ENSG00000189056;ENSG00000169213;ENSG00000115665;ENSG00000173267;ENSG00000132872;ENSG00000115353;ENSG00000145451;ENSG00000164326
GO:0042133	neurotransmitter metabolic process	19	5	0.230614	21.6813	2.4683e-06	0.00305986	43;1103;2571;2572;60482	ENSG00000070748;ENSG00000128683;ENSG00000136750;ENSG00000087085;ENSG00000115665
GO:0071420	cellular response to histamine	5	3	0.0606878	49.4333	1.71537e-05	0.018227	2554;2561;2566	ENSG00000022355;ENSG00000145864;ENSG00000113327
GO:0051932	synaptic transmission, GABAergic	31	5	0.376264	13.2885	3.2094e-05	0.0298394	2554;2561;2566;6869;266743	ENSG00000022355;ENSG00000145864;ENSG00000113327;ENSG00000174576;ENSG00000115353
GO:0001505	regulation of neurotransmitter levels	141	9	1.7114	5.25887	5.22073e-05	0.0356901	43;1103;2571;2572;5865;6623;6860;60482;341359	ENSG00000070748;ENSG00000128683;ENSG00000136750;ENSG00000110975;ENSG00000087085;ENSG00000169213;ENSG00000115665;ENSG00000173267;ENSG00000132872
GO:0007270	neuron-neuron synaptic transmission	110	8	1.33513	5.99192	5.48457e-05	0.0356901	2554;2561;2566;5649;5865;6869;8001;266743	ENSG00000022355;ENSG00000145864;ENSG00000113327;ENSG00000174576;ENSG00000189056;ENSG00000169213;ENSG00000115353;ENSG00000145451
GO:0034776	response to histamine	7	3	0.0849629	35.3095	5.89766e-05	0.0356901	2554;2561;2566	ENSG00000022355;ENSG00000145864;ENSG00000113327
GO:0060052	neurofilament cytoskeleton organization	7	3	0.0849629	35.3095	5.89766e-05	0.0356901	4747;9118;51761	ENSG00000277586;ENSG00000132932;ENSG00000148798
GO:0099531	presynaptic process involved in chemical synaptic transmission	112	8	1.35941	5.88492	6.23786e-05	0.0356901	1103;2571;2572;5865;6623;6860;60482;341359	ENSG00000070748;ENSG00000128683;ENSG00000136750;ENSG00000110975;ENSG00000169213;ENSG00000115665;ENSG00000173267;ENSG00000132872
GO:0003008	system process	1030	27	12.5017	2.15971	8.75289e-05	0.0465029	1129;2561;2587;2983;3043;3815;4747;4922;5577;5649;6121;6332;6769;6860;6869;9607;22876;51761;57214;66002;80036;83988;84059;84530;255743;266743;341359	ENSG00000181072;ENSG00000198825;ENSG00000168743;ENSG00000145864;ENSG00000166573;ENSG00000174576;ENSG00000061918;ENSG00000244734;ENSG00000110975;ENSG00000157404;ENSG00000277586;ENSG00000133636;ENSG00000132932;ENSG00000005249;ENSG00000189056;ENSG00000103888;ENSG00000116745;ENSG00000136546;ENSG00000186204;ENSG00000144681;ENSG00000132872;ENSG00000115353;ENSG00000083067;ENSG00000104490;ENSG00000164199…
C: number of reference genes in the category; O: number of genes in the user gene list and also in the category; E: expect number in the category; R: ratio of enrichment.

## Sheet: PT_Enrichment_GO
Table S6: Enrichment analysis of DEGs for functional categories to putamen (PT) (n=68), p-value ≤ 0.01
geneset	description	C	O	E	R	PValue	FDR	overlapGene	OverlapGene_UserID
GO:0007268	chemical synaptic transmission	427	24	5.27366	4.55092	3.41887e-10	6.31551e-07	783;793;1133;1136;1959;2670;4544;4885;4900;5582;5799;7425;10636;10814;10815;11178;22895;23154;23237;26050;127833;140679;266743;440279	ENSG00000169220;ENSG00000145920;ENSG00000168993;ENSG00000061337;ENSG00000184984;ENSG00000080644;ENSG00000143858;ENSG00000101438;ENSG00000122877;ENSG00000089169;ENSG00000020129;ENSG00000198576;ENSG00000165300;ENSG00000174576;ENSG00000131095;ENSG00000137766;ENSG00000134640;ENSG00000106236;ENSG00000154146;ENSG00000126583;ENSG00000155093;ENSG00000128564;ENSG00000165995;ENSG00000104327
GO:0098916	anterograde trans-synaptic signaling	427	24	5.27366	4.55092	3.41887e-10	6.31551e-07	783;793;1133;1136;1959;2670;4544;4885;4900;5582;5799;7425;10636;10814;10815;11178;22895;23154;23237;26050;127833;140679;266743;440279	ENSG00000169220;ENSG00000145920;ENSG00000168993;ENSG00000061337;ENSG00000184984;ENSG00000080644;ENSG00000143858;ENSG00000101438;ENSG00000122877;ENSG00000089169;ENSG00000020129;ENSG00000198576;ENSG00000165300;ENSG00000174576;ENSG00000131095;ENSG00000137766;ENSG00000134640;ENSG00000106236;ENSG00000154146;ENSG00000126583;ENSG00000155093;ENSG00000128564;ENSG00000165995;ENSG00000104327
GO:0099536	synaptic signaling	427	24	5.27366	4.55092	3.41887e-10	6.31551e-07	783;793;1133;1136;1959;2670;4544;4885;4900;5582;5799;7425;10636;10814;10815;11178;22895;23154;23237;26050;127833;140679;266743;440279	ENSG00000169220;ENSG00000145920;ENSG00000168993;ENSG00000061337;ENSG00000184984;ENSG00000080644;ENSG00000143858;ENSG00000101438;ENSG00000122877;ENSG00000089169;ENSG00000020129;ENSG00000198576;ENSG00000165300;ENSG00000174576;ENSG00000131095;ENSG00000137766;ENSG00000134640;ENSG00000106236;ENSG00000154146;ENSG00000126583;ENSG00000155093;ENSG00000128564;ENSG00000165995;ENSG00000104327
GO:0099537	trans-synaptic signaling	427	24	5.27366	4.55092	3.41887e-10	6.31551e-07	783;793;1133;1136;1959;2670;4544;4885;4900;5582;5799;7425;10636;10814;10815;11178;22895;23154;23237;26050;127833;140679;266743;440279	ENSG00000169220;ENSG00000145920;ENSG00000168993;ENSG00000061337;ENSG00000184984;ENSG00000080644;ENSG00000143858;ENSG00000101438;ENSG00000122877;ENSG00000089169;ENSG00000020129;ENSG00000198576;ENSG00000165300;ENSG00000174576;ENSG00000131095;ENSG00000137766;ENSG00000134640;ENSG00000106236;ENSG00000154146;ENSG00000126583;ENSG00000155093;ENSG00000128564;ENSG00000165995;ENSG00000104327
GO:0048167	regulation of synaptic plasticity	107	12	1.3215	9.08058	6.84319e-09	1.01129e-05	793;1959;2670;4900;7425;10636;10814;11178;23154;23237;266743;440279	ENSG00000169220;ENSG00000145920;ENSG00000061337;ENSG00000122877;ENSG00000020129;ENSG00000198576;ENSG00000174576;ENSG00000131095;ENSG00000137766;ENSG00000154146;ENSG00000128564;ENSG00000104327
GO:0044708	single-organism behavior	287	18	3.54459	5.07816	1.30581e-08	1.60811e-05	793;1136;1959;2115;2353;3725;4885;4900;5582;7832;8013;10636;23237;26050;28996;84152;84189;266743	ENSG00000169220;ENSG00000080644;ENSG00000122877;ENSG00000006468;ENSG00000198576;ENSG00000170345;ENSG00000165300;ENSG00000174576;ENSG00000064393;ENSG00000177606;ENSG00000106236;ENSG00000154146;ENSG00000126583;ENSG00000159388;ENSG00000104327;ENSG00000119508;ENSG00000131771;ENSG00000184564
GO:0007267	cell-cell signaling	1029	34	12.7086	2.67534	5.50555e-08	5.8115e-05	783;793;1133;1136;1958;1959;2670;3280;3491;4544;4885;4900;5582;5798;5799;6330;7425;9314;10636;10814;10815;11178;22895;23154;23166;23237;26050;127833;140679;168002;266743;440193;440279;441478	ENSG00000169220;ENSG00000145920;ENSG00000168993;ENSG00000061337;ENSG00000184984;ENSG00000080644;ENSG00000143858;ENSG00000101438;ENSG00000164488;ENSG00000120738;ENSG00000122877;ENSG00000089169;ENSG00000020129;ENSG00000010327;ENSG00000198576;ENSG00000165300;ENSG00000174576;ENSG00000131095;ENSG00000114315;ENSG00000142871;ENSG00000015133;ENSG00000137766;ENSG00000198435;ENSG00000134640;ENSG00000106236…
GO:0007610	behavior	372	19	4.59438	4.13549	1.34336e-07	0.000124076	793;1136;1959;2115;2353;3725;4885;4900;5582;7832;8013;10636;23237;26050;28996;55283;84152;84189;266743	ENSG00000169220;ENSG00000080644;ENSG00000122877;ENSG00000006468;ENSG00000198576;ENSG00000170345;ENSG00000165300;ENSG00000174576;ENSG00000064393;ENSG00000177606;ENSG00000106236;ENSG00000154146;ENSG00000055732;ENSG00000126583;ENSG00000159388;ENSG00000104327;ENSG00000119508;ENSG00000131771;ENSG00000184564
GO:0051254	positive regulation of RNA metabolic process	947	31	11.6959	2.6505	3.10296e-07	0.000254753	467;678;1958;1959;2115;2353;2354;3159;3164;3280;3303;3491;3725;3726;3727;4842;4854;5798;7832;8013;9314;23109;23645;28996;57018;58476;64207;64651;84913;85441;266743	ENSG00000120738;ENSG00000122877;ENSG00000006468;ENSG00000181418;ENSG00000170345;ENSG00000125740;ENSG00000087074;ENSG00000174576;ENSG00000064393;ENSG00000137309;ENSG00000123358;ENSG00000114315;ENSG00000204389;ENSG00000142871;ENSG00000177606;ENSG00000171223;ENSG00000130522;ENSG00000162772;ENSG00000089250;ENSG00000074181;ENSG00000163660;ENSG00000054356;ENSG00000078804;ENSG00000119669;ENSG00000144655…
GO:0045944	positive regulation of transcription from RNA polymerase II promoter	677	25	8.36128	2.98997	6.23046e-07	0.000443505	467;1958;1959;2115;2353;2354;3159;3164;3280;3491;3725;3726;3727;4842;4854;5798;8013;9314;23109;28996;57018;64207;64651;85441;266743	ENSG00000120738;ENSG00000122877;ENSG00000006468;ENSG00000181418;ENSG00000170345;ENSG00000125740;ENSG00000174576;ENSG00000064393;ENSG00000137309;ENSG00000123358;ENSG00000114315;ENSG00000142871;ENSG00000177606;ENSG00000171223;ENSG00000130522;ENSG00000162772;ENSG00000089250;ENSG00000074181;ENSG00000163660;ENSG00000054356;ENSG00000119669;ENSG00000144655;ENSG00000119508;ENSG00000130589;ENSG00000136826
GO:0050890	cognition	192	13	2.37129	5.48224	6.60246e-07	0.000443505	793;1959;2353;3122;3725;4885;4900;5582;7832;10636;23237;84152;266743	ENSG00000169220;ENSG00000122877;ENSG00000198576;ENSG00000170345;ENSG00000174576;ENSG00000204287;ENSG00000177606;ENSG00000106236;ENSG00000154146;ENSG00000126583;ENSG00000159388;ENSG00000104327;ENSG00000131771
GO:0045935	positive regulation of nucleobase-containing compound metabolic process	1103	33	13.6226	2.42245	9.24787e-07	0.000569438	467;678;1958;1959;2115;2353;2354;3159;3164;3208;3280;3303;3491;3725;3726;3727;4842;4854;5582;5798;7832;8013;9314;23109;23645;28996;57018;58476;64207;64651;84913;85441;266743	ENSG00000120738;ENSG00000122877;ENSG00000006468;ENSG00000181418;ENSG00000170345;ENSG00000125740;ENSG00000087074;ENSG00000174576;ENSG00000064393;ENSG00000137309;ENSG00000123358;ENSG00000121905;ENSG00000114315;ENSG00000204389;ENSG00000142871;ENSG00000177606;ENSG00000171223;ENSG00000130522;ENSG00000162772;ENSG00000089250;ENSG00000074181;ENSG00000126583;ENSG00000163660;ENSG00000054356;ENSG00000078804…
GO:0007611	learning or memory	169	12	2.08723	5.74924	1.0996e-06	0.000624996	793;1959;2353;3725;4885;4900;5582;7832;10636;23237;84152;266743	ENSG00000169220;ENSG00000122877;ENSG00000198576;ENSG00000170345;ENSG00000174576;ENSG00000177606;ENSG00000106236;ENSG00000154146;ENSG00000126583;ENSG00000159388;ENSG00000104327;ENSG00000131771
GO:0051173	positive regulation of nitrogen compound metabolic process	1172	34	14.4748	2.34892	1.22369e-06	0.000645847	467;678;1958;1959;2115;2353;2354;3043;3159;3164;3208;3280;3303;3491;3725;3726;3727;4842;4854;5582;5798;7832;8013;9314;23109;23645;28996;57018;58476;64207;64651;84913;85441;266743	ENSG00000120738;ENSG00000122877;ENSG00000006468;ENSG00000181418;ENSG00000170345;ENSG00000125740;ENSG00000087074;ENSG00000174576;ENSG00000064393;ENSG00000244734;ENSG00000137309;ENSG00000123358;ENSG00000121905;ENSG00000114315;ENSG00000204389;ENSG00000142871;ENSG00000177606;ENSG00000171223;ENSG00000130522;ENSG00000162772;ENSG00000089250;ENSG00000074181;ENSG00000126583;ENSG00000163660;ENSG00000054356…
GO:0006836	neurotransmitter transport	143	11	1.76612	6.22835	1.43435e-06	0.000706563	1136;2670;4842;5799;10814;10815;22895;127833;140679;388662;440279	ENSG00000145920;ENSG00000168993;ENSG00000080644;ENSG00000143858;ENSG00000101438;ENSG00000089169;ENSG00000131095;ENSG00000197106;ENSG00000137766;ENSG00000089250;ENSG00000155093
GO:0050804	modulation of synaptic transmission	209	13	2.58125	5.03632	1.72486e-06	0.00079656	793;1136;1959;2670;4900;7425;10636;10814;11178;23154;23237;266743;440279	ENSG00000169220;ENSG00000145920;ENSG00000061337;ENSG00000080644;ENSG00000122877;ENSG00000020129;ENSG00000198576;ENSG00000174576;ENSG00000131095;ENSG00000137766;ENSG00000154146;ENSG00000128564;ENSG00000104327
GO:0051591	response to cAMP	71	8	0.876884	9.12321	2.40527e-06	0.00104544	1843;2353;2354;3725;3726;3727;5798;7425	ENSG00000120129;ENSG00000170345;ENSG00000125740;ENSG00000177606;ENSG00000171223;ENSG00000130522;ENSG00000054356;ENSG00000128564
GO:0045893	positive regulation of transcription, DNA-templated	896	28	11.066	2.53027	3.32894e-06	0.00129461	467;1958;1959;2115;2353;2354;3159;3164;3280;3491;3725;3726;3727;4842;4854;5798;8013;9314;23109;23645;28996;57018;58476;64207;64651;84913;85441;266743	ENSG00000120738;ENSG00000122877;ENSG00000006468;ENSG00000181418;ENSG00000170345;ENSG00000125740;ENSG00000087074;ENSG00000174576;ENSG00000064393;ENSG00000137309;ENSG00000123358;ENSG00000114315;ENSG00000142871;ENSG00000177606;ENSG00000171223;ENSG00000130522;ENSG00000162772;ENSG00000089250;ENSG00000074181;ENSG00000163660;ENSG00000054356;ENSG00000078804;ENSG00000119669;ENSG00000144655;ENSG00000119508…
GO:1903508	positive regulation of nucleic acid-templated transcription	896	28	11.066	2.53027	3.32894e-06	0.00129461	467;1958;1959;2115;2353;2354;3159;3164;3280;3491;3725;3726;3727;4842;4854;5798;8013;9314;23109;23645;28996;57018;58476;64207;64651;84913;85441;266743	ENSG00000120738;ENSG00000122877;ENSG00000006468;ENSG00000181418;ENSG00000170345;ENSG00000125740;ENSG00000087074;ENSG00000174576;ENSG00000064393;ENSG00000137309;ENSG00000123358;ENSG00000114315;ENSG00000142871;ENSG00000177606;ENSG00000171223;ENSG00000130522;ENSG00000162772;ENSG00000089250;ENSG00000074181;ENSG00000163660;ENSG00000054356;ENSG00000078804;ENSG00000119669;ENSG00000144655;ENSG00000119508…
GO:0007612	learning	102	9	1.25975	7.14428	4.37953e-06	0.00161802	2353;3725;4885;4900;7832;10636;23237;84152;266743	ENSG00000169220;ENSG00000198576;ENSG00000170345;ENSG00000174576;ENSG00000177606;ENSG00000106236;ENSG00000154146;ENSG00000159388;ENSG00000131771
GO:1902680	positive regulation of RNA biosynthetic process	913	28	11.276	2.48315	4.78796e-06	0.00168468	467;1958;1959;2115;2353;2354;3159;3164;3280;3491;3725;3726;3727;4842;4854;5798;8013;9314;23109;23645;28996;57018;58476;64207;64651;84913;85441;266743	ENSG00000120738;ENSG00000122877;ENSG00000006468;ENSG00000181418;ENSG00000170345;ENSG00000125740;ENSG00000087074;ENSG00000174576;ENSG00000064393;ENSG00000137309;ENSG00000123358;ENSG00000114315;ENSG00000142871;ENSG00000177606;ENSG00000171223;ENSG00000130522;ENSG00000162772;ENSG00000089250;ENSG00000074181;ENSG00000163660;ENSG00000054356;ENSG00000078804;ENSG00000119669;ENSG00000144655;ENSG00000119508…
GO:0009628	response to abiotic stimulus	762	25	9.41107	2.65645	5.33097e-06	0.00179048	212;1032;1843;1958;2115;2353;2354;3208;3303;3310;3337;3725;3726;3727;4353;4842;7425;7832;8553;10636;27344;28996;84152;84189;102724428	ENSG00000275993;ENSG00000129355;ENSG00000169220;ENSG00000120129;ENSG00000120738;ENSG00000006468;ENSG00000158578;ENSG00000170345;ENSG00000125740;ENSG00000102109;ENSG00000064393;ENSG00000121905;ENSG00000204389;ENSG00000173110;ENSG00000132002;ENSG00000177606;ENSG00000171223;ENSG00000130522;ENSG00000005381;ENSG00000089250;ENSG00000128564;ENSG00000159388;ENSG00000131771;ENSG00000184564;ENSG00000134107
GO:0070371	ERK1 and ERK2 cascade	165	11	2.03783	5.3979	5.80904e-06	0.00186622	467;678;728;1843;1846;1880;2324;3491;3725;9314;10636	ENSG00000169220;ENSG00000120129;ENSG00000120875;ENSG00000169508;ENSG00000037280;ENSG00000142871;ENSG00000177606;ENSG00000162772;ENSG00000152518;ENSG00000197405;ENSG00000136826
GO:0001505	regulation of neurotransmitter levels	141	10	1.74142	5.74245	9.11067e-06	0.00280495	1136;2670;4842;5799;10814;10815;22895;127833;140679;440279	ENSG00000145920;ENSG00000168993;ENSG00000080644;ENSG00000143858;ENSG00000101438;ENSG00000089169;ENSG00000131095;ENSG00000137766;ENSG00000089250;ENSG00000155093
GO:0046683	response to organophosphorus	90	8	1.11154	7.1972	1.44073e-05	0.00425822	1843;2353;2354;3725;3726;3727;5798;7425	ENSG00000120129;ENSG00000170345;ENSG00000125740;ENSG00000177606;ENSG00000171223;ENSG00000130522;ENSG00000054356;ENSG00000128564
GO:0070372	regulation of ERK1 and ERK2 cascade	154	10	1.90197	5.2577	1.97749e-05	0.00545301	467;728;1843;1846;1880;2324;3491;3725;9314;10636	ENSG00000169220;ENSG00000120129;ENSG00000120875;ENSG00000169508;ENSG00000037280;ENSG00000142871;ENSG00000177606;ENSG00000162772;ENSG00000197405;ENSG00000136826
GO:0010033	response to organic substance	1887	43	23.3054	1.84507	1.99257e-05	0.00545301	467;678;728;793;871;1032;1133;1136;1843;1958;1959;2324;2353;2354;3122;3164;3208;3280;3303;3310;3337;3491;3725;3726;3727;4353;4842;5582;5798;5799;7425;7832;8013;8912;9314;9592;9636;23645;28996;84152;91851;266743;102724428	ENSG00000275993;ENSG00000129355;ENSG00000184984;ENSG00000080644;ENSG00000120129;ENSG00000120738;ENSG00000122877;ENSG00000037280;ENSG00000170345;ENSG00000125740;ENSG00000087074;ENSG00000174576;ENSG00000064393;ENSG00000204287;ENSG00000123358;ENSG00000121905;ENSG00000114315;ENSG00000204389;ENSG00000173110;ENSG00000132002;ENSG00000142871;ENSG00000177606;ENSG00000171223;ENSG00000130522;ENSG00000005381…
GO:0007399	nervous system development	1536	37	18.9703	1.95041	2.91762e-05	0.0076994	728;1136;1880;1959;2115;2353;2670;3208;3280;3725;4842;4854;4900;5067;5582;7832;8013;9314;9592;10636;10814;11178;23154;25791;26050;28996;55283;84002;84189;84913;90249;91851;127833;140679;266743;388662;645191	ENSG00000169220;ENSG00000145920;ENSG00000061337;ENSG00000080644;ENSG00000143858;ENSG00000101438;ENSG00000169508;ENSG00000122877;ENSG00000006468;ENSG00000020129;ENSG00000170345;ENSG00000066248;ENSG00000165300;ENSG00000174576;ENSG00000131095;ENSG00000064393;ENSG00000121905;ENSG00000114315;ENSG00000177606;ENSG00000197106;ENSG00000089250;ENSG00000074181;ENSG00000154146;ENSG00000113805;ENSG00000055732…
GO:0014074	response to purine-containing compound	100	8	1.23505	6.47748	3.12021e-05	0.00795009	1843;2353;2354;3725;3726;3727;5798;7425	ENSG00000120129;ENSG00000170345;ENSG00000125740;ENSG00000177606;ENSG00000171223;ENSG00000130522;ENSG00000054356;ENSG00000128564
GO:0003008	system process	1014	28	12.5234	2.23582	3.40064e-05	0.00837578	728;783;793;1133;1136;1959;2324;2353;3043;3122;3725;3757;3761;4842;4885;4900;5582;6330;7832;8013;8912;9314;10636;23237;84152;84189;124093;266743	ENSG00000169220;ENSG00000184984;ENSG00000080644;ENSG00000162004;ENSG00000122877;ENSG00000198576;ENSG00000037280;ENSG00000170345;ENSG00000174576;ENSG00000244734;ENSG00000204287;ENSG00000177606;ENSG00000055118;ENSG00000168135;ENSG00000089250;ENSG00000106236;ENSG00000154146;ENSG00000126583;ENSG00000177098;ENSG00000197405;ENSG00000165995;ENSG00000159388;ENSG00000104327;ENSG00000119508;ENSG00000131771…
GO:0009719	response to endogenous stimulus	1075	29	13.2768	2.18427	3.67128e-05	0.00875068	678;728;1136;1843;1958;1959;2353;2354;3164;3208;3280;3303;3491;3725;3726;3727;5582;5798;7425;7832;8013;8912;9314;9592;28996;84152;91851;266743;102724428	ENSG00000275993;ENSG00000080644;ENSG00000120129;ENSG00000120738;ENSG00000122877;ENSG00000170345;ENSG00000125740;ENSG00000174576;ENSG00000064393;ENSG00000123358;ENSG00000121905;ENSG00000114315;ENSG00000204389;ENSG00000142871;ENSG00000177606;ENSG00000171223;ENSG00000130522;ENSG00000126583;ENSG00000054356;ENSG00000152518;ENSG00000197405;ENSG00000128564;ENSG00000159388;ENSG00000119508;ENSG00000131771…
GO:0007269	neurotransmitter secretion	104	8	1.28445	6.22835	4.14465e-05	0.00928025	1136;5799;10814;10815;22895;127833;140679;440279	ENSG00000145920;ENSG00000168993;ENSG00000080644;ENSG00000143858;ENSG00000101438;ENSG00000089169;ENSG00000137766;ENSG00000155093
GO:0099643	signal release from synapse	104	8	1.28445	6.22835	4.14465e-05	0.00928025	1136;5799;10814;10815;22895;127833;140679;440279	ENSG00000145920;ENSG00000168993;ENSG00000080644;ENSG00000143858;ENSG00000101438;ENSG00000089169;ENSG00000137766;ENSG00000155093
GO:0031328	positive regulation of cellular biosynthetic process	1142	30	14.1042	2.12702	4.30779e-05	0.00936184	467;1958;1959;2115;2353;2354;3043;3159;3164;3208;3280;3491;3725;3726;3727;4842;4854;5798;8013;9314;23109;23645;28996;57018;58476;64207;64651;84913;85441;266743	ENSG00000120738;ENSG00000122877;ENSG00000006468;ENSG00000181418;ENSG00000170345;ENSG00000125740;ENSG00000087074;ENSG00000174576;ENSG00000064393;ENSG00000244734;ENSG00000137309;ENSG00000123358;ENSG00000121905;ENSG00000114315;ENSG00000142871;ENSG00000177606;ENSG00000171223;ENSG00000130522;ENSG00000162772;ENSG00000089250;ENSG00000074181;ENSG00000163660;ENSG00000054356;ENSG00000078804;ENSG00000119669…
GO:0008306	associative learning	53	6	0.654576	9.16625	4.50002e-05	0.00950019	2353;4885;4900;7832;10636;84152	ENSG00000169220;ENSG00000170345;ENSG00000106236;ENSG00000154146;ENSG00000159388;ENSG00000131771
GO:0048646	anatomical structure formation involved in morphogenesis	654	21	8.07721	2.59991	4.65837e-05	0.00956131	728;793;1843;1846;1959;2324;3164;3280;3491;3725;3726;4842;4854;6303;8013;8912;9314;23166;28996;84913;441478	ENSG00000120129;ENSG00000120875;ENSG00000122877;ENSG00000010327;ENSG00000037280;ENSG00000064393;ENSG00000123358;ENSG00000114315;ENSG00000142871;ENSG00000177606;ENSG00000171223;ENSG00000198435;ENSG00000089250;ENSG00000074181;ENSG00000130066;ENSG00000197405;ENSG00000104327;ENSG00000119508;ENSG00000168874;ENSG00000196557;ENSG00000136826
GO:0031324	negative regulation of cellular metabolic process	1513	36	18.6863	1.92655	5.09157e-05	0.010168	467;678;871;1032;1843;1846;1958;2354;3159;3208;3280;3303;3725;3726;3727;4854;5502;5582;7832;8013;8553;9314;9636;10636;11007;23645;27344;28996;64207;83855;84152;84913;153769;400961;441478;102724428	ENSG00000275993;ENSG00000129355;ENSG00000169220;ENSG00000175602;ENSG00000156463;ENSG00000120129;ENSG00000120875;ENSG00000120738;ENSG00000125740;ENSG00000087074;ENSG00000102109;ENSG00000064393;ENSG00000137309;ENSG00000121905;ENSG00000114315;ENSG00000204389;ENSG00000177606;ENSG00000171223;ENSG00000130522;ENSG00000124374;ENSG00000198435;ENSG00000162772;ENSG00000074181;ENSG00000135447;ENSG00000126583…
GO:0006357	regulation of transcription from RNA polymerase II promoter	1215	31	15.0058	2.06586	5.44302e-05	0.0104295	467;1958;1959;2115;2353;2354;3159;3164;3280;3491;3725;3726;3727;4842;4854;5798;7832;8013;8553;9314;23109;23645;28996;57018;64207;64651;83855;85441;91851;266743;441478	ENSG00000120738;ENSG00000122877;ENSG00000006468;ENSG00000181418;ENSG00000170345;ENSG00000125740;ENSG00000087074;ENSG00000174576;ENSG00000064393;ENSG00000137309;ENSG00000123358;ENSG00000114315;ENSG00000142871;ENSG00000177606;ENSG00000171223;ENSG00000130522;ENSG00000198435;ENSG00000162772;ENSG00000089250;ENSG00000074181;ENSG00000163660;ENSG00000054356;ENSG00000119669;ENSG00000144655;ENSG00000159388…
GO:0009891	positive regulation of biosynthetic process	1157	30	14.2895	2.09944	5.50483e-05	0.0104295	467;1958;1959;2115;2353;2354;3043;3159;3164;3208;3280;3491;3725;3726;3727;4842;4854;5798;8013;9314;23109;23645;28996;57018;58476;64207;64651;84913;85441;266743	ENSG00000120738;ENSG00000122877;ENSG00000006468;ENSG00000181418;ENSG00000170345;ENSG00000125740;ENSG00000087074;ENSG00000174576;ENSG00000064393;ENSG00000244734;ENSG00000137309;ENSG00000123358;ENSG00000121905;ENSG00000114315;ENSG00000142871;ENSG00000177606;ENSG00000171223;ENSG00000130522;ENSG00000162772;ENSG00000089250;ENSG00000074181;ENSG00000163660;ENSG00000054356;ENSG00000078804;ENSG00000119669…
GO:0009612	response to mechanical stimulus	143	9	1.76612	5.09592	6.66519e-05	0.011994	2115;2353;2354;3725;3726;3727;4353;7832;84189	ENSG00000006468;ENSG00000170345;ENSG00000125740;ENSG00000177606;ENSG00000171223;ENSG00000130522;ENSG00000005381;ENSG00000159388;ENSG00000184564
GO:0010243	response to organonitrogen compound	570	19	7.03977	2.69895	6.80788e-05	0.011994	728;1136;1843;1958;1959;2353;2354;3164;3208;3725;3726;3727;5582;5798;7425;7832;8013;9314;84152	ENSG00000080644;ENSG00000120129;ENSG00000120738;ENSG00000122877;ENSG00000170345;ENSG00000125740;ENSG00000123358;ENSG00000121905;ENSG00000177606;ENSG00000171223;ENSG00000130522;ENSG00000126583;ENSG00000054356;ENSG00000197405;ENSG00000128564;ENSG00000159388;ENSG00000119508;ENSG00000131771;ENSG00000136826
GO:0099531	presynaptic process involved in chemical synaptic transmission	112	8	1.38325	5.78346	7.04654e-05	0.011994	1136;5799;10814;10815;22895;127833;140679;440279	ENSG00000145920;ENSG00000168993;ENSG00000080644;ENSG00000143858;ENSG00000101438;ENSG00000089169;ENSG00000137766;ENSG00000155093
GO:0010628	positive regulation of gene expression	1114	29	13.7584	2.1078	7.04864e-05	0.011994	467;1958;1959;2115;2353;2354;3159;3164;3280;3303;3491;3725;3726;3727;4842;4854;5798;8013;9314;23109;23645;28996;57018;58476;64207;64651;84913;85441;266743	ENSG00000120738;ENSG00000122877;ENSG00000006468;ENSG00000181418;ENSG00000170345;ENSG00000125740;ENSG00000087074;ENSG00000174576;ENSG00000064393;ENSG00000137309;ENSG00000123358;ENSG00000114315;ENSG00000204389;ENSG00000142871;ENSG00000177606;ENSG00000171223;ENSG00000130522;ENSG00000162772;ENSG00000089250;ENSG00000074181;ENSG00000163660;ENSG00000054356;ENSG00000078804;ENSG00000119669;ENSG00000144655…
GO:0010557	positive regulation of macromolecule biosynthetic process	1057	28	13.0545	2.14486	7.14217e-05	0.011994	467;1958;1959;2115;2353;2354;3159;3164;3280;3491;3725;3726;3727;4842;4854;5798;8013;9314;23109;23645;28996;57018;58476;64207;64651;84913;85441;266743	ENSG00000120738;ENSG00000122877;ENSG00000006468;ENSG00000181418;ENSG00000170345;ENSG00000125740;ENSG00000087074;ENSG00000174576;ENSG00000064393;ENSG00000137309;ENSG00000123358;ENSG00000114315;ENSG00000142871;ENSG00000177606;ENSG00000171223;ENSG00000130522;ENSG00000162772;ENSG00000089250;ENSG00000074181;ENSG00000163660;ENSG00000054356;ENSG00000078804;ENSG00000119669;ENSG00000144655;ENSG00000119508…
GO:0070373	negative regulation of ERK1 and ERK2 cascade	37	5	0.456968	10.9417	8.4317e-05	0.0138448	467;1843;1846;9314;10636	ENSG00000169220;ENSG00000120129;ENSG00000120875;ENSG00000162772;ENSG00000136826
GO:0071277	cellular response to calcium ion	38	5	0.469318	10.6538	9.61384e-05	0.0154428	2353;2354;3725;3726;3727	ENSG00000170345;ENSG00000125740;ENSG00000177606;ENSG00000171223;ENSG00000130522
GO:0061469	regulation of type B pancreatic cell proliferation	8	3	0.0988039	30.3632	9.84751e-05	0.0154815	3164;5798;8013	ENSG00000123358;ENSG00000054356;ENSG00000119508
GO:0009605	response to external stimulus	1256	31	15.5122	1.99843	0.000102028	0.0157059	467;728;730;1032;1174;1880;1959;2115;2353;2354;3159;3164;3491;3725;3726;3727;4353;5582;7425;7832;8013;8553;9023;9314;9636;23166;27344;84189;90249;114789;102724428	ENSG00000275993;ENSG00000129355;ENSG00000148339;ENSG00000106367;ENSG00000169508;ENSG00000122877;ENSG00000006468;ENSG00000010327;ENSG00000170345;ENSG00000125740;ENSG00000102109;ENSG00000137309;ENSG00000123358;ENSG00000142871;ENSG00000177606;ENSG00000171223;ENSG00000130522;ENSG00000005381;ENSG00000162772;ENSG00000126583;ENSG00000197405;ENSG00000112936;ENSG00000128564;ENSG00000159388;ENSG00000119508…
GO:1901698	response to nitrogen compound	641	20	7.91666	2.52632	0.0001073	0.0161804	728;1133;1136;1843;1958;1959;2353;2354;3164;3208;3725;3726;3727;5582;5798;7425;7832;8013;9314;84152	ENSG00000184984;ENSG00000080644;ENSG00000120129;ENSG00000120738;ENSG00000122877;ENSG00000170345;ENSG00000125740;ENSG00000123358;ENSG00000121905;ENSG00000177606;ENSG00000171223;ENSG00000130522;ENSG00000126583;ENSG00000054356;ENSG00000197405;ENSG00000128564;ENSG00000159388;ENSG00000119508;ENSG00000131771;ENSG00000136826
GO:0000302	response to reactive oxygen species	155	9	1.91432	4.7014	0.000124071	0.0183352	1843;2353;3039;3043;3725;4353;5798;8013;9314	ENSG00000120129;ENSG00000170345;ENSG00000206172;ENSG00000244734;ENSG00000177606;ENSG00000005381;ENSG00000054356;ENSG00000119508;ENSG00000136826
GO:0006366	transcription from RNA polymerase II promoter	1341	32	16.562	1.93213	0.000145142	0.0210284	467;728;1958;1959;2115;2353;2354;3159;3164;3280;3491;3725;3726;3727;4842;4854;5798;7832;8013;8553;9314;23109;23645;28996;57018;64207;64651;83855;85441;91851;266743;441478	ENSG00000120738;ENSG00000122877;ENSG00000006468;ENSG00000181418;ENSG00000170345;ENSG00000125740;ENSG00000087074;ENSG00000174576;ENSG00000064393;ENSG00000137309;ENSG00000123358;ENSG00000114315;ENSG00000142871;ENSG00000177606;ENSG00000171223;ENSG00000130522;ENSG00000198435;ENSG00000162772;ENSG00000089250;ENSG00000074181;ENSG00000163660;ENSG00000054356;ENSG00000119669;ENSG00000144655;ENSG00000197405…
GO:0000122	negative regulation of transcription from RNA polymerase II promoter	508	17	6.27404	2.70958	0.000162605	0.0231055	467;1958;2354;3280;3725;3726;3727;4854;7832;8013;8553;9314;23645;28996;64207;83855;441478	ENSG00000120738;ENSG00000125740;ENSG00000087074;ENSG00000064393;ENSG00000114315;ENSG00000177606;ENSG00000171223;ENSG00000130522;ENSG00000198435;ENSG00000162772;ENSG00000074181;ENSG00000119669;ENSG00000159388;ENSG00000119508;ENSG00000129911;ENSG00000134107;ENSG00000136826
GO:0050877	neurological system process	564	18	6.96567	2.5841	0.00018609	0.0259437	728;783;793;1133;1959;2353;3122;3725;4885;4900;5582;7832;8013;10636;23237;84152;84189;266743	ENSG00000169220;ENSG00000184984;ENSG00000122877;ENSG00000198576;ENSG00000170345;ENSG00000174576;ENSG00000204287;ENSG00000177606;ENSG00000106236;ENSG00000154146;ENSG00000126583;ENSG00000197405;ENSG00000165995;ENSG00000159388;ENSG00000104327;ENSG00000119508;ENSG00000131771;ENSG00000184564
GO:0035914	skeletal muscle cell differentiation	44	5	0.543421	9.20097	0.000196052	0.0268264	467;1958;1959;2353;7832	ENSG00000120738;ENSG00000122877;ENSG00000170345;ENSG00000162772;ENSG00000159388
GO:0031327	negative regulation of cellular biosynthetic process	957	25	11.8194	2.11516	0.000234722	0.0311821	467;678;1843;1958;2354;3159;3208;3280;3725;3726;3727;4854;7832;8013;8553;9314;11007;23645;28996;64207;83855;84913;400961;441478;102724428	ENSG00000275993;ENSG00000175602;ENSG00000120129;ENSG00000120738;ENSG00000125740;ENSG00000087074;ENSG00000064393;ENSG00000137309;ENSG00000121905;ENSG00000114315;ENSG00000177606;ENSG00000171223;ENSG00000130522;ENSG00000124374;ENSG00000198435;ENSG00000162772;ENSG00000074181;ENSG00000119669;ENSG00000152518;ENSG00000159388;ENSG00000119508;ENSG00000129911;ENSG00000168874;ENSG00000134107;ENSG00000136826
GO:0009892	negative regulation of metabolic process	1629	36	20.1189	1.78936	0.000236324	0.0311821	467;678;871;1032;1843;1846;1958;2354;3159;3208;3280;3303;3725;3726;3727;4854;5502;5582;7832;8013;8553;9314;9636;10636;11007;23645;27344;28996;64207;83855;84152;84913;153769;400961;441478;102724428	ENSG00000275993;ENSG00000129355;ENSG00000169220;ENSG00000175602;ENSG00000156463;ENSG00000120129;ENSG00000120875;ENSG00000120738;ENSG00000125740;ENSG00000087074;ENSG00000102109;ENSG00000064393;ENSG00000137309;ENSG00000121905;ENSG00000114315;ENSG00000204389;ENSG00000177606;ENSG00000171223;ENSG00000130522;ENSG00000124374;ENSG00000198435;ENSG00000162772;ENSG00000074181;ENSG00000135447;ENSG00000126583…
GO:0048511	rhythmic process	210	10	2.5936	3.85564	0.000266472	0.034058	1958;1959;3725;3727;4544;5582;5798;7425;8553;102724428	ENSG00000275993;ENSG00000120738;ENSG00000122877;ENSG00000177606;ENSG00000130522;ENSG00000134640;ENSG00000126583;ENSG00000054356;ENSG00000128564;ENSG00000134107
GO:0014070	response to organic cyclic compound	633	19	7.81785	2.43033	0.000267338	0.034058	678;1032;1136;1843;1958;2353;2354;3164;3208;3725;3726;3727;5582;5798;7425;7832;8013;9314;266743	ENSG00000129355;ENSG00000080644;ENSG00000120129;ENSG00000120738;ENSG00000170345;ENSG00000125740;ENSG00000174576;ENSG00000123358;ENSG00000121905;ENSG00000177606;ENSG00000171223;ENSG00000130522;ENSG00000126583;ENSG00000054356;ENSG00000152518;ENSG00000128564;ENSG00000159388;ENSG00000119508;ENSG00000136826
GO:0072358	cardiovascular system development	434	15	5.36011	2.79845	0.00028748	0.0355832	728;1958;2324;3164;3280;3491;3725;3726;4854;6303;9314;23166;26050;28996;441478	ENSG00000120738;ENSG00000010327;ENSG00000037280;ENSG00000165300;ENSG00000064393;ENSG00000123358;ENSG00000114315;ENSG00000142871;ENSG00000177606;ENSG00000171223;ENSG00000198435;ENSG00000074181;ENSG00000130066;ENSG00000197405;ENSG00000136826
GO:0009890	negative regulation of biosynthetic process	970	25	11.98	2.08682	0.000288942	0.0355832	467;678;1843;1958;2354;3159;3208;3280;3725;3726;3727;4854;7832;8013;8553;9314;11007;23645;28996;64207;83855;84913;400961;441478;102724428	ENSG00000275993;ENSG00000175602;ENSG00000120129;ENSG00000120738;ENSG00000125740;ENSG00000087074;ENSG00000064393;ENSG00000137309;ENSG00000121905;ENSG00000114315;ENSG00000177606;ENSG00000171223;ENSG00000130522;ENSG00000124374;ENSG00000198435;ENSG00000162772;ENSG00000074181;ENSG00000119669;ENSG00000152518;ENSG00000159388;ENSG00000119508;ENSG00000129911;ENSG00000168874;ENSG00000134107;ENSG00000136826
GO:0048514	blood vessel morphogenesis	345	13	4.26092	3.05099	0.000328488	0.0397901	728;2324;3164;3280;3491;3725;3726;4854;6303;9314;23166;28996;441478	ENSG00000010327;ENSG00000037280;ENSG00000064393;ENSG00000123358;ENSG00000114315;ENSG00000142871;ENSG00000177606;ENSG00000171223;ENSG00000198435;ENSG00000074181;ENSG00000130066;ENSG00000197405;ENSG00000136826
GO:0051592	response to calcium ion	76	6	0.938637	6.39225	0.000340016	0.0403228	1843;2353;2354;3725;3726;3727	ENSG00000120129;ENSG00000170345;ENSG00000125740;ENSG00000177606;ENSG00000171223;ENSG00000130522
GO:0007178	transmembrane receptor protein serine/threonine kinase signaling pathway	217	10	2.68005	3.73127	0.00034643	0.0403228	1958;2353;3280;3303;3491;3725;28996;84913;91851;168002	ENSG00000164488;ENSG00000120738;ENSG00000170345;ENSG00000064393;ENSG00000114315;ENSG00000204389;ENSG00000142871;ENSG00000177606;ENSG00000168874;ENSG00000101938
GO:2000113	negative regulation of cellular macromolecule biosynthetic process	867	23	10.7079	2.14795	0.000349257	0.0403228	467;678;1843;1958;2354;3159;3280;3725;3726;3727;4854;7832;8013;8553;9314;11007;23645;28996;64207;83855;84913;400961;441478	ENSG00000175602;ENSG00000120129;ENSG00000120738;ENSG00000125740;ENSG00000087074;ENSG00000064393;ENSG00000137309;ENSG00000114315;ENSG00000177606;ENSG00000171223;ENSG00000130522;ENSG00000124374;ENSG00000198435;ENSG00000162772;ENSG00000074181;ENSG00000119669;ENSG00000152518;ENSG00000159388;ENSG00000119508;ENSG00000129911;ENSG00000168874;ENSG00000134107;ENSG00000136826
GO:0002021	response to dietary excess	12	3	0.148206	20.2421	0.000373103	0.0424132	7425;27344;114789	ENSG00000148339;ENSG00000102109;ENSG00000128564
GO:0070887	cellular response to chemical stimulus	1799	38	22.2185	1.71029	0.000379132	0.0424455	467;678;728;793;969;1133;1843;1880;1958;1959;2324;2327;2353;2354;3122;3164;3208;3280;3303;3491;3725;3726;3727;3757;4353;4842;5798;5799;8013;8912;9023;9314;9636;23645;28996;91851;266743;102724428	ENSG00000275993;ENSG00000184984;ENSG00000120129;ENSG00000169508;ENSG00000120738;ENSG00000122877;ENSG00000037280;ENSG00000094963;ENSG00000170345;ENSG00000125740;ENSG00000087074;ENSG00000174576;ENSG00000064393;ENSG00000204287;ENSG00000123358;ENSG00000121905;ENSG00000114315;ENSG00000204389;ENSG00000142871;ENSG00000177606;ENSG00000171223;ENSG00000130522;ENSG00000055118;ENSG00000005381;ENSG00000162772…
GO:0043620	regulation of DNA-templated transcription in response to stress	52	5	0.642225	7.78543	0.000433629	0.0473124	467;1958;3725;10636;23645	ENSG00000169220;ENSG00000120738;ENSG00000087074;ENSG00000177606;ENSG00000162772
GO:0050679	positive regulation of epithelial cell proliferation	111	7	1.3709	5.10612	0.000435409	0.0473124	728;2324;3164;3725;5798;8013;441478	ENSG00000037280;ENSG00000123358;ENSG00000177606;ENSG00000198435;ENSG00000054356;ENSG00000197405;ENSG00000119508
C: number of reference genes in the category; O: number of genes in the user gene list and also in the category; E: expect number in the category; R: ratio of enrichment.
