# Supplementary material for: Initial findings of striatum tripartite model in OCD brain samples based on transcriptome analysis
Source: Sci Rep. 2019 Feb 28;9:3086. doi: 10.1038/s41598-019-38965-1 (PMC6395771; doi:10.1038/s41598-019-38965-1)
Supplement: Supplementary file 6 — Table S7 [file 41598_2019_38965_MOESM6_ESM.xlsx]

## Sheet: Supplementary_Table 7
Table S7: Genes observed in more than one comparison (n=134)
ID	Ensembl gene	Gene Name	CN (log2FC (OCD/CON) )	NAC (log2FC (OCD/CON))	PT (log2FC (OCD/CON))
XLOC_094130	ENSG00000006468	ETV1	-0.453873	NA	-0.597117
XLOC_065685	ENSG00000010327	STAB1	1.20627	NA	0.517569
XLOC_083547	ENSG00000037280	FLT4	-0.751849	NA	-1.05437
XLOC_096578	ENSG00000055118	KCNH2	-0.476543	NA	-0.632482
XLOC_099746	ENSG00000061337	LZTS1	-0.525859	NA	-0.636674
XLOC_061107	ENSG00000064787	BCAS1	-0.78885	NA	0.434609
XLOC_058544	ENSG00000066248	NGEF	-0.499888	NA	-0.493058
XLOC_035463	ENSG00000080644	CHRNA3	1.6729	NA	1.0986
XLOC_099452	ENSG00000091879	ANGPT2	1.10535	1.63597	NA
XLOC_003239	ENSG00000094963	FMO2	0.986098	NA	0.87061
XLOC_030625	ENSG00000099814	CEP170B	-0.534656	NA	-0.534244
XLOC_063236	ENSG00000099974	DDTL	-3.22741	NA	-5.15658
XLOC_116110	ENSG00000101938	CHRDL1	-0.584508	NA	-0.64093
XLOC_115163	ENSG00000102109	PCSK1N	-0.77863	NA	-0.943457
XLOC_037796	ENSG00000103154	NECAB2	-0.372053	NA	-0.701643
XLOC_046983	ENSG00000105376	ICAM5	-0.53425	NA	-0.53885
XLOC_041280	ENSG00000108846	ABCC3	1.05196	2.136	NA
XLOC_055800	ENSG00000119866	BCL11A	-0.529738	-0.70167	NA
XLOC_013746	ENSG00000119938	PPP1R3C	-0.725617	NA	-0.591122
XLOC_079346	ENSG00000120738	EGR1	-0.468934	NA	-0.934395
XLOC_000782	ENSG00000121905	HPCA	-0.531493	NA	-0.456678
XLOC_038099	ENSG00000127585	FBXL16	-0.697109	NA	-0.543509
XLOC_048751	ENSG00000129355	CDKN2D	-0.525076	NA	-0.517502
XLOC_048485	ENSG00000129911	KLF16	-0.48393	NA	-0.568445
XLOC_048447	ENSG00000129951	LPPR3;	-0.63132	NA	-0.626951
XLOC_043147	ENSG00000131095	GFAP	0.934804	NA	0.866672
XLOC_040918	ENSG00000131771	PPP1R1B	-0.407366	NA	-0.472686
XLOC_023822	ENSG00000135447	PPP1R1A	-0.444056	NA	-0.540431
XLOC_084772	ENSG00000137309	HMGA1	-0.500968	NA	-0.558569
XLOC_033249	ENSG00000137766	UNC13C	-0.448621	NA	-0.450629
XLOC_058300	ENSG00000144583	2017-03-04	-0.476472	NA	-0.684478
XLOC_081808	ENSG00000145681	HAPLN1	-0.618909	-1.57074	NA
XLOC_080256	ENSG00000145920	CPLX2	-0.787808	NA	-0.545511
XLOC_094859	ENSG00000146674	IGFBP3	2.41917	1.66996	NA
XLOC_016910	ENSG00000154146	NRGN	-0.803097	NA	-0.544767
XLOC_115336	ENSG00000158578	ALAS2	-2.2641	NA	-3.2848
XLOC_038101	ENSG00000162004	CCDC78	-0.750181	NA	-0.695147
XLOC_070680	ENSG00000163577	EIF5A2	-0.351424	-0.99025	NA
XLOC_019807	ENSG00000166682	TMPRSS5	0.570503	1.72691	1.01854
XLOC_064501	ENSG00000168135	KCNJ4	-0.679429	NA	-0.606601
XLOC_030841	ENSG00000168952	STXBP6	-0.407047	-0.825207	NA
XLOC_074333	ENSG00000168993	CPLX1	-0.665657	NA	-0.591332
XLOC_080297	ENSG00000169220	RGS14	-0.800307	NA	-0.761558
XLOC_033723	ENSG00000169330	KIAA1024	-0.539467	-1.01595	NA
XLOC_015751	ENSG00000174576	NPAS4	-3.01451	-2.86181	-3.99171
XLOC_070070	ENSG00000174640	SLCO2A1	1.53662	NA	2.52785
XLOC_015726	ENSG00000175602	CCDC85B	-0.7562	NA	-0.776157
XLOC_041024	ENSG00000175906	ARL4D	-0.589851	NA	-0.951338
XLOC_017125	ENSG00000177542	SLC25A22	-0.659219	NA	-0.65768
XLOC_113908	ENSG00000178947	LINC00086	-0.412113	NA	-0.534482
XLOC_088517	ENSG00000179344	HLA-DQB1	3.56105	2.56298	NA
XLOC_023655	ENSG00000181418	DDN	-0.672737	NA	-0.539896
XLOC_038483	ENSG00000183793	NPIPA5	-1.16364	NA	-3.16493
XLOC_032829	ENSG00000184984	CHRM5	1.96466	NA	3.50347
XLOC_026536	ENSG00000185352	HS6ST3	-0.398714	-0.967969	NA
XLOC_035958	ENSG00000188536	HBA2	-1.65057	NA	-1.89657
XLOC_036002	ENSG00000196557	CACNA1H	-0.713127	NA	-0.53165
XLOC_084729	ENSG00000196735	HLA-DQA1	2.85893	1.45686	NA
XLOC_081484	ENSG00000197860	SGTB	-0.36417	-0.913867	NA
XLOC_107609	ENSG00000198435	NRARP	-0.777529	NA	-0.964155
XLOC_101623	ENSG00000198576	ARC	-0.838084	NA	-1.08079
XLOC_059524	ENSG00000199266	SNORA60	-0.992083	NA	-1.20747
XLOC_000233	ENSG00000199347	RNU5E-1	NA	-2.26274	-1.27419
XLOC_033422	ENSG00000199568	RNU5A-1	-0.923906	-3.25672	-1.43277
XLOC_033424	ENSG00000200156	RNU5B-1	-0.854322	NA	-1.25564
XLOC_096492	ENSG00000201098	RNY1	-0.779711	NA	-0.584814
XLOC_014775	ENSG00000201998	SNORA23	-0.604869	-1.6619	NA
XLOC_084728	ENSG00000204287	HLA-DRA	1.15513	NA	-0.707327
XLOC_045272	ENSG00000206052	DOK6	-0.396181	-1.09344	NA
XLOC_035959	ENSG00000206172	HBA1	-1.83881	NA	-1.79635
XLOC_017176	ENSG00000207008	SNORA54	-0.758957	NA	-1.1635
XLOC_107348	ENSG00000207955	MIR219A2	-0.915579	NA	-0.656707
XLOC_051739	ENSG00000208772	SNORD94	NA	-1.44766	-0.601179
XLOC_022733	ENSG00000208892	SNORA49	-0.601956	NA	-0.719939
XLOC_031755	ENSG00000211448	DIO2	-1.34506	NA	-0.611348
XLOC_048503	ENSG00000220008	LINGO3	-0.522624	NA	-0.522938
XLOC_022780	ENSG00000226210	WASH7P	0.736551	NA	0.892505
XLOC_116085	ENSG00000226958	RNA28S5	-5.71692	-5.44643	NA
XLOC_090915	ENSG00000229921	KIF25-AS1	-3.52653	-4.98403	NA
XLOC_038842	ENSG00000230267	HERC2P4	1.70188	NA	2.17964
XLOC_058327	ENSG00000231035	RPL7L1P9	1.09105	NA	1.25163
XLOC_115689	ENSG00000235447	TRAPPC13P1	-0.727043	-1.27425	NA
XLOC_066717	ENSG00000239437	RN7SL752P	-1.03375	-1.72047	NA
XLOC_022445	ENSG00000240342	RPS2P5	NA	-3.54328	-4.39376
XLOC_017245	ENSG00000244734	HBB	NA	-2.13708	-2.5868
XLOC_064095	ENSG00000250479	CHCHD10	-0.350483	NA	-0.494251
XLOC_017467	ENSG00000251381	LINC00958	-1.47246	NA	-1.94772
XLOC_038680	ENSG00000259954	IL21R-AS1	NA	2.13534	1.49095
XLOC_063944	ENSG00000274602	PI4KAP1	NA	-1.45573	-1.82553
XLOC_010363	ENSG00000277288	RP11-20J15.5	-0.976855	-1.38572	-1.11018
XLOC_111398	ENSG00000278384	AL354822.1	NA	1.05812	0.784401
XLOC_082782	ENSG00000278925	AC005753.1	NA	-1.05991	-0.906318
XLOC_061383	ENSG00000278931	bP-2189O9.2	1.53891	NA	1.67056
XLOC_077607	ENSG00000279107	RP11-823P9.4	NA	0.901752	0.809868
XLOC_062128	ENSG00000279208	bP-21264C1.1	1.72682	2.05833	1.58105
XLOC_062127	ENSG00000279718	bP-21264C1.3	1.55347	1.77891	2.4116
XLOC_004436	NA	NA	0.440985	1.32631	NA
XLOC_006200	NA	NA	0.484342	NA	0.647375
XLOC_017465	NA	NA	-1.75098	NA	-2.21269
XLOC_026608	NA	NA	-3.56601	NA	-3.86372
XLOC_029044	NA	NA	-1.0758	NA	-0.847487
XLOC_032547	NA	NA	-6.15803	-6.96633	NA
XLOC_032548	NA	NA	-6.28032	-6.56524	NA
XLOC_032551	NA	NA	-5.35043	-6.15933	NA
XLOC_032552	NA	NA	-5.34805	-7.42846	NA
XLOC_032556	NA	NA	-4.72757	-5.04417	NA
XLOC_032558	NA	NA	-4.80494	-5.80848	NA
XLOC_035282	NA	NA	1.48046	NA	1.62201
XLOC_047333	NA	NA	-0.73796	NA	-0.83251
XLOC_058328	NA	NA	0.937609	1.36733	1.21339
XLOC_060931	NA	NA	1.83158	NA	2.89283
XLOC_064817	NA	NA	-0.463262	NA	-0.800023
XLOC_064819	NA	NA	-0.514648	NA	-0.635686
XLOC_085339	NA	NA	1.18735	1.44758	NA
XLOC_087508	NA	NA	0.891643	1.03499	NA
XLOC_087511	NA	NA	0.86815	1.05007	0.894919
XLOC_111339	NA	NA	-1.88124	NA	-1.66243
XLOC_111443	NA	NA	2.05938	NA	3.3386
XLOC_032158	NA	NA	NA	-3.70735	-3.92386
XLOC_037319	NA	NA	NA	-1.66952	-1.10803
XLOC_037331	NA	NA	NA	-2.44955	-1.9621
XLOC_056458	NA	NA	NA	3.07615	4.08697
XLOC_056461	NA	NA	NA	2.84876	3.30009
XLOC_061074	NA	NA	NA	-0.832063	-0.532671
XLOC_082780	NA	NA	NA	-1.31793	-1.08359
XLOC_082781	NA	NA	NA	-1.16263	-0.976628
XLOC_085208	NA	NA	NA	3.54887	2.97422
XLOC_085210	NA	NA	NA	3.70795	3.25479
XLOC_085216	NA	NA	NA	3.07318	2.84413
XLOC_095507	NA	NA	NA	1.2088	0.811289
XLOC_095510	NA	NA	NA	1.03627	0.692182
XLOC_096005	NA	NA	NA	1.31864	1.19868
XLOC_096008	NA	NA	NA	1.06843	1.17022
XLOC_101107	NA	NA	NA	-1.23475	-0.780768
