# Supplementary material for: Initial findings of striatum tripartite model in OCD brain samples based on transcriptome analysis
Source: Sci Rep. 2019 Feb 28;9:3086. doi: 10.1038/s41598-019-38965-1 (PMC6395771; doi:10.1038/s41598-019-38965-1)
Supplement: Supplementary file 7 — Table S8 [file 41598_2019_38965_MOESM7_ESM.xlsx]

## Sheet: Table_overlap_bancos
Table S8: Enrichment analysis of DEGs to WGCNA results, Tourette Syndrome, CNVs, exome, GWAS and mset to bulk tissue (Lein, 2017)
Ensembl_gene	gene_name	WGCNA_CN	WGCNA_PT	WGCNA_NAC	DEG_CN	DEG_PT	DEG_NAC	Tourette – RNA-seq	CNVs	de novo SNVs	GWAS	h2AdultMicroglia	h2Astrocytes	h2CorticNeurons05	h2CorticNeurons10	h2Oligodendroc01	h2Oligodendroc04	h2Oligodendroc25
ENSG00000000938	FGR	- - -	- - -	- - -	Yes	- - -	- - -	Yes	- - -	- - -	- - -	Yes	- - -	- - -	- - -	- - -	- - -	- - -
ENSG00000000971	CFH	- - -	- - -	- - -	Yes	- - -	- - -	Yes	- - -	- - -	- - -	Yes	- - -	- - -	- - -	- - -	- - -	- - -
ENSG00000002549	LAP3	- - -	- - -	- - -	Yes	- - -	- - -	- - -	Yes	- - -	- - -	- - -	- - -	- - -	- - -	- - -	- - -	- - -
ENSG00000002933	TMEM176A	- - -	- - -	- - -	Yes	- - -	- - -	- - -	Yes	- - -	- - -	- - -	- - -	- - -	- - -	- - -	- - -	- - -
ENSG00000004799	PDK4	- - -	Yes	- - -	- - -	- - -	- - -	- - -	Yes	- - -	- - -	- - -	Yes	- - -	- - -	- - -	- - -	- - -
ENSG00000005059	CCDC109B	- - -	- - -	- - -	Yes	- - -	- - -	- - -	- - -	- - -	- - -	Yes	- - -	- - -	- - -	- - -	- - -	- - -
ENSG00000005844	ITGAL	Yes	- - -	- - -	Yes	- - -	- - -	Yes	- - -	- - -	- - -	Yes	- - -	- - -	- - -	- - -	- - -	- - -
ENSG00000006042	TMEM98	- - -	- - -	- - -	Yes	- - -	- - -	- - -	- - -	- - -	- - -	- - -	- - -	- - -	- - -	- - -	Yes	- - -
ENSG00000006071	ABCC8	- - -	Yes	- - -	- - -	- - -	- - -	- - -	- - -	- - -	- - -	- - -	- - -	- - -	Yes	- - -	- - -	- - -
ENSG00000006116	CACNG3	- - -	- - -	- - -	Yes	- - -	- - -	- - -	- - -	- - -	- - -	- - -	- - -	- - -	Yes	- - -	- - -	- - -
ENSG00000006432	MAP3K9	- - -	- - -	- - -	- - -	- - -	Yes	- - -	- - -	- - -	- - -	- - -	- - -	- - -	Yes	- - -	- - -	- - -
ENSG00000007174	DNAH9	- - -	Yes	- - -	- - -	- - -	- - -	- - -	- - -	- - -	- - -	- - -	Yes	- - -	- - -	- - -	- - -	- - -
ENSG00000007264	MATK	- - -	Yes	- - -	Yes	- - -	- - -	- - -	- - -	- - -	- - -	- - -	- - -	Yes	- - -	- - -	- - -	- - -
ENSG00000008311	AASS	- - -	Yes	- - -	- - -	- - -	- - -	- - -	- - -	- - -	- - -	- - -	Yes	- - -	- - -	- - -	- - -	- - -
ENSG00000008394	MGST1	- - -	- - -	- - -	Yes	- - -	- - -	- - -	- - -	- - -	- - -	- - -	Yes	- - -	- - -	- - -	- - -	- - -
ENSG00000009790	TRAF3IP3	- - -	- - -	- - -	Yes	- - -	- - -	- - -	- - -	- - -	- - -	Yes	- - -	- - -	- - -	- - -	- - -	- - -
ENSG00000009950	MLXIPL	- - -	- - -	- - -	Yes	- - -	- - -	- - -	Yes	- - -	- - -	- - -	- - -	- - -	- - -	- - -	- - -	- - -
ENSG00000010318	PHF7	- - -	- - -	Yes	- - -	- - -	- - -	- - -	Yes	- - -	- - -	- - -	- - -	- - -	- - -	- - -	- - -	- - -
ENSG00000010327	STAB1	Yes	- - -	- - -	Yes	Yes	- - -	Yes	Yes	- - -	- - -	Yes	- - -	- - -	- - -	- - -	- - -	- - -
ENSG00000010671	BTK	- - -	- - -	- - -	Yes	- - -	- - -	Yes	- - -	- - -	- - -	Yes	- - -	- - -	- - -	- - -	- - -	- - -
ENSG00000010704	HFE	Yes	- - -	- - -	Yes	- - -	- - -	- - -	- - -	- - -	- - -	Yes	- - -	- - -	- - -	- - -	- - -	- - -
ENSG00000011083	SLC6A7	Yes	Yes	- - -	- - -	- - -	- - -	- - -	- - -	- - -	- - -	- - -	- - -	- - -	Yes	- - -	- - -	- - -
ENSG00000013503	POLR3B	Yes	- - -	- - -	- - -	- - -	- - -	- - -	- - -	- - -	Yes	- - -	- - -	- - -	- - -	- - -	- - -	- - -
ENSG00000014919	COX15	- - -	Yes	- - -	- - -	- - -	- - -	- - -	Yes	- - -	- - -	- - -	- - -	- - -	- - -	- - -	- - -	- - -
ENSG00000015285	WAS	- - -	- - -	- - -	Yes	- - -	- - -	Yes	- - -	- - -	- - -	Yes	- - -	- - -	- - -	- - -	- - -	- - -
ENSG00000019505	SYT13	- - -	Yes	- - -	- - -	- - -	- - -	Yes	- - -	- - -	- - -	- - -	- - -	- - -	Yes	- - -	- - -	- - -
ENSG00000019582	CD74	- - -	- - -	- - -	Yes	- - -	- - -	Yes	- - -	- - -	- - -	Yes	- - -	- - -	- - -	- - -	- - -	- - -
ENSG00000022355	GABRA1	- - -	- - -	- - -	- - -	- - -	Yes	Yes	- - -	- - -	- - -	- - -	- - -	- - -	Yes	- - -	- - -	- - -
ENSG00000024422	EHD2	- - -	- - -	- - -	Yes	- - -	- - -	- - -	- - -	- - -	- - -	- - -	Yes	- - -	- - -	- - -	- - -	- - -
ENSG00000026508	CD44	- - -	- - -	- - -	Yes	- - -	- - -	Yes	- - -	- - -	- - -	- - -	- - -	- - -	- - -	- - -	- - -	- - -
ENSG00000026751	SLAMF7	Yes	- - -	- - -	- - -	- - -	- - -	- - -	- - -	- - -	- - -	Yes	- - -	- - -	- - -	- - -	- - -	- - -
ENSG00000027644	INSRR	Yes	- - -	- - -	- - -	- - -	- - -	Yes	- - -	- - -	- - -	- - -	- - -	- - -	- - -	- - -	- - -	- - -
ENSG00000027697	IFNGR1	- - -	- - -	- - -	Yes	- - -	- - -	Yes	- - -	- - -	- - -	- - -	- - -	- - -	- - -	- - -	- - -	- - -
ENSG00000037280	FLT4	- - -	- - -	- - -	Yes	Yes	- - -	Yes	- - -	- - -	- - -	- - -	- - -	- - -	- - -	- - -	- - -	- - -
ENSG00000039068	CDH1	- - -	- - -	- - -	Yes	- - -	- - -	Yes	- - -	- - -	- - -	- - -	Yes	- - -	- - -	- - -	- - -	- - -
ENSG00000041353	RAB27B	- - -	- - -	- - -	- - -	- - -	Yes	Yes	- - -	- - -	- - -	- - -	- - -	- - -	- - -	- - -	- - -	- - -
ENSG00000043462	LCP2	- - -	- - -	- - -	Yes	- - -	- - -	Yes	- - -	- - -	- - -	Yes	- - -	- - -	- - -	- - -	- - -	- - -
ENSG00000047457	CP	- - -	- - -	- - -	Yes	- - -	- - -	Yes	- - -	- - -	- - -	- - -	Yes	- - -	- - -	- - -	- - -	- - -
ENSG00000049089	COL9A2	- - -	- - -	- - -	Yes	- - -	- - -	- - -	- - -	- - -	- - -	- - -	- - -	- - -	- - -	Yes	- - -	- - -
ENSG00000050030	KIAA2022	- - -	- - -	- - -	- - -	- - -	Yes	- - -	- - -	- - -	- - -	- - -	- - -	- - -	Yes	- - -	- - -	- - -
ENSG00000051523	CYBA	- - -	- - -	- - -	Yes	- - -	- - -	Yes	- - -	- - -	- - -	Yes	- - -	- - -	- - -	- - -	- - -	- - -
ENSG00000053438	NNAT	Yes	- - -	- - -	- - -	- - -	- - -	Yes	- - -	- - -	- - -	- - -	- - -	- - -	- - -	- - -	- - -	- - -
ENSG00000055118	KCNH2	- - -	- - -	- - -	Yes	Yes	- - -	- - -	Yes	- - -	- - -	- - -	- - -	- - -	- - -	- - -	- - -	- - -
ENSG00000056972	TRAF3IP2	- - -	- - -	- - -	Yes	- - -	- - -	- - -	- - -	- - -	- - -	- - -	Yes	- - -	- - -	- - -	- - -	- - -
ENSG00000058404	CAMK2B	- - -	Yes	- - -	Yes	- - -	- - -	- - -	- - -	- - -	- - -	- - -	- - -	- - -	Yes	- - -	- - -	- - -
ENSG00000059377	TBXAS1	- - -	- - -	- - -	Yes	- - -	- - -	- - -	- - -	- - -	- - -	Yes	- - -	- - -	- - -	- - -	- - -	- - -
ENSG00000059804	SLC2A3	- - -	- - -	- - -	- - -	Yes	- - -	Yes	- - -	- - -	- - -	- - -	- - -	- - -	- - -	- - -	- - -	- - -
ENSG00000061918	GUCY1B3	- - -	- - -	- - -	- - -	- - -	Yes	- - -	- - -	- - -	- - -	- - -	- - -	- - -	Yes	- - -	- - -	- - -
ENSG00000063015	SEZ6	- - -	Yes	- - -	- - -	- - -	- - -	Yes	- - -	- - -	- - -	- - -	- - -	- - -	- - -	- - -	- - -	- - -
ENSG00000063180	CA11	- - -	- - -	- - -	Yes	- - -	- - -	- - -	- - -	- - -	Yes	- - -	- - -	- - -	- - -	- - -	- - -	- - -
ENSG00000064787	BCAS1	- - -	- - -	- - -	Yes	Yes	- - -	- - -	- - -	- - -	- - -	- - -	- - -	- - -	- - -	Yes	- - -	- - -
ENSG00000066248	NGEF	- - -	Yes	- - -	Yes	Yes	- - -	- - -	- - -	- - -	- - -	- - -	- - -	- - -	Yes	- - -	- - -	- - -
ENSG00000066336	SPI1	- - -	- - -	- - -	Yes	- - -	- - -	Yes	- - -	- - -	- - -	Yes	- - -	- - -	- - -	- - -	- - -	- - -
ENSG00000066468	FGFR2	- - -	Yes	- - -	- - -	- - -	- - -	- - -	Yes	- - -	- - -	- - -	- - -	- - -	- - -	- - -	- - -	- - -
ENSG00000067182	TNFRSF1A	- - -	- - -	- - -	Yes	- - -	- - -	Yes	- - -	- - -	- - -	- - -	- - -	- - -	- - -	- - -	- - -	- - -
ENSG00000068831	RASGRP2	- - -	Yes	- - -	Yes	- - -	- - -	- - -	- - -	- - -	- - -	- - -	- - -	- - -	Yes	- - -	- - -	- - -
ENSG00000069535	MAOB	- - -	- - -	- - -	Yes	- - -	- - -	- - -	- - -	- - -	- - -	- - -	Yes	- - -	- - -	- - -	- - -	- - -
ENSG00000070190	DAPP1	- - -	- - -	- - -	Yes	- - -	- - -	Yes	- - -	- - -	- - -	- - -	- - -	- - -	- - -	- - -	- - -	- - -
ENSG00000070748	CHAT	- - -	- - -	- - -	- - -	- - -	Yes	Yes	- - -	- - -	- - -	- - -	- - -	- - -	- - -	- - -	- - -	- - -
ENSG00000070808	CAMK2A	- - -	- - -	- - -	Yes	- - -	- - -	- - -	- - -	- - -	- - -	- - -	- - -	- - -	Yes	- - -	- - -	- - -
ENSG00000071189	SNX13	- - -	Yes	- - -	- - -	- - -	- - -	- - -	Yes	- - -	- - -	- - -	- - -	- - -	- - -	- - -	- - -	- - -
ENSG00000073150	PANX2	- - -	- - -	- - -	Yes	- - -	- - -	- - -	- - -	- - -	- - -	- - -	- - -	- - -	Yes	- - -	- - -	- - -
ENSG00000073849	ST6GAL1	- - -	- - -	- - -	Yes	- - -	- - -	Yes	- - -	- - -	- - -	- - -	- - -	- - -	- - -	- - -	- - -	- - -
ENSG00000074410	CA12	- - -	- - -	- - -	- - -	Yes	- - -	- - -	- - -	- - -	- - -	- - -	- - -	- - -	Yes	- - -	- - -	- - -
ENSG00000075043	KCNQ2	- - -	- - -	- - -	Yes	- - -	- - -	- - -	- - -	- - -	- - -	- - -	- - -	- - -	Yes	- - -	- - -	- - -
ENSG00000075884	ARHGAP15	- - -	- - -	- - -	Yes	- - -	- - -	- - -	- - -	- - -	Yes	- - -	- - -	- - -	- - -	- - -	- - -	- - -
ENSG00000076067	RBMS2	Yes	- - -	- - -	- - -	- - -	- - -	Yes	- - -	- - -	- - -	- - -	- - -	- - -	- - -	- - -	- - -	- - -
ENSG00000077279	DCX	- - -	- - -	- - -	Yes	- - -	- - -	- - -	- - -	- - -	- - -	- - -	- - -	Yes	- - -	- - -	- - -	- - -
ENSG00000078401	EDN1	- - -	- - -	Yes	- - -	- - -	- - -	Yes	- - -	- - -	- - -	- - -	- - -	- - -	- - -	- - -	- - -	- - -
ENSG00000079215	SLC1A3	- - -	- - -	Yes	- - -	- - -	- - -	- - -	- - -	- - -	- - -	- - -	Yes	- - -	- - -	- - -	- - -	- - -
ENSG00000081803	CADPS2	- - -	- - -	Yes	- - -	- - -	- - -	- - -	- - -	- - -	- - -	- - -	- - -	- - -	Yes	- - -	- - -	- - -
ENSG00000082438	COBLL1	- - -	- - -	Yes	- - -	- - -	- - -	- - -	- - -	- - -	- - -	- - -	- - -	- - -	- - -	Yes	- - -	- - -
ENSG00000084453	SLCO1A2	- - -	- - -	- - -	Yes	- - -	- - -	- - -	- - -	- - -	- - -	- - -	Yes	- - -	- - -	- - -	- - -	- - -
ENSG00000086506	HBQ1	- - -	- - -	Yes	- - -	- - -	- - -	- - -	- - -	- - -	- - -	- - -	- - -	- - -	Yes	- - -	- - -	- - -
ENSG00000086730	LAT2	- - -	- - -	- - -	Yes	- - -	- - -	Yes	Yes	- - -	- - -	Yes	- - -	- - -	- - -	- - -	- - -	- - -
ENSG00000087074	PPP1R15A	Yes	- - -	- - -	- - -	Yes	- - -	- - -	- - -	- - -	Yes	- - -	- - -	- - -	- - -	- - -	- - -	- - -
ENSG00000088320	REM1	- - -	- - -	Yes	- - -	- - -	- - -	- - -	- - -	- - -	- - -	Yes	- - -	- - -	- - -	- - -	- - -	- - -
ENSG00000088727	KIF9	- - -	Yes	- - -	- - -	- - -	- - -	- - -	- - -	- - -	- - -	- - -	Yes	- - -	- - -	- - -	- - -	- - -
ENSG00000089169	RPH3A	- - -	Yes	- - -	- - -	Yes	- - -	Yes	- - -	- - -	- - -	- - -	- - -	- - -	Yes	- - -	- - -	- - -
ENSG00000089250	NOS1	- - -	- - -	- - -	- - -	Yes	- - -	Yes	- - -	- - -	- - -	- - -	- - -	- - -	- - -	- - -	- - -	- - -
ENSG00000089558	KCNH4	- - -	- - -	- - -	Yes	- - -	- - -	- - -	- - -	- - -	- - -	- - -	- - -	- - -	Yes	- - -	- - -	- - -
ENSG00000090339	ICAM1	- - -	- - -	- - -	Yes	- - -	- - -	Yes	- - -	- - -	- - -	Yes	- - -	- - -	- - -	- - -	- - -	- - -
ENSG00000090382	LYZ	- - -	- - -	- - -	Yes	- - -	- - -	Yes	- - -	- - -	- - -	Yes	- - -	- - -	- - -	- - -	- - -	- - -
ENSG00000091879	ANGPT2	- - -	- - -	- - -	Yes	- - -	Yes	Yes	- - -	- - -	- - -	- - -	- - -	- - -	- - -	- - -	- - -	- - -
ENSG00000095574	IKZF5	- - -	Yes	- - -	- - -	- - -	- - -	- - -	Yes	- - -	- - -	- - -	- - -	- - -	- - -	- - -	- - -	- - -
ENSG00000095585	BLNK	- - -	- - -	Yes	Yes	- - -	- - -	- - -	- - -	- - -	- - -	Yes	- - -	- - -	- - -	- - -	- - -	- - -
ENSG00000096093	EFHC1	- - -	Yes	- - -	- - -	- - -	- - -	- - -	- - -	- - -	- - -	- - -	Yes	- - -	- - -	- - -	- - -	- - -
ENSG00000099260	PALMD	- - -	- - -	- - -	- - -	Yes	- - -	- - -	- - -	- - -	- - -	- - -	- - -	Yes	- - -	- - -	- - -	- - -
ENSG00000099337	KCNK6	- - -	- - -	- - -	Yes	- - -	- - -	- - -	- - -	- - -	- - -	Yes	- - -	- - -	- - -	- - -	- - -	- - -
ENSG00000099904	ZDHHC8	- - -	- - -	- - -	Yes	- - -	- - -	- - -	Yes	- - -	- - -	- - -	- - -	- - -	- - -	- - -	- - -	- - -
ENSG00000099942	CRKL	- - -	Yes	- - -	- - -	- - -	- - -	- - -	Yes	- - -	- - -	- - -	- - -	- - -	- - -	- - -	- - -	- - -
ENSG00000099998	GGT5	- - -	- - -	- - -	Yes	- - -	- - -	Yes	- - -	- - -	- - -	- - -	- - -	- - -	- - -	- - -	- - -	- - -
ENSG00000100055	CYTH4	- - -	- - -	- - -	Yes	- - -	- - -	Yes	- - -	- - -	- - -	Yes	- - -	- - -	- - -	- - -	- - -	- - -
ENSG00000100060	MFNG	- - -	- - -	- - -	Yes	- - -	- - -	Yes	- - -	- - -	- - -	- - -	- - -	- - -	- - -	- - -	- - -	- - -
ENSG00000100146	SOX10	- - -	- - -	- - -	Yes	- - -	- - -	- - -	- - -	- - -	- - -	- - -	- - -	- - -	- - -	Yes	- - -	- - -
ENSG00000100292	HMOX1	- - -	- - -	- - -	Yes	- - -	- - -	Yes	- - -	- - -	- - -	Yes	- - -	- - -	- - -	- - -	- - -	- - -
ENSG00000100302	RASD2	- - -	- - -	- - -	Yes	- - -	- - -	- - -	- - -	- - -	- - -	- - -	- - -	- - -	- - -	- - -	Yes	- - -
ENSG00000100336	APOL4	- - -	- - -	- - -	Yes	- - -	- - -	Yes	- - -	- - -	- - -	- - -	- - -	- - -	- - -	- - -	- - -	Yes
ENSG00000100342	APOL1	- - -	- - -	- - -	Yes	- - -	- - -	Yes	- - -	- - -	- - -	- - -	- - -	- - -	- - -	- - -	- - -	- - -
ENSG00000100346	CACNA1I	- - -	Yes	- - -	Yes	- - -	- - -	- - -	- - -	- - -	- - -	- - -	- - -	- - -	Yes	- - -	- - -	- - -
ENSG00000100365	NCF4	- - -	- - -	- - -	Yes	- - -	- - -	Yes	- - -	- - -	- - -	Yes	- - -	- - -	- - -	- - -	- - -	- - -
ENSG00000100490	CDKL1	- - -	- - -	Yes	- - -	- - -	- - -	- - -	- - -	- - -	- - -	- - -	- - -	- - -	Yes	- - -	- - -	- - -
ENSG00000100504	PYGL	- - -	- - -	- - -	Yes	- - -	- - -	- - -	- - -	- - -	- - -	Yes	- - -	- - -	- - -	- - -	- - -	- - -
ENSG00000100884	CPNE6	- - -	Yes	- - -	- - -	- - -	- - -	- - -	- - -	- - -	- - -	- - -	- - -	- - -	Yes	- - -	- - -	- - -
ENSG00000101203	COL20A1	- - -	- - -	- - -	Yes	- - -	- - -	Yes	- - -	- - -	- - -	- - -	- - -	- - -	- - -	- - -	- - -	Yes
ENSG00000101210	EEF1A2	- - -	- - -	- - -	Yes	- - -	- - -	- - -	- - -	- - -	- - -	- - -	- - -	- - -	Yes	- - -	- - -	- - -
ENSG00000101282	RSPO4	Yes	- - -	- - -	- - -	- - -	- - -	- - -	- - -	- - -	Yes	- - -	- - -	- - -	- - -	- - -	- - -	- - -
ENSG00000101336	HCK	- - -	- - -	- - -	Yes	- - -	- - -	Yes	- - -	- - -	- - -	Yes	- - -	- - -	- - -	- - -	- - -	- - -
ENSG00000101347	SAMHD1	- - -	- - -	- - -	Yes	- - -	- - -	Yes	- - -	- - -	- - -	Yes	- - -	- - -	- - -	- - -	- - -	- - -
ENSG00000101438	SLC32A1	- - -	- - -	- - -	- - -	Yes	- - -	- - -	- - -	- - -	- - -	- - -	- - -	- - -	Yes	- - -	- - -	- - -
ENSG00000101443	WFDC2	- - -	- - -	- - -	Yes	- - -	- - -	- - -	- - -	- - -	- - -	- - -	Yes	- - -	- - -	- - -	- - -	- - -
ENSG00000101445	PPP1R16B	- - -	- - -	- - -	Yes	- - -	- - -	- - -	- - -	- - -	- - -	- - -	- - -	- - -	- - -	- - -	- - -	Yes
ENSG00000101938	CHRDL1	- - -	- - -	- - -	Yes	Yes	- - -	Yes	- - -	- - -	- - -	- - -	Yes	- - -	- - -	- - -	- - -	- - -
ENSG00000102265	TIMP1	- - -	- - -	- - -	Yes	- - -	- - -	Yes	- - -	- - -	- - -	- - -	- - -	- - -	- - -	- - -	- - -	- - -
ENSG00000102904	TSNAXIP1	Yes	- - -	- - -	- - -	- - -	- - -	- - -	- - -	- - -	- - -	- - -	Yes	- - -	- - -	- - -	- - -	- - -
ENSG00000103089	FA2H	- - -	- - -	- - -	Yes	- - -	- - -	- - -	- - -	- - -	- - -	- - -	- - -	- - -	- - -	- - -	Yes	- - -
ENSG00000103490	PYCARD	- - -	- - -	- - -	Yes	- - -	- - -	Yes	- - -	- - -	- - -	Yes	- - -	- - -	- - -	- - -	- - -	- - -
ENSG00000104043	ATP8B4	- - -	- - -	- - -	Yes	- - -	- - -	- - -	- - -	- - -	- - -	Yes	- - -	- - -	- - -	- - -	- - -	- - -
ENSG00000104327	CALB1	- - -	- - -	- - -	- - -	Yes	- - -	- - -	- - -	- - -	- - -	- - -	- - -	- - -	Yes	- - -	- - -	- - -
ENSG00000104435	STMN2	- - -	- - -	- - -	- - -	- - -	Yes	- - -	- - -	- - -	- - -	- - -	- - -	Yes	- - -	- - -	- - -	- - -
ENSG00000104892	KLC3	- - -	Yes	- - -	- - -	- - -	- - -	- - -	- - -	- - -	- - -	- - -	Yes	- - -	- - -	- - -	- - -	- - -
ENSG00000104903	LYL1	Yes	- - -	- - -	- - -	- - -	- - -	- - -	- - -	- - -	- - -	Yes	- - -	- - -	- - -	- - -	- - -	- - -
ENSG00000105246	EBI3	- - -	- - -	- - -	Yes	- - -	- - -	Yes	- - -	- - -	- - -	Yes	- - -	- - -	- - -	- - -	- - -	- - -
ENSG00000105339	DENND3	- - -	- - -	- - -	Yes	- - -	- - -	Yes	- - -	- - -	- - -	- - -	- - -	- - -	- - -	- - -	- - -	- - -
ENSG00000105376	ICAM5	- - -	- - -	- - -	Yes	Yes	- - -	Yes	- - -	- - -	- - -	- - -	- - -	- - -	Yes	- - -	- - -	- - -
ENSG00000105383	CD33	- - -	- - -	- - -	Yes	- - -	- - -	- - -	- - -	- - -	- - -	Yes	- - -	- - -	- - -	- - -	- - -	- - -
ENSG00000105516	DBP	- - -	- - -	- - -	Yes	- - -	- - -	- - -	- - -	- - -	Yes	- - -	- - -	- - -	- - -	- - -	- - -	- - -
ENSG00000105523	FAM83E	- - -	- - -	Yes	- - -	- - -	- - -	- - -	- - -	- - -	Yes	- - -	- - -	- - -	- - -	- - -	- - -	- - -
ENSG00000105559	PLEKHA4	- - -	- - -	- - -	Yes	- - -	- - -	Yes	- - -	- - -	Yes	- - -	Yes	- - -	- - -	- - -	- - -	- - -
ENSG00000105696	TMEM59L	- - -	Yes	- - -	- - -	- - -	- - -	- - -	- - -	- - -	- - -	- - -	- - -	- - -	Yes	- - -	- - -	- - -
ENSG00000105697	HAMP	- - -	- - -	- - -	Yes	- - -	- - -	Yes	- - -	- - -	- - -	- - -	- - -	- - -	- - -	- - -	Yes	- - -
ENSG00000105851	PIK3CG	- - -	- - -	- - -	Yes	- - -	- - -	Yes	- - -	- - -	- - -	Yes	- - -	- - -	- - -	- - -	- - -	- - -
ENSG00000105852	PON3	- - -	- - -	- - -	Yes	- - -	- - -	- - -	Yes	- - -	- - -	Yes	- - -	- - -	- - -	- - -	- - -	- - -
ENSG00000105939	ZC3HAV1	- - -	- - -	- - -	Yes	- - -	- - -	- - -	- - -	- - -	- - -	Yes	- - -	- - -	- - -	- - -	- - -	- - -
ENSG00000106546	AHR	Yes	- - -	- - -	- - -	- - -	- - -	- - -	Yes	- - -	- - -	- - -	- - -	- - -	- - -	- - -	- - -	- - -
ENSG00000106560	GIMAP2	- - -	- - -	- - -	Yes	- - -	- - -	- - -	Yes	- - -	- - -	- - -	- - -	- - -	- - -	- - -	- - -	- - -
ENSG00000106565	TMEM176B	- - -	- - -	- - -	Yes	- - -	- - -	- - -	Yes	- - -	- - -	- - -	- - -	- - -	- - -	- - -	- - -	- - -
ENSG00000106665	CLIP2	- - -	- - -	- - -	Yes	- - -	- - -	- - -	Yes	- - -	- - -	- - -	- - -	- - -	- - -	- - -	- - -	- - -
ENSG00000107099	DOCK8	- - -	- - -	- - -	Yes	- - -	- - -	Yes	Yes	- - -	- - -	Yes	- - -	- - -	- - -	- - -	- - -	- - -
ENSG00000107105	ELAVL2	- - -	- - -	- - -	- - -	- - -	Yes	Yes	- - -	- - -	- - -	- - -	- - -	Yes	- - -	- - -	- - -	- - -
ENSG00000107165	TYRP1	Yes	- - -	- - -	- - -	- - -	- - -	- - -	Yes	- - -	- - -	- - -	- - -	- - -	- - -	- - -	- - -	- - -
ENSG00000107331	ABCA2	- - -	- - -	- - -	Yes	- - -	- - -	- - -	Yes	- - -	- - -	- - -	- - -	- - -	- - -	- - -	- - -	- - -
ENSG00000107551	RASSF4	- - -	Yes	- - -	- - -	- - -	- - -	Yes	- - -	- - -	- - -	Yes	- - -	- - -	- - -	- - -	- - -	- - -
ENSG00000107554	DNMBP	- - -	- - -	- - -	Yes	- - -	- - -	- - -	Yes	- - -	- - -	- - -	- - -	- - -	- - -	- - -	- - -	- - -
ENSG00000107593	PKD2L1	Yes	- - -	- - -	- - -	- - -	- - -	- - -	Yes	- - -	- - -	- - -	- - -	- - -	- - -	- - -	- - -	- - -
ENSG00000107738	C10orf54	- - -	- - -	- - -	Yes	- - -	- - -	Yes	- - -	- - -	- - -	- - -	- - -	- - -	- - -	- - -	- - -	- - -
ENSG00000107798	LIPA	Yes	- - -	- - -	- - -	- - -	- - -	- - -	- - -	- - -	- - -	Yes	- - -	- - -	- - -	- - -	- - -	- - -
ENSG00000107984	DKK1	Yes	- - -	- - -	- - -	- - -	- - -	Yes	- - -	- - -	- - -	- - -	- - -	- - -	- - -	- - -	- - -	- - -
ENSG00000108381	ASPA	- - -	- - -	- - -	Yes	- - -	- - -	- - -	- - -	- - -	- - -	- - -	- - -	- - -	- - -	- - -	Yes	- - -
ENSG00000108819	PPP1R9B	- - -	- - -	- - -	Yes	- - -	- - -	- - -	- - -	- - -	Yes	- - -	- - -	- - -	- - -	- - -	- - -	- - -
ENSG00000108823	SGCA	Yes	- - -	- - -	- - -	- - -	- - -	- - -	- - -	- - -	Yes	- - -	- - -	- - -	- - -	- - -	- - -	- - -
ENSG00000108846	ABCC3	- - -	- - -	- - -	Yes	- - -	Yes	Yes	- - -	- - -	- - -	Yes	- - -	- - -	- - -	- - -	- - -	- - -
ENSG00000108950	FAM20A	- - -	- - -	- - -	Yes	- - -	- - -	- - -	- - -	- - -	- - -	- - -	Yes	- - -	- - -	- - -	- - -	- - -
ENSG00000109861	CTSC	- - -	- - -	- - -	Yes	- - -	- - -	Yes	- - -	- - -	- - -	Yes	- - -	- - -	- - -	- - -	- - -	- - -
ENSG00000110077	MS4A6A	- - -	- - -	- - -	Yes	- - -	- - -	Yes	- - -	- - -	- - -	Yes	- - -	- - -	- - -	- - -	- - -	- - -
ENSG00000110628	SLC22A18	Yes	- - -	- - -	- - -	- - -	- - -	- - -	- - -	- - -	- - -	- - -	Yes	- - -	- - -	- - -	- - -	- - -
ENSG00000110848	CD69	- - -	- - -	- - -	- - -	Yes	- - -	- - -	- - -	- - -	- - -	- - -	- - -	- - -	- - -	Yes	- - -	- - -
ENSG00000110975	SYT10	- - -	- - -	- - -	- - -	- - -	Yes	- - -	- - -	- - -	- - -	- - -	Yes	- - -	- - -	- - -	- - -	- - -
ENSG00000111087	GLI1	Yes	- - -	- - -	- - -	- - -	- - -	Yes	- - -	- - -	- - -	- - -	Yes	- - -	- - -	- - -	- - -	- - -
ENSG00000111249	CUX2	Yes	- - -	- - -	- - -	- - -	- - -	- - -	- - -	- - -	- - -	Yes	- - -	- - -	- - -	- - -	- - -	- - -
ENSG00000111341	MGP	- - -	- - -	- - -	Yes	- - -	- - -	Yes	- - -	- - -	- - -	- - -	- - -	- - -	- - -	- - -	- - -	- - -
ENSG00000111348	ARHGDIB	- - -	- - -	- - -	Yes	- - -	- - -	Yes	- - -	- - -	- - -	Yes	- - -	- - -	- - -	- - -	- - -	- - -
ENSG00000111679	PTPN6	- - -	- - -	- - -	Yes	- - -	- - -	Yes	- - -	- - -	- - -	Yes	- - -	- - -	- - -	- - -	- - -	- - -
ENSG00000111832	RWDD1	- - -	- - -	- - -	Yes	- - -	- - -	- - -	- - -	- - -	Yes	- - -	- - -	- - -	- - -	- - -	- - -	- - -
ENSG00000112799	LY86	- - -	- - -	- - -	Yes	- - -	- - -	Yes	- - -	- - -	- - -	Yes	- - -	- - -	- - -	- - -	- - -	- - -
ENSG00000113327	GABRG2	- - -	- - -	- - -	- - -	- - -	Yes	Yes	- - -	- - -	- - -	- - -	- - -	- - -	Yes	- - -	- - -	- - -
ENSG00000113721	PDGFRB	- - -	- - -	Yes	- - -	- - -	- - -	- - -	- - -	- - -	- - -	- - -	Yes	- - -	- - -	- - -	- - -	- - -
ENSG00000113763	UNC5A	- - -	- - -	- - -	- - -	Yes	- - -	- - -	- - -	- - -	- - -	- - -	- - -	Yes	- - -	- - -	- - -	- - -
ENSG00000113790	EHHADH	- - -	Yes	- - -	- - -	- - -	- - -	- - -	- - -	- - -	- - -	- - -	- - -	- - -	- - -	- - -	Yes	- - -
ENSG00000114315	HES1	- - -	- - -	- - -	- - -	Yes	- - -	Yes	- - -	- - -	- - -	- - -	Yes	- - -	- - -	- - -	- - -	- - -
ENSG00000114988	LMAN2L	Yes	- - -	- - -	- - -	- - -	- - -	- - -	Yes	- - -	- - -	- - -	- - -	- - -	- - -	- - -	- - -	- - -
ENSG00000115353	TACR1	- - -	- - -	- - -	- - -	- - -	Yes	Yes	- - -	- - -	- - -	- - -	- - -	- - -	- - -	- - -	- - -	- - -
ENSG00000115457	IGFBP2	- - -	- - -	- - -	Yes	- - -	- - -	Yes	- - -	- - -	- - -	- - -	- - -	- - -	- - -	- - -	- - -	- - -
ENSG00000115556	PLCD4	- - -	- - -	Yes	- - -	- - -	- - -	- - -	- - -	- - -	- - -	- - -	Yes	- - -	- - -	- - -	- - -	- - -
ENSG00000115594	IL1R1	- - -	- - -	- - -	Yes	- - -	- - -	- - -	Yes	- - -	- - -	- - -	- - -	- - -	- - -	- - -	- - -	- - -
ENSG00000115665	SLC5A7	- - -	- - -	- - -	- - -	- - -	Yes	Yes	Yes	- - -	- - -	- - -	- - -	- - -	- - -	- - -	- - -	- - -
ENSG00000116117	PARD3B	Yes	- - -	- - -	- - -	- - -	- - -	- - -	Yes	- - -	- - -	- - -	Yes	- - -	- - -	- - -	- - -	- - -
ENSG00000117266	CDK18	- - -	- - -	- - -	Yes	- - -	- - -	- - -	- - -	- - -	- - -	Yes	- - -	- - -	- - -	- - -	- - -	- - -
ENSG00000118271	TTR	Yes	- - -	- - -	- - -	Yes	- - -	Yes	- - -	- - -	- - -	- - -	- - -	- - -	- - -	- - -	- - -	- - -
ENSG00000118322	ATP10B	Yes	- - -	- - -	- - -	- - -	- - -	- - -	- - -	- - -	- - -	- - -	- - -	- - -	- - -	- - -	Yes	- - -
ENSG00000118432	CNR1	- - -	- - -	- - -	Yes	- - -	- - -	- - -	- - -	- - -	- - -	- - -	- - -	- - -	Yes	- - -	- - -	- - -
ENSG00000118508	RAB32	- - -	Yes	- - -	- - -	- - -	- - -	- - -	- - -	- - -	- - -	Yes	- - -	- - -	- - -	- - -	- - -	- - -
ENSG00000118640	VAMP8	- - -	- - -	- - -	Yes	- - -	- - -	Yes	- - -	- - -	- - -	Yes	- - -	- - -	- - -	- - -	- - -	- - -
ENSG00000118729	CASQ2	- - -	- - -	Yes	- - -	- - -	- - -	Yes	- - -	- - -	- - -	- - -	Yes	- - -	- - -	- - -	- - -	- - -
ENSG00000118785	SPP1	- - -	- - -	- - -	Yes	- - -	- - -	- - -	- - -	- - -	- - -	Yes	- - -	- - -	- - -	- - -	- - -	- - -
ENSG00000119508	NR4A3	- - -	- - -	- - -	- - -	Yes	- - -	- - -	Yes	- - -	- - -	- - -	- - -	- - -	- - -	- - -	- - -	- - -
ENSG00000119523	ALG2	- - -	- - -	Yes	- - -	- - -	- - -	- - -	Yes	- - -	- - -	- - -	- - -	- - -	- - -	- - -	- - -	- - -
ENSG00000119866	BCL11A	- - -	Yes	- - -	Yes	- - -	Yes	- - -	Yes	- - -	- - -	- - -	- - -	Yes	- - -	- - -	- - -	- - -
ENSG00000119938	PPP1R3C	- - -	- - -	- - -	Yes	Yes	- - -	- - -	- - -	- - -	- - -	- - -	Yes	- - -	- - -	- - -	- - -	- - -
ENSG00000119946	CNNM1	- - -	Yes	- - -	- - -	- - -	- - -	- - -	Yes	- - -	- - -	- - -	- - -	- - -	Yes	- - -	- - -	- - -
ENSG00000120129	DUSP1	- - -	- - -	- - -	- - -	Yes	- - -	Yes	- - -	- - -	- - -	- - -	- - -	- - -	- - -	- - -	- - -	- - -
ENSG00000120215	MLANA	Yes	- - -	- - -	- - -	- - -	- - -	- - -	Yes	- - -	- - -	- - -	- - -	- - -	- - -	- - -	- - -	- - -
ENSG00000120280	CXorf21	- - -	- - -	- - -	Yes	- - -	- - -	Yes	- - -	- - -	- - -	Yes	- - -	- - -	- - -	- - -	- - -	- - -
ENSG00000120645	IQSEC3	- - -	- - -	- - -	- - -	- - -	Yes	- - -	- - -	- - -	- - -	- - -	- - -	- - -	Yes	- - -	- - -	- - -
ENSG00000120693	SMAD9	Yes	- - -	- - -	- - -	- - -	- - -	- - -	- - -	- - -	- - -	- - -	Yes	- - -	- - -	- - -	- - -	- - -
ENSG00000121281	ADCY7	- - -	- - -	- - -	Yes	- - -	- - -	- - -	- - -	- - -	- - -	Yes	- - -	- - -	- - -	- - -	- - -	- - -
ENSG00000121552	CSTA	- - -	- - -	- - -	Yes	- - -	- - -	Yes	- - -	- - -	- - -	- - -	- - -	- - -	- - -	- - -	- - -	- - -
ENSG00000121743	GJA3	- - -	- - -	- - -	Yes	- - -	- - -	- - -	Yes	- - -	- - -	- - -	- - -	- - -	- - -	- - -	- - -	- - -
ENSG00000121769	FABP3	Yes	- - -	- - -	- - -	- - -	- - -	- - -	- - -	- - -	- - -	- - -	- - -	- - -	Yes	- - -	- - -	- - -
ENSG00000121807	CCR2	- - -	- - -	Yes	- - -	- - -	- - -	Yes	- - -	- - -	- - -	- - -	- - -	- - -	- - -	- - -	- - -	- - -
ENSG00000121905	HPCA	- - -	- - -	- - -	Yes	Yes	- - -	- - -	- - -	- - -	- - -	- - -	- - -	- - -	Yes	- - -	- - -	- - -
ENSG00000121957	GPSM2	- - -	- - -	- - -	Yes	- - -	- - -	- - -	Yes	- - -	- - -	- - -	- - -	- - -	- - -	- - -	- - -	- - -
ENSG00000122224	LY9	Yes	- - -	- - -	- - -	- - -	- - -	- - -	- - -	- - -	- - -	Yes	- - -	- - -	- - -	- - -	- - -	- - -
ENSG00000122679	RAMP3	- - -	- - -	- - -	Yes	- - -	- - -	Yes	- - -	- - -	- - -	- - -	- - -	- - -	Yes	- - -	- - -	- - -
ENSG00000122733	KIAA1045	- - -	Yes	- - -	- - -	- - -	- - -	Yes	- - -	- - -	- - -	- - -	- - -	Yes	- - -	- - -	- - -	- - -
ENSG00000122735	DNAI1	Yes	Yes	- - -	- - -	- - -	- - -	- - -	- - -	- - -	- - -	- - -	Yes	- - -	- - -	- - -	- - -	- - -
ENSG00000122786	CALD1	Yes	- - -	- - -	- - -	- - -	- - -	- - -	- - -	- - -	- - -	- - -	Yes	- - -	- - -	- - -	- - -	- - -
ENSG00000122873	CISD1	- - -	- - -	- - -	- - -	- - -	Yes	- - -	Yes	- - -	- - -	- - -	- - -	- - -	- - -	- - -	- - -	- - -
ENSG00000123124	WWP1	- - -	- - -	Yes	- - -	- - -	- - -	- - -	- - -	Yes	- - -	- - -	- - -	- - -	- - -	- - -	- - -	- - -
ENSG00000123358	NR4A1	- - -	- - -	- - -	- - -	Yes	- - -	Yes	- - -	- - -	- - -	- - -	- - -	- - -	- - -	- - -	- - -	- - -
ENSG00000123609	NMI	- - -	- - -	- - -	Yes	- - -	- - -	- - -	- - -	- - -	- - -	Yes	- - -	- - -	- - -	- - -	- - -	- - -
ENSG00000123977	DAW1	- - -	- - -	- - -	Yes	- - -	- - -	- - -	- - -	- - -	- - -	- - -	Yes	- - -	- - -	- - -	- - -	- - -
ENSG00000124491	F13A1	- - -	- - -	- - -	Yes	- - -	- - -	Yes	- - -	- - -	- - -	- - -	- - -	- - -	- - -	- - -	- - -	- - -
ENSG00000124507	PACSIN1	- - -	Yes	- - -	Yes	- - -	- - -	- - -	- - -	- - -	- - -	- - -	- - -	- - -	Yes	- - -	- - -	- - -
ENSG00000124782	RREB1	- - -	- - -	- - -	Yes	- - -	- - -	- - -	- - -	- - -	- - -	Yes	- - -	- - -	- - -	- - -	- - -	- - -
ENSG00000125257	ABCC4	- - -	- - -	- - -	Yes	- - -	- - -	Yes	- - -	- - -	- - -	- - -	- - -	- - -	- - -	- - -	- - -	- - -
ENSG00000125378	BMP4	- - -	- - -	Yes	- - -	- - -	- - -	- - -	- - -	- - -	- - -	- - -	- - -	- - -	- - -	Yes	- - -	- - -
ENSG00000125510	OPRL1	- - -	Yes	- - -	- - -	- - -	- - -	- - -	- - -	- - -	- - -	- - -	- - -	Yes	- - -	- - -	- - -	- - -
ENSG00000125637	PSD4	- - -	- - -	- - -	Yes	- - -	- - -	- - -	- - -	- - -	- - -	Yes	- - -	- - -	- - -	- - -	- - -	- - -
ENSG00000125730	C3	- - -	- - -	- - -	Yes	- - -	- - -	Yes	- - -	- - -	- - -	- - -	Yes	- - -	- - -	- - -	- - -	- - -
ENSG00000125740	FOSB	- - -	- - -	- - -	- - -	Yes	- - -	- - -	- - -	- - -	- - -	- - -	- - -	- - -	Yes	- - -	- - -	- - -
ENSG00000125814	NAPB	- - -	- - -	- - -	- - -	- - -	Yes	Yes	Yes	- - -	- - -	- - -	- - -	- - -	Yes	- - -	- - -	- - -
ENSG00000125965	GDF5	- - -	- - -	Yes	- - -	- - -	- - -	- - -	- - -	- - -	- - -	- - -	- - -	Yes	- - -	- - -	- - -	- - -
ENSG00000126787	DLGAP5	- - -	- - -	- - -	Yes	- - -	- - -	Yes	- - -	- - -	- - -	- - -	- - -	- - -	- - -	- - -	- - -	- - -
ENSG00000127928	GNGT1	- - -	- - -	Yes	- - -	- - -	- - -	- - -	Yes	- - -	- - -	- - -	- - -	- - -	- - -	- - -	- - -	- - -
ENSG00000128185	DGCR6L	- - -	Yes	- - -	- - -	- - -	- - -	- - -	Yes	- - -	- - -	- - -	- - -	- - -	- - -	- - -	- - -	- - -
ENSG00000128564	VGF	- - -	- - -	- - -	- - -	Yes	- - -	Yes	- - -	- - -	- - -	- - -	- - -	- - -	- - -	- - -	- - -	- - -
ENSG00000128604	IRF5	- - -	- - -	- - -	Yes	- - -	- - -	Yes	- - -	- - -	- - -	Yes	- - -	- - -	- - -	- - -	- - -	- - -
ENSG00000128683	GAD1	- - -	- - -	- - -	- - -	- - -	Yes	Yes	- - -	- - -	- - -	- - -	- - -	- - -	Yes	- - -	- - -	- - -
ENSG00000128815	WDFY4	- - -	- - -	- - -	Yes	- - -	- - -	Yes	- - -	- - -	- - -	Yes	- - -	- - -	- - -	- - -	- - -	- - -
ENSG00000128872	TMOD2	- - -	- - -	- - -	Yes	- - -	- - -	- - -	Yes	- - -	- - -	- - -	- - -	- - -	- - -	- - -	- - -	- - -
ENSG00000128918	ALDH1A2	- - -	Yes	- - -	- - -	- - -	- - -	- - -	- - -	- - -	- - -	- - -	Yes	- - -	- - -	- - -	- - -	- - -
ENSG00000129355	CDKN2D	- - -	- - -	- - -	Yes	Yes	- - -	- - -	- - -	- - -	- - -	- - -	Yes	- - -	- - -	- - -	- - -	- - -
ENSG00000129451	KLK10	Yes	- - -	- - -	- - -	- - -	- - -	- - -	- - -	- - -	- - -	- - -	- - -	- - -	- - -	Yes	- - -	- - -
ENSG00000130347	RTN4IP1	- - -	- - -	Yes	- - -	- - -	- - -	- - -	Yes	- - -	- - -	- - -	- - -	- - -	- - -	- - -	- - -	- - -
ENSG00000130513	GDF15	- - -	Yes	Yes	- - -	- - -	- - -	Yes	- - -	- - -	- - -	- - -	- - -	- - -	- - -	- - -	- - -	- - -
ENSG00000130540	SULT4A1	- - -	- - -	- - -	- - -	- - -	Yes	- - -	- - -	- - -	- - -	- - -	- - -	- - -	Yes	- - -	- - -	- - -
ENSG00000130589	HELZ2	- - -	- - -	- - -	- - -	Yes	- - -	- - -	- - -	- - -	- - -	Yes	- - -	- - -	- - -	- - -	- - -	- - -
ENSG00000130649	CYP2E1	Yes	- - -	- - -	- - -	- - -	- - -	Yes	Yes	- - -	- - -	- - -	- - -	- - -	- - -	- - -	- - -	- - -
ENSG00000130720	FIBCD1	- - -	- - -	- - -	Yes	- - -	- - -	- - -	- - -	- - -	- - -	- - -	- - -	Yes	- - -	- - -	- - -	- - -
ENSG00000131095	GFAP	- - -	- - -	- - -	Yes	Yes	- - -	Yes	- - -	- - -	- - -	- - -	Yes	- - -	- - -	- - -	- - -	- - -
ENSG00000131389	SLC6A6	- - -	- - -	Yes	- - -	- - -	- - -	- - -	Yes	- - -	- - -	- - -	- - -	- - -	- - -	- - -	- - -	- - -
ENSG00000131724	IL13RA1	- - -	- - -	- - -	Yes	- - -	- - -	Yes	- - -	- - -	- - -	- - -	- - -	- - -	- - -	- - -	- - -	- - -
ENSG00000131747	TOP2A	- - -	- - -	- - -	Yes	- - -	- - -	Yes	- - -	- - -	- - -	- - -	- - -	- - -	- - -	- - -	- - -	- - -
ENSG00000131771	PPP1R1B	- - -	- - -	- - -	Yes	Yes	- - -	- - -	- - -	- - -	- - -	- - -	- - -	- - -	Yes	- - -	- - -	- - -
ENSG00000131981	LGALS3	- - -	- - -	- - -	Yes	- - -	- - -	- - -	- - -	- - -	- - -	Yes	- - -	- - -	- - -	- - -	- - -	- - -
ENSG00000132031	MATN3	- - -	Yes	- - -	- - -	- - -	- - -	Yes	- - -	- - -	- - -	- - -	- - -	- - -	- - -	- - -	- - -	- - -
ENSG00000132821	VSTM2L	- - -	- - -	- - -	Yes	- - -	- - -	- - -	- - -	- - -	- - -	- - -	- - -	- - -	Yes	- - -	- - -	- - -
ENSG00000132872	SYT4	- - -	- - -	- - -	- - -	- - -	Yes	- - -	- - -	- - -	- - -	- - -	- - -	Yes	- - -	- - -	- - -	- - -
ENSG00000133048	CHI3L1	- - -	- - -	- - -	Yes	- - -	- - -	Yes	- - -	- - -	- - -	- - -	- - -	- - -	- - -	- - -	- - -	- - -
ENSG00000133067	LGR6	- - -	Yes	- - -	- - -	- - -	- - -	Yes	- - -	- - -	- - -	- - -	- - -	- - -	- - -	- - -	- - -	- - -
ENSG00000133321	RARRES3	- - -	- - -	- - -	Yes	- - -	- - -	Yes	- - -	- - -	- - -	- - -	- - -	- - -	- - -	- - -	- - -	- - -
ENSG00000133574	GIMAP4	- - -	- - -	- - -	Yes	- - -	- - -	- - -	Yes	- - -	- - -	- - -	- - -	- - -	- - -	- - -	- - -	- - -
ENSG00000133636	NTS	- - -	- - -	- - -	- - -	- - -	Yes	- - -	- - -	- - -	- - -	- - -	- - -	Yes	- - -	- - -	- - -	- - -
ENSG00000134463	ECHDC3	- - -	- - -	- - -	Yes	- - -	- - -	- - -	- - -	- - -	- - -	- - -	Yes	- - -	- - -	- - -	- - -	- - -
ENSG00000134516	DOCK2	- - -	- - -	- - -	Yes	- - -	- - -	- - -	- - -	- - -	- - -	Yes	- - -	- - -	- - -	- - -	- - -	- - -
ENSG00000134817	APLNR	- - -	- - -	- - -	Yes	- - -	- - -	Yes	- - -	- - -	- - -	- - -	- - -	- - -	- - -	- - -	- - -	- - -
ENSG00000135046	ANXA1	- - -	- - -	- - -	- - -	- - -	Yes	- - -	- - -	- - -	- - -	Yes	- - -	- - -	- - -	- - -	- - -	- - -
ENSG00000135269	TES	- - -	- - -	- - -	Yes	- - -	- - -	Yes	Yes	- - -	- - -	- - -	- - -	- - -	- - -	- - -	- - -	- - -
ENSG00000135363	LMO2	- - -	- - -	Yes	- - -	- - -	- - -	- - -	- - -	- - -	- - -	Yes	- - -	- - -	- - -	- - -	- - -	- - -
ENSG00000135439	AGAP2	- - -	- - -	- - -	Yes	- - -	- - -	- - -	- - -	- - -	- - -	- - -	- - -	- - -	Yes	- - -	- - -	- - -
ENSG00000135451	TROAP	Yes	- - -	- - -	- - -	- - -	- - -	Yes	- - -	- - -	- - -	- - -	- - -	- - -	- - -	- - -	- - -	- - -
ENSG00000135519	KCNH3	- - -	- - -	- - -	Yes	- - -	- - -	- - -	- - -	- - -	- - -	- - -	- - -	- - -	Yes	- - -	- - -	- - -
ENSG00000135838	NPL	- - -	- - -	- - -	Yes	- - -	- - -	Yes	- - -	- - -	- - -	- - -	- - -	- - -	- - -	- - -	- - -	- - -
ENSG00000135842	FAM129A	- - -	- - -	- - -	Yes	- - -	- - -	- - -	- - -	- - -	- - -	Yes	- - -	- - -	- - -	- - -	- - -	- - -
ENSG00000135903	PAX3	Yes	- - -	- - -	- - -	- - -	- - -	- - -	- - -	- - -	- - -	- - -	Yes	- - -	- - -	- - -	- - -	- - -
ENSG00000136167	LCP1	- - -	- - -	- - -	Yes	- - -	- - -	Yes	- - -	- - -	- - -	Yes	- - -	- - -	- - -	- - -	- - -	- - -
ENSG00000136235	GPNMB	Yes	- - -	- - -	- - -	- - -	- - -	Yes	- - -	- - -	- - -	Yes	- - -	- - -	- - -	- - -	- - -	- - -
ENSG00000136546	SCN7A	- - -	- - -	- - -	- - -	- - -	Yes	Yes	- - -	- - -	- - -	- - -	- - -	- - -	- - -	- - -	- - -	- - -
ENSG00000136750	GAD2	- - -	- - -	- - -	- - -	- - -	Yes	- - -	- - -	- - -	- - -	- - -	- - -	- - -	Yes	- - -	- - -	- - -
ENSG00000136826	KLF4	- - -	- - -	- - -	- - -	Yes	- - -	Yes	- - -	- - -	- - -	- - -	- - -	- - -	- - -	- - -	- - -	- - -
ENSG00000136999	NOV	- - -	- - -	- - -	Yes	- - -	- - -	- - -	- - -	- - -	- - -	- - -	- - -	- - -	Yes	- - -	- - -	- - -
ENSG00000137198	GMPR	- - -	- - -	- - -	Yes	- - -	- - -	Yes	- - -	- - -	- - -	- - -	- - -	- - -	- - -	- - -	- - -	- - -
ENSG00000137491	SLCO2B1	- - -	- - -	- - -	Yes	- - -	- - -	- - -	- - -	- - -	- - -	- - -	Yes	- - -	- - -	- - -	- - -	- - -
ENSG00000137812	CASC5	- - -	- - -	- - -	Yes	- - -	- - -	Yes	- - -	- - -	- - -	- - -	- - -	- - -	- - -	- - -	- - -	- - -
ENSG00000137825	ITPKA	- - -	- - -	- - -	Yes	- - -	- - -	- - -	- - -	- - -	- - -	- - -	- - -	- - -	Yes	- - -	- - -	- - -
ENSG00000137869	CYP19A1	- - -	Yes	- - -	- - -	- - -	- - -	- - -	Yes	- - -	- - -	- - -	- - -	- - -	- - -	- - -	- - -	- - -
ENSG00000138135	CH25H	- - -	- - -	- - -	- - -	Yes	- - -	Yes	- - -	- - -	- - -	Yes	- - -	- - -	- - -	- - -	- - -	- - -
ENSG00000138180	CEP55	- - -	- - -	- - -	Yes	- - -	- - -	Yes	- - -	- - -	- - -	- - -	- - -	- - -	- - -	- - -	- - -	- - -
ENSG00000138193	PLCE1	- - -	- - -	- - -	Yes	- - -	- - -	- - -	- - -	- - -	- - -	- - -	Yes	- - -	- - -	- - -	- - -	- - -
ENSG00000138448	ITGAV	- - -	Yes	- - -	- - -	- - -	- - -	- - -	Yes	- - -	- - -	- - -	- - -	- - -	- - -	- - -	- - -	- - -
ENSG00000138496	PARP9	- - -	- - -	- - -	Yes	- - -	- - -	- - -	- - -	- - -	- - -	Yes	- - -	- - -	- - -	- - -	- - -	- - -
ENSG00000138587	MNS1	Yes	- - -	- - -	- - -	- - -	- - -	- - -	- - -	- - -	- - -	- - -	Yes	- - -	- - -	- - -	- - -	- - -
ENSG00000138738	PRDM5	Yes	- - -	- - -	- - -	- - -	- - -	- - -	- - -	- - -	- - -	- - -	Yes	- - -	- - -	- - -	- - -	- - -
ENSG00000138741	TRPC3	- - -	- - -	Yes	- - -	- - -	- - -	Yes	- - -	- - -	- - -	- - -	- - -	- - -	- - -	- - -	- - -	- - -
ENSG00000139567	ACVRL1	- - -	- - -	Yes	- - -	- - -	- - -	Yes	- - -	- - -	- - -	Yes	- - -	- - -	- - -	- - -	- - -	- - -
ENSG00000139767	SRRM4	- - -	- - -	- - -	- - -	- - -	Yes	- - -	- - -	- - -	- - -	- - -	- - -	Yes	- - -	- - -	- - -	- - -
ENSG00000140022	STON2	- - -	- - -	Yes	- - -	- - -	- - -	- - -	- - -	- - -	- - -	- - -	Yes	- - -	- - -	- - -	- - -	- - -
ENSG00000140030	GPR65	- - -	- - -	- - -	Yes	- - -	- - -	Yes	- - -	- - -	- - -	Yes	- - -	- - -	- - -	- - -	- - -	- - -
ENSG00000140287	HDC	Yes	- - -	Yes	- - -	- - -	- - -	- - -	- - -	- - -	- - -	- - -	Yes	- - -	- - -	- - -	- - -	- - -
ENSG00000140379	BCL2A1	- - -	- - -	- - -	Yes	- - -	- - -	Yes	- - -	- - -	- - -	Yes	- - -	- - -	- - -	- - -	- - -	- - -
ENSG00000140511	HAPLN3	- - -	- - -	Yes	- - -	- - -	- - -	Yes	- - -	- - -	- - -	- - -	- - -	- - -	- - -	- - -	- - -	- - -
ENSG00000140853	NLRC5	- - -	- - -	- - -	Yes	- - -	- - -	Yes	- - -	- - -	- - -	- - -	- - -	- - -	- - -	- - -	- - -	- - -
ENSG00000140968	IRF8	Yes	- - -	- - -	- - -	- - -	- - -	Yes	- - -	- - -	- - -	Yes	- - -	- - -	- - -	- - -	- - -	- - -
ENSG00000141469	SLC14A1	- - -	Yes	- - -	- - -	- - -	- - -	Yes	- - -	- - -	- - -	- - -	- - -	- - -	- - -	- - -	- - -	Yes
ENSG00000141506	PIK3R5	Yes	- - -	- - -	Yes	- - -	- - -	Yes	- - -	- - -	- - -	Yes	- - -	- - -	- - -	- - -	- - -	- - -
ENSG00000142347	MYO1F	- - -	- - -	- - -	Yes	- - -	- - -	Yes	- - -	- - -	- - -	Yes	- - -	- - -	- - -	- - -	- - -	- - -
ENSG00000143119	CD53	- - -	- - -	- - -	Yes	- - -	- - -	Yes	- - -	- - -	- - -	Yes	- - -	- - -	- - -	- - -	- - -	- - -
ENSG00000143171	RXRG	- - -	- - -	- - -	- - -	- - -	Yes	- - -	- - -	- - -	- - -	- - -	- - -	Yes	- - -	- - -	- - -	- - -
ENSG00000143630	HCN3	- - -	Yes	- - -	- - -	- - -	- - -	- - -	- - -	- - -	- - -	- - -	- - -	- - -	Yes	- - -	- - -	- - -
ENSG00000143851	PTPN7	- - -	- - -	- - -	Yes	- - -	- - -	- - -	- - -	- - -	- - -	Yes	- - -	- - -	- - -	- - -	- - -	- - -
ENSG00000143858	SYT2	- - -	- - -	- - -	- - -	Yes	- - -	Yes	- - -	- - -	- - -	- - -	- - -	- - -	- - -	- - -	- - -	- - -
ENSG00000143921	ABCG8	- - -	Yes	- - -	- - -	- - -	- - -	- - -	Yes	- - -	- - -	- - -	- - -	- - -	- - -	- - -	- - -	- - -
ENSG00000144227	NXPH2	- - -	- - -	- - -	- - -	- - -	Yes	- - -	- - -	- - -	- - -	- - -	- - -	- - -	Yes	- - -	- - -	- - -
ENSG00000144230	GPR17	- - -	- - -	- - -	- - -	- - -	Yes	- - -	- - -	- - -	- - -	- - -	- - -	- - -	- - -	Yes	- - -	- - -
ENSG00000144331	ZNF385B	- - -	- - -	- - -	Yes	- - -	- - -	- - -	- - -	- - -	- - -	- - -	- - -	- - -	Yes	- - -	- - -	- - -
ENSG00000144476	ACKR3	- - -	Yes	- - -	- - -	- - -	- - -	- - -	- - -	- - -	- - -	- - -	Yes	- - -	- - -	- - -	- - -	- - -
ENSG00000144583	MARCH4	- - -	- - -	- - -	Yes	Yes	- - -	- - -	- - -	- - -	- - -	- - -	- - -	- - -	Yes	- - -	- - -	- - -
ENSG00000144681	STAC	- - -	- - -	- - -	- - -	- - -	Yes	- - -	Yes	- - -	- - -	- - -	- - -	- - -	Yes	- - -	- - -	- - -
ENSG00000144837	PLA1A	- - -	- - -	- - -	Yes	- - -	- - -	Yes	- - -	- - -	- - -	- - -	Yes	- - -	- - -	- - -	- - -	- - -
ENSG00000145113	MUC4	- - -	- - -	Yes	- - -	- - -	- - -	- - -	Yes	- - -	- - -	- - -	- - -	- - -	- - -	- - -	- - -	- - -
ENSG00000145198	VWA5B2	- - -	- - -	- - -	Yes	- - -	- - -	- - -	- - -	- - -	- - -	- - -	- - -	- - -	Yes	- - -	- - -	- - -
ENSG00000145242	EPHA5	Yes	- - -	- - -	- - -	- - -	Yes	- - -	- - -	- - -	- - -	- - -	- - -	Yes	- - -	- - -	- - -	- - -
ENSG00000145283	SLC10A6	- - -	Yes	- - -	- - -	- - -	- - -	- - -	Yes	- - -	- - -	- - -	- - -	- - -	- - -	- - -	- - -	- - -
ENSG00000145287	PLAC8	- - -	- - -	- - -	Yes	- - -	- - -	Yes	- - -	- - -	- - -	- - -	Yes	- - -	- - -	- - -	- - -	- - -
ENSG00000145623	OSMR	- - -	- - -	- - -	Yes	- - -	- - -	- - -	- - -	- - -	- - -	- - -	Yes	- - -	- - -	- - -	- - -	- - -
ENSG00000145681	HAPLN1	- - -	- - -	- - -	Yes	- - -	Yes	- - -	- - -	- - -	- - -	- - -	- - -	- - -	Yes	- - -	- - -	- - -
ENSG00000145685	LHFPL2	- - -	- - -	- - -	Yes	- - -	- - -	Yes	- - -	- - -	- - -	- - -	- - -	- - -	- - -	- - -	- - -	- - -
ENSG00000145779	TNFAIP8	- - -	- - -	- - -	Yes	- - -	- - -	- - -	- - -	- - -	- - -	Yes	- - -	- - -	- - -	- - -	- - -	- - -
ENSG00000145864	GABRB2	- - -	- - -	- - -	- - -	- - -	Yes	- - -	- - -	- - -	- - -	- - -	- - -	- - -	Yes	- - -	- - -	- - -
ENSG00000145920	CPLX2	- - -	- - -	- - -	Yes	Yes	- - -	- - -	- - -	- - -	- - -	- - -	- - -	- - -	Yes	- - -	- - -	- - -
ENSG00000146005	PSD2	- - -	- - -	Yes	- - -	- - -	- - -	- - -	- - -	- - -	- - -	- - -	- - -	- - -	Yes	- - -	- - -	- - -
ENSG00000146192	FGD2	- - -	- - -	- - -	Yes	- - -	- - -	Yes	- - -	- - -	- - -	Yes	- - -	- - -	- - -	- - -	- - -	- - -
ENSG00000146233	CYP39A1	- - -	Yes	- - -	- - -	- - -	- - -	- - -	- - -	- - -	- - -	- - -	Yes	- - -	- - -	- - -	- - -	- - -
ENSG00000146674	IGFBP3	- - -	- - -	- - -	Yes	- - -	Yes	Yes	- - -	- - -	- - -	- - -	- - -	- - -	- - -	- - -	- - -	- - -
ENSG00000147256	ARHGAP36	- - -	- - -	- - -	- - -	- - -	Yes	- - -	- - -	- - -	- - -	- - -	- - -	- - -	- - -	- - -	- - -	Yes
ENSG00000148053	NTRK2	- - -	- - -	Yes	- - -	- - -	- - -	- - -	Yes	- - -	- - -	- - -	- - -	- - -	- - -	- - -	- - -	- - -
ENSG00000148773	MKI67	- - -	- - -	- - -	Yes	- - -	- - -	Yes	- - -	- - -	- - -	- - -	- - -	- - -	- - -	- - -	- - -	- - -
ENSG00000148798	INA	- - -	- - -	- - -	- - -	- - -	Yes	- - -	- - -	- - -	- - -	- - -	- - -	Yes	- - -	- - -	- - -	- - -
ENSG00000149131	SERPING1	- - -	- - -	- - -	Yes	- - -	- - -	Yes	- - -	- - -	- - -	- - -	Yes	- - -	- - -	- - -	- - -	- - -
ENSG00000149257	SERPINH1	- - -	- - -	- - -	- - -	Yes	- - -	Yes	- - -	- - -	- - -	- - -	- - -	- - -	- - -	- - -	- - -	- - -
ENSG00000149418	ST14	- - -	- - -	- - -	Yes	- - -	- - -	Yes	- - -	- - -	- - -	Yes	- - -	- - -	- - -	- - -	- - -	- - -
ENSG00000149573	MPZL2	- - -	- - -	- - -	Yes	- - -	- - -	Yes	- - -	- - -	- - -	- - -	- - -	- - -	- - -	- - -	- - -	- - -
ENSG00000149781	FERMT3	- - -	- - -	- - -	Yes	- - -	- - -	Yes	- - -	- - -	- - -	Yes	- - -	- - -	- - -	- - -	- - -	- - -
ENSG00000149922	TBX6	- - -	Yes	- - -	- - -	- - -	- - -	- - -	Yes	- - -	- - -	- - -	- - -	- - -	- - -	- - -	- - -	- - -
ENSG00000149929	HIRIP3	- - -	- - -	Yes	- - -	- - -	- - -	- - -	Yes	- - -	- - -	- - -	- - -	- - -	- - -	- - -	- - -	- - -
ENSG00000150337	FCGR1A	- - -	- - -	- - -	Yes	- - -	- - -	Yes	- - -	- - -	- - -	Yes	- - -	- - -	- - -	- - -	- - -	- - -
ENSG00000150361	KLHL1	- - -	- - -	- - -	- - -	- - -	Yes	- - -	- - -	- - -	- - -	- - -	- - -	Yes	- - -	- - -	- - -	- - -
ENSG00000150672	DLG2	- - -	- - -	- - -	Yes	- - -	- - -	- - -	- - -	- - -	- - -	- - -	- - -	- - -	Yes	- - -	- - -	- - -
ENSG00000150782	IL18	- - -	- - -	- - -	Yes	- - -	- - -	Yes	- - -	- - -	- - -	- - -	- - -	- - -	- - -	- - -	- - -	- - -
ENSG00000151023	ENKUR	Yes	- - -	Yes	- - -	- - -	- - -	- - -	- - -	- - -	- - -	- - -	Yes	- - -	- - -	- - -	- - -	- - -
ENSG00000151062	CACNA2D4	- - -	Yes	- - -	- - -	- - -	- - -	- - -	Yes	- - -	- - -	- - -	- - -	- - -	- - -	- - -	- - -	- - -
ENSG00000151065	DCP1B	- - -	Yes	- - -	- - -	- - -	- - -	- - -	Yes	- - -	- - -	- - -	- - -	- - -	- - -	- - -	- - -	- - -
ENSG00000151229	SLC2A13	- - -	- - -	- - -	- - -	- - -	Yes	- - -	Yes	- - -	- - -	- - -	- - -	- - -	- - -	- - -	- - -	- - -
ENSG00000151702	FLI1	- - -	- - -	- - -	Yes	- - -	- - -	Yes	- - -	- - -	- - -	Yes	- - -	- - -	- - -	- - -	- - -	- - -
ENSG00000151917	BEND6	- - -	- - -	- - -	Yes	- - -	- - -	- - -	- - -	- - -	- - -	- - -	- - -	- - -	Yes	- - -	- - -	- - -
ENSG00000151962	RBM46	- - -	- - -	Yes	- - -	- - -	- - -	- - -	- - -	- - -	- - -	- - -	- - -	- - -	- - -	- - -	- - -	Yes
ENSG00000152766	ANKRD22	- - -	- - -	- - -	Yes	- - -	- - -	Yes	- - -	- - -	- - -	- - -	- - -	- - -	- - -	- - -	- - -	- - -
ENSG00000152784	PRDM8	- - -	- - -	- - -	- - -	- - -	Yes	- - -	- - -	- - -	- - -	- - -	- - -	- - -	Yes	- - -	- - -	- - -
ENSG00000152932	RAB3C	- - -	- - -	- - -	- - -	- - -	Yes	- - -	- - -	- - -	- - -	- - -	- - -	- - -	Yes	- - -	- - -	- - -
ENSG00000152954	NRSN1	- - -	- - -	- - -	- - -	- - -	Yes	- - -	- - -	- - -	- - -	- - -	- - -	- - -	Yes	- - -	- - -	- - -
ENSG00000153283	CD96	- - -	- - -	Yes	- - -	- - -	- - -	Yes	Yes	- - -	- - -	- - -	- - -	- - -	- - -	- - -	- - -	- - -
ENSG00000153820	SPHKAP	- - -	- - -	- - -	- - -	- - -	Yes	Yes	- - -	- - -	- - -	- - -	- - -	- - -	- - -	- - -	- - -	- - -
ENSG00000154146	NRGN	- - -	- - -	- - -	Yes	Yes	- - -	- - -	- - -	- - -	- - -	- - -	- - -	- - -	Yes	- - -	- - -	- - -
ENSG00000154447	SH3RF1	- - -	- - -	- - -	Yes	- - -	- - -	- - -	- - -	- - -	Yes	- - -	- - -	- - -	- - -	- - -	- - -	- - -
ENSG00000154451	GBP5	- - -	- - -	- - -	Yes	- - -	- - -	Yes	- - -	- - -	- - -	- - -	- - -	- - -	- - -	- - -	- - -	- - -
ENSG00000154589	LY96	- - -	- - -	- - -	Yes	- - -	- - -	Yes	- - -	- - -	- - -	Yes	- - -	- - -	- - -	- - -	- - -	- - -
ENSG00000154721	JAM2	Yes	- - -	- - -	- - -	- - -	- - -	- - -	- - -	- - -	- - -	- - -	Yes	- - -	- - -	- - -	- - -	- - -
ENSG00000154928	EPHB1	- - -	- - -	- - -	Yes	- - -	- - -	- - -	- - -	- - -	- - -	- - -	- - -	- - -	- - -	- - -	Yes	- - -
ENSG00000154975	CA10	- - -	- - -	- - -	Yes	- - -	- - -	- - -	- - -	- - -	- - -	- - -	- - -	- - -	Yes	- - -	- - -	- - -
ENSG00000155011	DKK2	- - -	- - -	Yes	- - -	- - -	- - -	- - -	- - -	- - -	- - -	Yes	- - -	- - -	- - -	- - -	- - -	- - -
ENSG00000155093	PTPRN2	- - -	- - -	- - -	- - -	Yes	- - -	- - -	- - -	- - -	- - -	- - -	- - -	- - -	Yes	- - -	- - -	- - -
ENSG00000155465	SLC7A7	- - -	- - -	- - -	Yes	- - -	- - -	Yes	- - -	- - -	- - -	Yes	- - -	- - -	- - -	- - -	- - -	- - -
ENSG00000155659	VSIG4	- - -	- - -	- - -	Yes	- - -	- - -	Yes	- - -	- - -	- - -	- - -	- - -	- - -	- - -	- - -	- - -	- - -
ENSG00000155926	SLA	- - -	- - -	- - -	Yes	- - -	- - -	Yes	- - -	- - -	- - -	- - -	- - -	- - -	- - -	- - -	- - -	- - -
ENSG00000156463	SH3RF2	- - -	- - -	- - -	- - -	Yes	- - -	Yes	- - -	- - -	- - -	- - -	- - -	- - -	- - -	- - -	- - -	- - -
ENSG00000157303	SUSD3	Yes	- - -	- - -	- - -	- - -	- - -	Yes	- - -	- - -	- - -	Yes	- - -	- - -	- - -	- - -	- - -	- - -
ENSG00000157404	KIT	- - -	- - -	- - -	- - -	- - -	Yes	Yes	- - -	- - -	Yes	- - -	- - -	- - -	- - -	- - -	- - -	- - -
ENSG00000157554	ERG	- - -	- - -	Yes	- - -	- - -	- - -	Yes	- - -	- - -	- - -	- - -	- - -	- - -	- - -	- - -	- - -	- - -
ENSG00000158578	ALAS2	- - -	- - -	- - -	Yes	Yes	- - -	Yes	- - -	- - -	- - -	- - -	- - -	- - -	- - -	- - -	- - -	- - -
ENSG00000158710	TAGLN2	- - -	- - -	- - -	Yes	- - -	- - -	Yes	- - -	- - -	- - -	- - -	- - -	- - -	- - -	- - -	- - -	- - -
ENSG00000158714	SLAMF8	- - -	- - -	- - -	Yes	- - -	- - -	- - -	- - -	- - -	- - -	Yes	- - -	- - -	- - -	- - -	- - -	- - -
ENSG00000158748	HTR6	- - -	- - -	- - -	Yes	- - -	- - -	Yes	- - -	- - -	- - -	- - -	- - -	- - -	- - -	- - -	- - -	- - -
ENSG00000159216	RUNX1	- - -	- - -	- - -	Yes	- - -	- - -	Yes	- - -	- - -	- - -	Yes	- - -	- - -	- - -	- - -	- - -	- - -
ENSG00000159388	BTG2	- - -	- - -	- - -	- - -	Yes	- - -	Yes	- - -	- - -	- - -	- - -	- - -	- - -	- - -	- - -	- - -	- - -
ENSG00000159409	CELF3	- - -	- - -	- - -	Yes	- - -	- - -	- - -	- - -	- - -	- - -	- - -	- - -	- - -	Yes	- - -	- - -	- - -
ENSG00000159958	TNFRSF13C	Yes	- - -	- - -	- - -	- - -	- - -	- - -	- - -	- - -	- - -	- - -	- - -	- - -	- - -	- - -	Yes	- - -
ENSG00000160183	TMPRSS3	- - -	- - -	- - -	Yes	- - -	- - -	Yes	- - -	- - -	- - -	- - -	- - -	- - -	- - -	- - -	- - -	- - -
ENSG00000160200	CBS	- - -	Yes	- - -	- - -	- - -	- - -	- - -	- - -	- - -	- - -	- - -	Yes	- - -	- - -	- - -	- - -	- - -
ENSG00000160712	IL6R	- - -	- - -	- - -	Yes	- - -	- - -	Yes	- - -	- - -	- - -	- - -	- - -	- - -	- - -	- - -	- - -	- - -
ENSG00000160716	CHRNB2	- - -	Yes	- - -	- - -	- - -	- - -	- - -	- - -	- - -	- - -	- - -	- - -	- - -	Yes	- - -	- - -	- - -
ENSG00000160781	PAQR6	- - -	- - -	- - -	Yes	- - -	- - -	- - -	- - -	- - -	- - -	- - -	Yes	- - -	- - -	- - -	- - -	- - -
ENSG00000160791	CCR5	- - -	- - -	- - -	Yes	- - -	- - -	Yes	- - -	- - -	- - -	Yes	- - -	- - -	- - -	- - -	- - -	- - -
ENSG00000160883	HK3	- - -	- - -	- - -	Yes	- - -	- - -	- - -	- - -	- - -	- - -	Yes	- - -	- - -	- - -	- - -	- - -	- - -
ENSG00000160888	IER2	- - -	- - -	- - -	- - -	Yes	- - -	Yes	- - -	- - -	- - -	- - -	- - -	- - -	- - -	- - -	- - -	- - -
ENSG00000160951	PTGER1	- - -	- - -	Yes	- - -	- - -	- - -	- - -	- - -	- - -	- - -	- - -	- - -	- - -	- - -	- - -	- - -	Yes
ENSG00000161082	CELF5	- - -	Yes	- - -	- - -	- - -	- - -	- - -	- - -	- - -	- - -	- - -	- - -	- - -	Yes	- - -	- - -	- - -
ENSG00000161249	DMKN	- - -	Yes	- - -	- - -	- - -	- - -	- - -	- - -	- - -	- - -	- - -	Yes	- - -	- - -	- - -	- - -	- - -
ENSG00000161649	CD300LG	- - -	- - -	Yes	- - -	- - -	- - -	- - -	- - -	- - -	- - -	Yes	- - -	- - -	- - -	- - -	- - -	- - -
ENSG00000161798	AQP5	Yes	- - -	- - -	- - -	- - -	- - -	- - -	- - -	- - -	Yes	- - -	- - -	- - -	- - -	- - -	- - -	- - -
ENSG00000162367	TAL1	- - -	- - -	- - -	Yes	- - -	- - -	Yes	- - -	- - -	- - -	Yes	- - -	- - -	- - -	- - -	- - -	- - -
ENSG00000162374	ELAVL4	- - -	- - -	- - -	- - -	- - -	Yes	- - -	- - -	- - -	- - -	- - -	- - -	Yes	- - -	- - -	- - -	- - -
ENSG00000162383	SLC1A7	- - -	- - -	Yes	- - -	- - -	- - -	Yes	- - -	- - -	- - -	- - -	- - -	- - -	- - -	- - -	- - -	- - -
ENSG00000162493	PDPN	- - -	- - -	- - -	Yes	- - -	- - -	- - -	- - -	- - -	- - -	- - -	Yes	- - -	- - -	- - -	- - -	- - -
ENSG00000162598	C1orf87	- - -	- - -	- - -	Yes	- - -	- - -	Yes	- - -	- - -	- - -	- - -	- - -	- - -	- - -	- - -	- - -	- - -
ENSG00000162688	AGL	- - -	- - -	Yes	- - -	- - -	- - -	Yes	- - -	- - -	- - -	- - -	- - -	- - -	- - -	- - -	- - -	- - -
ENSG00000162727	OR2M5	- - -	- - -	Yes	- - -	- - -	- - -	- - -	Yes	- - -	- - -	- - -	- - -	- - -	- - -	- - -	- - -	- - -
ENSG00000162747	FCGR3B	- - -	Yes	- - -	Yes	- - -	- - -	- - -	- - -	- - -	- - -	Yes	- - -	- - -	- - -	- - -	- - -	- - -
ENSG00000162772	ATF3	- - -	- - -	- - -	- - -	Yes	- - -	- - -	- - -	- - -	- - -	Yes	- - -	- - -	- - -	- - -	- - -	- - -
ENSG00000162777	DENND2D	- - -	- - -	- - -	Yes	- - -	- - -	Yes	- - -	- - -	- - -	Yes	- - -	- - -	- - -	- - -	- - -	- - -
ENSG00000162913	C1orf145	- - -	- - -	- - -	Yes	- - -	- - -	Yes	- - -	- - -	- - -	- - -	- - -	- - -	- - -	- - -	- - -	- - -
ENSG00000163072	NOSTRIN	- - -	- - -	- - -	Yes	- - -	- - -	- - -	- - -	- - -	- - -	Yes	- - -	- - -	- - -	- - -	- - -	- - -
ENSG00000163121	NEURL3	- - -	- - -	Yes	- - -	- - -	- - -	- - -	Yes	- - -	- - -	Yes	- - -	- - -	- - -	- - -	- - -	- - -
ENSG00000163191	S100A11	- - -	- - -	- - -	Yes	- - -	- - -	Yes	- - -	- - -	- - -	- - -	- - -	- - -	- - -	- - -	- - -	- - -
ENSG00000163219	ARHGAP25	- - -	- - -	- - -	Yes	- - -	- - -	- - -	- - -	- - -	- - -	Yes	- - -	- - -	- - -	- - -	- - -	- - -
ENSG00000163462	TRIM46	- - -	Yes	- - -	- - -	- - -	- - -	- - -	- - -	- - -	- - -	- - -	- - -	Yes	- - -	- - -	- - -	- - -
ENSG00000163513	TGFBR2	- - -	- - -	- - -	Yes	- - -	- - -	- - -	Yes	- - -	- - -	- - -	- - -	- - -	- - -	- - -	- - -	- - -
ENSG00000163565	IFI16	- - -	- - -	- - -	Yes	- - -	- - -	Yes	- - -	- - -	- - -	Yes	- - -	- - -	- - -	- - -	- - -	- - -
ENSG00000163630	SYNPR	- - -	- - -	- - -	- - -	Yes	- - -	- - -	- - -	- - -	Yes	- - -	- - -	- - -	- - -	- - -	- - -	- - -
ENSG00000163694	RBM47	- - -	- - -	- - -	Yes	- - -	- - -	Yes	- - -	- - -	- - -	Yes	- - -	- - -	- - -	- - -	- - -	- - -
ENSG00000163755	HPS3	Yes	- - -	- - -	- - -	- - -	- - -	Yes	- - -	- - -	- - -	- - -	- - -	- - -	- - -	- - -	- - -	- - -
ENSG00000163840	DTX3L	- - -	- - -	- - -	Yes	- - -	- - -	- - -	- - -	- - -	- - -	Yes	- - -	- - -	- - -	- - -	- - -	- - -
ENSG00000163884	KLF15	- - -	Yes	- - -	- - -	- - -	- - -	Yes	- - -	- - -	- - -	- - -	Yes	- - -	- - -	- - -	- - -	- - -
ENSG00000163888	CAMK2N2	Yes	- - -	- - -	- - -	- - -	- - -	- - -	- - -	- - -	- - -	- - -	- - -	- - -	Yes	- - -	- - -	- - -
ENSG00000163960	UBXN7	- - -	Yes	- - -	- - -	- - -	- - -	- - -	Yes	- - -	- - -	- - -	- - -	- - -	- - -	- - -	- - -	- - -
ENSG00000164007	CLDN19	- - -	- - -	Yes	- - -	- - -	- - -	- - -	- - -	- - -	- - -	- - -	- - -	- - -	- - -	- - -	Yes	- - -
ENSG00000164061	BSN	- - -	- - -	- - -	Yes	- - -	- - -	- - -	- - -	- - -	- - -	- - -	- - -	- - -	Yes	- - -	- - -	- - -
ENSG00000164114	MAP9	- - -	- - -	- - -	- - -	- - -	Yes	- - -	- - -	- - -	- - -	- - -	- - -	- - -	Yes	- - -	- - -	- - -
ENSG00000164175	SLC45A2	Yes	- - -	- - -	- - -	- - -	- - -	- - -	Yes	- - -	- - -	- - -	- - -	- - -	- - -	- - -	- - -	- - -
ENSG00000164303	ENPP6	- - -	- - -	- - -	- - -	- - -	Yes	- - -	- - -	- - -	- - -	- - -	- - -	- - -	- - -	- - -	- - -	Yes
ENSG00000164326	CARTPT	- - -	- - -	- - -	- - -	- - -	Yes	- - -	Yes	- - -	- - -	- - -	- - -	- - -	- - -	- - -	- - -	- - -
ENSG00000164488	DACT2	- - -	- - -	- - -	- - -	Yes	- - -	- - -	- - -	- - -	- - -	- - -	- - -	- - -	Yes	- - -	- - -	- - -
ENSG00000164638	SLC29A4	Yes	- - -	- - -	- - -	- - -	- - -	- - -	- - -	- - -	- - -	- - -	- - -	Yes	- - -	- - -	- - -	- - -
ENSG00000164707	SLC13A4	Yes	- - -	- - -	- - -	- - -	- - -	- - -	- - -	- - -	- - -	- - -	Yes	- - -	- - -	- - -	- - -	- - -
ENSG00000164776	PHKG1	- - -	- - -	- - -	Yes	- - -	- - -	- - -	- - -	- - -	- - -	- - -	Yes	- - -	- - -	- - -	- - -	- - -
ENSG00000164930	FZD6	Yes	- - -	- - -	- - -	- - -	- - -	- - -	Yes	- - -	- - -	- - -	Yes	- - -	- - -	- - -	- - -	- - -
ENSG00000165025	SYK	- - -	- - -	- - -	Yes	- - -	- - -	Yes	- - -	- - -	- - -	Yes	- - -	- - -	- - -	- - -	- - -	- - -
ENSG00000165115	KIF27	- - -	Yes	- - -	- - -	- - -	- - -	- - -	- - -	- - -	- - -	- - -	Yes	- - -	- - -	- - -	- - -	- - -
ENSG00000165168	CYBB	- - -	- - -	- - -	Yes	- - -	- - -	Yes	- - -	- - -	- - -	Yes	- - -	- - -	- - -	- - -	- - -	- - -
ENSG00000165300	SLITRK5	- - -	- - -	- - -	- - -	Yes	- - -	Yes	- - -	- - -	- - -	- - -	- - -	- - -	- - -	- - -	- - -	- - -
ENSG00000166250	CLMP	- - -	- - -	- - -	- - -	- - -	Yes	- - -	- - -	- - -	- - -	- - -	- - -	Yes	- - -	- - -	- - -	- - -
ENSG00000166289	PLEKHF1	Yes	- - -	- - -	- - -	- - -	- - -	- - -	- - -	- - -	- - -	- - -	Yes	- - -	- - -	- - -	- - -	- - -
ENSG00000166323	C11orf65	Yes	Yes	- - -	- - -	- - -	- - -	- - -	- - -	- - -	- - -	- - -	Yes	- - -	- - -	- - -	- - -	- - -
ENSG00000166450	PRTG	- - -	- - -	Yes	- - -	- - -	- - -	- - -	- - -	- - -	- - -	- - -	Yes	- - -	- - -	- - -	- - -	- - -
ENSG00000166682	TMPRSS5	- - -	- - -	- - -	Yes	Yes	Yes	Yes	- - -	- - -	- - -	- - -	- - -	- - -	- - -	- - -	- - -	Yes
ENSG00000166710	B2M	- - -	- - -	- - -	Yes	- - -	- - -	- - -	- - -	- - -	- - -	Yes	- - -	- - -	- - -	- - -	- - -	- - -
ENSG00000167103	PIP5KL1	- - -	- - -	Yes	- - -	- - -	- - -	- - -	- - -	- - -	- - -	- - -	- - -	- - -	Yes	- - -	- - -	- - -
ENSG00000167157	PRRX2	Yes	- - -	- - -	- - -	- - -	- - -	- - -	- - -	- - -	- - -	- - -	Yes	- - -	- - -	- - -	- - -	- - -
ENSG00000167208	SNX20	- - -	- - -	- - -	Yes	- - -	- - -	Yes	- - -	- - -	- - -	Yes	- - -	- - -	- - -	- - -	- - -	- - -
ENSG00000167281	RBFOX3	- - -	- - -	- - -	Yes	- - -	- - -	- - -	- - -	- - -	- - -	- - -	- - -	- - -	Yes	- - -	- - -	- - -
ENSG00000167553	TUBA1C	- - -	- - -	- - -	Yes	- - -	- - -	Yes	- - -	- - -	- - -	- - -	- - -	- - -	- - -	- - -	- - -	- - -
ENSG00000167641	PPP1R14A	- - -	- - -	- - -	Yes	- - -	- - -	- - -	- - -	- - -	- - -	- - -	- - -	- - -	- - -	- - -	Yes	- - -
ENSG00000167664	TMIGD2	- - -	- - -	Yes	- - -	- - -	- - -	Yes	- - -	- - -	- - -	- - -	- - -	- - -	- - -	- - -	- - -	- - -
ENSG00000167702	KIFC2	- - -	- - -	- - -	Yes	- - -	- - -	- - -	- - -	- - -	- - -	- - -	- - -	- - -	Yes	- - -	- - -	- - -
ENSG00000167851	CD300A	- - -	- - -	- - -	Yes	- - -	- - -	Yes	Yes	- - -	- - -	Yes	- - -	- - -	- - -	- - -	- - -	- - -
ENSG00000167889	MGAT5B	- - -	- - -	- - -	Yes	- - -	- - -	- - -	- - -	- - -	- - -	- - -	- - -	Yes	- - -	- - -	- - -	- - -
ENSG00000168038	ULK4	Yes	- - -	- - -	- - -	- - -	- - -	- - -	Yes	- - -	- - -	- - -	Yes	- - -	- - -	- - -	- - -	- - -
ENSG00000168081	PNOC	- - -	- - -	Yes	- - -	- - -	- - -	Yes	- - -	- - -	- - -	- - -	- - -	- - -	Yes	- - -	- - -	- - -
ENSG00000168124	OR1F1	Yes	- - -	- - -	- - -	- - -	- - -	- - -	Yes	- - -	- - -	- - -	- - -	- - -	- - -	- - -	- - -	- - -
ENSG00000168135	KCNJ4	- - -	- - -	- - -	Yes	Yes	- - -	- - -	- - -	- - -	- - -	- - -	- - -	- - -	Yes	- - -	- - -	- - -
ENSG00000168309	FAM107A	- - -	Yes	- - -	- - -	- - -	- - -	- - -	- - -	- - -	- - -	- - -	Yes	- - -	- - -	- - -	- - -	- - -
ENSG00000168314	MOBP	- - -	- - -	- - -	Yes	- - -	- - -	- - -	- - -	- - -	- - -	- - -	- - -	- - -	- - -	- - -	Yes	- - -
ENSG00000168329	CX3CR1	Yes	- - -	- - -	- - -	- - -	- - -	Yes	- - -	- - -	- - -	Yes	- - -	- - -	- - -	- - -	- - -	- - -
ENSG00000168334	XIRP1	- - -	- - -	Yes	- - -	- - -	- - -	Yes	- - -	- - -	- - -	- - -	- - -	- - -	- - -	- - -	- - -	- - -
ENSG00000168421	RHOH	Yes	- - -	- - -	- - -	- - -	- - -	- - -	- - -	- - -	- - -	Yes	- - -	- - -	- - -	- - -	- - -	- - -
ENSG00000168539	CHRM1	- - -	Yes	- - -	- - -	- - -	- - -	- - -	- - -	- - -	- - -	- - -	- - -	- - -	Yes	- - -	- - -	- - -
ENSG00000168685	IL7R	- - -	- - -	- - -	- - -	- - -	Yes	- - -	- - -	- - -	- - -	Yes	- - -	- - -	- - -	- - -	- - -	- - -
ENSG00000168824	D4S234E	- - -	- - -	- - -	- - -	- - -	Yes	- - -	- - -	- - -	- - -	- - -	- - -	Yes	- - -	- - -	- - -	- - -
ENSG00000168843	FSTL5	- - -	- - -	- - -	- - -	- - -	Yes	- - -	Yes	- - -	- - -	- - -	- - -	- - -	Yes	- - -	- - -	- - -
ENSG00000168874	ATOH8	- - -	Yes	- - -	- - -	Yes	- - -	Yes	- - -	- - -	- - -	- - -	Yes	- - -	- - -	- - -	- - -	- - -
ENSG00000168993	CPLX1	- - -	- - -	- - -	Yes	Yes	- - -	- - -	- - -	- - -	- - -	- - -	- - -	- - -	Yes	- - -	- - -	- - -
ENSG00000169181	GSG1L	- - -	Yes	- - -	- - -	- - -	- - -	- - -	- - -	- - -	- - -	- - -	- - -	- - -	Yes	- - -	- - -	- - -
ENSG00000169184	MN1	- - -	Yes	- - -	Yes	- - -	- - -	- - -	- - -	- - -	- - -	- - -	- - -	Yes	- - -	- - -	- - -	- - -
ENSG00000169220	RGS14	- - -	- - -	- - -	Yes	Yes	- - -	- - -	- - -	- - -	- - -	Yes	- - -	- - -	- - -	- - -	- - -	- - -
ENSG00000169330	KIAA1024	- - -	- - -	- - -	Yes	- - -	Yes	- - -	- - -	- - -	- - -	- - -	- - -	- - -	Yes	- - -	- - -	- - -
ENSG00000169375	SIN3A	- - -	- - -	Yes	- - -	- - -	- - -	- - -	Yes	- - -	- - -	- - -	- - -	- - -	- - -	- - -	- - -	- - -
ENSG00000169385	RNASE2	- - -	- - -	- - -	Yes	- - -	- - -	Yes	- - -	- - -	- - -	- - -	- - -	- - -	- - -	- - -	- - -	- - -
ENSG00000169403	PTAFR	- - -	- - -	- - -	Yes	- - -	- - -	Yes	- - -	- - -	- - -	Yes	- - -	- - -	- - -	- - -	- - -	- - -
ENSG00000169508	GPR183	- - -	- - -	- - -	- - -	Yes	- - -	- - -	- - -	- - -	- - -	Yes	- - -	- - -	- - -	- - -	- - -	- - -
ENSG00000169896	ITGAM	- - -	- - -	- - -	Yes	- - -	- - -	Yes	- - -	- - -	- - -	Yes	- - -	- - -	- - -	- - -	- - -	- - -
ENSG00000169908	TM4SF1	- - -	Yes	- - -	Yes	- - -	- - -	Yes	- - -	- - -	- - -	- - -	Yes	- - -	- - -	- - -	- - -	- - -
ENSG00000170293	CMTM8	- - -	- - -	Yes	- - -	- - -	- - -	Yes	Yes	- - -	- - -	- - -	- - -	- - -	- - -	- - -	- - -	- - -
ENSG00000170323	FABP4	- - -	- - -	Yes	- - -	- - -	- - -	- - -	- - -	- - -	- - -	Yes	- - -	- - -	- - -	- - -	- - -	- - -
ENSG00000170345	FOS	- - -	- - -	- - -	- - -	Yes	- - -	Yes	- - -	- - -	- - -	- - -	- - -	- - -	- - -	- - -	- - -	- - -
ENSG00000170396	ZNF804A	- - -	- - -	- - -	- - -	- - -	Yes	- - -	- - -	- - -	- - -	- - -	- - -	- - -	Yes	- - -	- - -	- - -
ENSG00000170485	NPAS2	- - -	Yes	- - -	- - -	- - -	- - -	- - -	- - -	- - -	- - -	- - -	- - -	- - -	Yes	- - -	- - -	- - -
ENSG00000170584	NUDCD2	Yes	- - -	- - -	- - -	- - -	- - -	- - -	Yes	- - -	- - -	- - -	- - -	- - -	- - -	- - -	- - -	- - -
ENSG00000171450	CDK5R2	- - -	- - -	- - -	Yes	- - -	- - -	- - -	- - -	- - -	- - -	- - -	- - -	- - -	Yes	- - -	- - -	- - -
ENSG00000171631	P2RY6	- - -	- - -	- - -	Yes	- - -	- - -	- - -	- - -	- - -	- - -	Yes	- - -	- - -	- - -	- - -	- - -	- - -
ENSG00000171724	VAT1L	- - -	- - -	- - -	- - -	- - -	Yes	- - -	Yes	- - -	- - -	- - -	- - -	- - -	- - -	- - -	- - -	- - -
ENSG00000171798	KNDC1	- - -	- - -	- - -	Yes	- - -	- - -	- - -	Yes	- - -	- - -	- - -	- - -	- - -	- - -	- - -	Yes	- - -
ENSG00000171813	PWWP2B	Yes	- - -	- - -	Yes	- - -	- - -	- - -	Yes	- - -	- - -	Yes	- - -	- - -	- - -	- - -	- - -	- - -
ENSG00000171860	C3AR1	- - -	- - -	- - -	Yes	- - -	- - -	Yes	- - -	- - -	- - -	Yes	- - -	- - -	- - -	- - -	- - -	- - -
ENSG00000171951	SCG2	- - -	- - -	- - -	- - -	- - -	Yes	- - -	- - -	- - -	- - -	- - -	- - -	- - -	Yes	- - -	- - -	- - -
ENSG00000172137	CALB2	- - -	- - -	- - -	- - -	- - -	Yes	- - -	- - -	- - -	- - -	- - -	- - -	- - -	Yes	- - -	- - -	- - -
ENSG00000172232	AZU1	- - -	Yes	- - -	- - -	- - -	- - -	Yes	- - -	- - -	- - -	- - -	- - -	- - -	- - -	- - -	- - -	- - -
ENSG00000172716	SLFN11	- - -	- - -	- - -	Yes	- - -	- - -	- - -	- - -	- - -	- - -	Yes	- - -	- - -	- - -	- - -	- - -	- - -
ENSG00000173110	HSPA6	- - -	- - -	- - -	- - -	Yes	- - -	Yes	- - -	- - -	- - -	- - -	- - -	- - -	- - -	- - -	- - -	- - -
ENSG00000173156	RHOD	Yes	- - -	- - -	- - -	- - -	- - -	Yes	- - -	- - -	- - -	- - -	- - -	- - -	- - -	- - -	- - -	- - -
ENSG00000173338	KCNK7	- - -	- - -	Yes	- - -	- - -	- - -	- - -	- - -	- - -	- - -	- - -	Yes	- - -	- - -	- - -	- - -	- - -
ENSG00000173369	C1QB	- - -	- - -	- - -	Yes	- - -	- - -	Yes	- - -	- - -	- - -	Yes	- - -	- - -	- - -	- - -	- - -	- - -
ENSG00000173530	TNFRSF10D	- - -	- - -	- - -	Yes	- - -	- - -	Yes	- - -	- - -	- - -	- - -	- - -	- - -	- - -	- - -	- - -	- - -
ENSG00000173898	SPTBN2	- - -	- - -	- - -	Yes	- - -	- - -	- - -	- - -	- - -	- - -	- - -	- - -	- - -	Yes	- - -	- - -	- - -
ENSG00000174348	PODN	- - -	- - -	- - -	Yes	- - -	- - -	Yes	- - -	- - -	- - -	- - -	- - -	- - -	- - -	- - -	- - -	- - -
ENSG00000174371	EXO1	- - -	- - -	Yes	- - -	- - -	- - -	- - -	Yes	- - -	- - -	- - -	- - -	- - -	- - -	- - -	- - -	- - -
ENSG00000174576	NPAS4	- - -	- - -	- - -	Yes	Yes	Yes	Yes	- - -	- - -	- - -	- - -	- - -	- - -	Yes	- - -	- - -	- - -
ENSG00000174607	UGT8	- - -	- - -	- - -	Yes	- - -	- - -	- - -	- - -	- - -	- - -	- - -	- - -	- - -	- - -	- - -	Yes	- - -
ENSG00000174640	SLCO2A1	- - -	- - -	- - -	Yes	Yes	- - -	Yes	- - -	- - -	- - -	- - -	- - -	- - -	- - -	- - -	- - -	- - -
ENSG00000174871	CNIH2	- - -	- - -	- - -	Yes	- - -	- - -	- - -	- - -	- - -	- - -	- - -	- - -	Yes	- - -	- - -	- - -	- - -
ENSG00000174939	ASPHD1	- - -	- - -	- - -	Yes	- - -	- - -	- - -	Yes	- - -	- - -	- - -	- - -	- - -	Yes	- - -	- - -	- - -
ENSG00000174944	P2RY14	- - -	Yes	- - -	- - -	- - -	- - -	- - -	- - -	- - -	- - -	Yes	- - -	- - -	- - -	- - -	- - -	- - -
ENSG00000175155	YPEL2	- - -	- - -	Yes	- - -	- - -	- - -	- - -	- - -	- - -	- - -	- - -	- - -	- - -	- - -	- - -	Yes	- - -
ENSG00000175161	CADM2	- - -	- - -	- - -	Yes	- - -	- - -	- - -	Yes	- - -	- - -	- - -	- - -	- - -	- - -	- - -	- - -	- - -
ENSG00000175264	CHST1	- - -	- - -	- - -	Yes	- - -	- - -	- - -	- - -	- - -	- - -	- - -	- - -	- - -	Yes	- - -	- - -	- - -
ENSG00000175267	VWA3A	- - -	- - -	- - -	- - -	- - -	Yes	- - -	Yes	- - -	- - -	- - -	Yes	- - -	- - -	- - -	- - -	- - -
ENSG00000175352	NRIP3	- - -	- - -	Yes	- - -	- - -	Yes	- - -	- - -	- - -	- - -	- - -	- - -	- - -	Yes	- - -	- - -	- - -
ENSG00000175538	KCNE3	Yes	- - -	- - -	Yes	- - -	- - -	- - -	- - -	- - -	- - -	Yes	- - -	- - -	- - -	- - -	- - -	- - -
ENSG00000175567	UCP2	- - -	- - -	- - -	Yes	- - -	- - -	Yes	- - -	- - -	- - -	Yes	- - -	- - -	- - -	- - -	- - -	- - -
ENSG00000175906	ARL4D	- - -	- - -	- - -	Yes	Yes	- - -	- - -	- - -	- - -	- - -	- - -	- - -	- - -	Yes	- - -	- - -	- - -
ENSG00000176390	CRLF3	- - -	- - -	Yes	- - -	- - -	- - -	- - -	Yes	- - -	- - -	- - -	- - -	- - -	- - -	- - -	- - -	- - -
ENSG00000176454	LPCAT4	- - -	Yes	- - -	- - -	- - -	- - -	- - -	Yes	- - -	- - -	- - -	- - -	- - -	- - -	- - -	- - -	- - -
ENSG00000176919	C8G	- - -	Yes	- - -	- - -	- - -	- - -	- - -	Yes	- - -	- - -	- - -	- - -	- - -	- - -	- - -	- - -	- - -
ENSG00000177409	SAMD9L	- - -	- - -	- - -	Yes	- - -	- - -	- - -	- - -	- - -	- - -	Yes	- - -	- - -	- - -	- - -	- - -	- - -
ENSG00000177425	PAWR	Yes	- - -	Yes	- - -	- - -	- - -	- - -	- - -	- - -	- - -	- - -	Yes	- - -	- - -	- - -	- - -	- - -
ENSG00000178033	FAM26E	- - -	Yes	- - -	- - -	- - -	- - -	- - -	- - -	- - -	- - -	- - -	Yes	- - -	- - -	- - -	- - -	- - -
ENSG00000178662	CSRNP3	- - -	- - -	- - -	- - -	- - -	Yes	- - -	- - -	- - -	- - -	- - -	- - -	- - -	Yes	- - -	- - -	- - -
ENSG00000178685	PARP10	Yes	- - -	- - -	- - -	- - -	- - -	- - -	- - -	- - -	- - -	Yes	- - -	- - -	- - -	- - -	- - -	- - -
ENSG00000178691	SUZ12	Yes	- - -	- - -	- - -	- - -	- - -	- - -	Yes	- - -	- - -	- - -	- - -	- - -	- - -	- - -	- - -	- - -
ENSG00000178802	MPI	Yes	- - -	- - -	- - -	- - -	- - -	- - -	Yes	- - -	- - -	- - -	- - -	- - -	- - -	- - -	- - -	- - -
ENSG00000179344	HLA-DQB1	- - -	- - -	- - -	Yes	- - -	Yes	Yes	- - -	- - -	- - -	- - -	- - -	- - -	- - -	- - -	- - -	- - -
ENSG00000179542	SLITRK4	- - -	- - -	- - -	- - -	- - -	Yes	- - -	- - -	- - -	- - -	- - -	- - -	- - -	Yes	- - -	- - -	- - -
ENSG00000179593	ALOX15B	- - -	- - -	- - -	Yes	- - -	- - -	Yes	- - -	- - -	- - -	- - -	- - -	- - -	- - -	- - -	- - -	- - -
ENSG00000179776	CDH5	- - -	- - -	Yes	- - -	- - -	- - -	- - -	- - -	- - -	- - -	- - -	Yes	- - -	- - -	- - -	- - -	- - -
ENSG00000179826	MRGPRX3	Yes	- - -	- - -	- - -	- - -	- - -	- - -	- - -	- - -	Yes	- - -	- - -	- - -	- - -	- - -	- - -	- - -
ENSG00000180209	MYLPF	Yes	- - -	- - -	- - -	- - -	- - -	- - -	- - -	- - -	- - -	- - -	- - -	- - -	- - -	- - -	- - -	Yes
ENSG00000180340	FZD2	- - -	- - -	- - -	Yes	- - -	- - -	- - -	- - -	- - -	- - -	- - -	Yes	- - -	- - -	- - -	- - -	- - -
ENSG00000180353	HCLS1	- - -	- - -	- - -	Yes	- - -	- - -	Yes	- - -	- - -	- - -	Yes	- - -	- - -	- - -	- - -	- - -	- - -
ENSG00000180739	S1PR5	- - -	- - -	- - -	Yes	- - -	- - -	- - -	- - -	- - -	- - -	- - -	- - -	- - -	- - -	- - -	Yes	- - -
ENSG00000180938	ZNF572	- - -	Yes	- - -	- - -	- - -	- - -	- - -	Yes	- - -	- - -	- - -	- - -	- - -	- - -	- - -	- - -	- - -
ENSG00000181072	CHRM2	- - -	- - -	- - -	- - -	- - -	Yes	Yes	- - -	- - -	- - -	- - -	- - -	- - -	Yes	- - -	- - -	- - -
ENSG00000181085	MAPK15	- - -	- - -	- - -	- - -	- - -	Yes	- - -	- - -	- - -	- - -	- - -	Yes	- - -	- - -	- - -	- - -	- - -
ENSG00000181378	CCDC108	- - -	Yes	- - -	- - -	- - -	- - -	- - -	- - -	Yes	- - -	- - -	Yes	- - -	- - -	- - -	- - -	- - -
ENSG00000181418	DDN	- - -	- - -	- - -	Yes	Yes	- - -	- - -	- - -	- - -	- - -	Yes	- - -	- - -	Yes	- - -	- - -	- - -
ENSG00000181444	ZNF467	- - -	- - -	- - -	Yes	- - -	- - -	- - -	Yes	- - -	- - -	- - -	- - -	- - -	- - -	- - -	- - -	- - -
ENSG00000181804	SLC9A9	Yes	- - -	- - -	Yes	- - -	- - -	- - -	Yes	- - -	- - -	- - -	- - -	- - -	- - -	- - -	- - -	- - -
ENSG00000181826	RELL1	- - -	- - -	- - -	Yes	- - -	- - -	Yes	- - -	- - -	- - -	- - -	- - -	- - -	- - -	- - -	- - -	- - -
ENSG00000182010	RTKN2	- - -	- - -	- - -	Yes	- - -	- - -	- - -	- - -	- - -	Yes	- - -	- - -	- - -	- - -	- - -	- - -	- - -
ENSG00000182698	RESP18	Yes	- - -	- - -	- - -	- - -	- - -	Yes	- - -	- - -	- - -	- - -	- - -	- - -	Yes	- - -	- - -	- - -
ENSG00000182718	ANXA2	- - -	- - -	- - -	Yes	- - -	- - -	Yes	- - -	- - -	- - -	- - -	- - -	- - -	- - -	- - -	- - -	- - -
ENSG00000182836	PLCXD3	- - -	- - -	- - -	- - -	- - -	Yes	- - -	- - -	- - -	- - -	- - -	- - -	- - -	Yes	- - -	- - -	- - -
ENSG00000183092	BEGAIN	- - -	- - -	- - -	Yes	- - -	- - -	- - -	- - -	- - -	- - -	- - -	- - -	- - -	Yes	- - -	- - -	- - -
ENSG00000183230	CTNNA3	- - -	- - -	- - -	Yes	- - -	- - -	- - -	Yes	- - -	- - -	- - -	- - -	- - -	- - -	- - -	- - -	- - -
ENSG00000183379	SYNDIG1L	- - -	- - -	- - -	Yes	- - -	- - -	- - -	- - -	- - -	- - -	- - -	- - -	Yes	- - -	- - -	- - -	- - -
ENSG00000183654	MARCH11	Yes	- - -	- - -	- - -	- - -	- - -	- - -	- - -	- - -	- - -	- - -	- - -	- - -	Yes	- - -	- - -	- - -
ENSG00000183908	LRRC55	- - -	- - -	- - -	- - -	- - -	Yes	- - -	- - -	- - -	- - -	- - -	- - -	- - -	Yes	- - -	- - -	- - -
ENSG00000184156	KCNQ3	- - -	- - -	- - -	Yes	- - -	- - -	- - -	- - -	- - -	- - -	- - -	- - -	- - -	Yes	- - -	- - -	- - -
ENSG00000184371	CSF1	- - -	- - -	- - -	Yes	- - -	- - -	Yes	- - -	- - -	- - -	- - -	- - -	- - -	- - -	- - -	- - -	- - -
ENSG00000184574	LPAR5	Yes	- - -	- - -	- - -	- - -	- - -	Yes	- - -	- - -	- - -	- - -	- - -	- - -	- - -	- - -	- - -	- - -
ENSG00000184984	CHRM5	- - -	- - -	- - -	Yes	Yes	- - -	- - -	Yes	- - -	- - -	- - -	- - -	- - -	- - -	- - -	- - -	- - -
ENSG00000185404	SP140L	- - -	- - -	- - -	Yes	- - -	- - -	- - -	- - -	- - -	- - -	Yes	- - -	- - -	- - -	- - -	- - -	- - -
ENSG00000185860	C1orf110	- - -	- - -	- - -	- - -	- - -	Yes	- - -	- - -	- - -	- - -	- - -	Yes	- - -	- - -	- - -	- - -	- - -
ENSG00000185905	C16orf54	- - -	- - -	Yes	- - -	- - -	- - -	Yes	Yes	- - -	- - -	Yes	- - -	- - -	- - -	- - -	- - -	- - -
ENSG00000186204	CYP4F12	- - -	- - -	Yes	- - -	- - -	Yes	- - -	- - -	- - -	- - -	- - -	Yes	- - -	- - -	- - -	- - -	- - -
ENSG00000186479	RGS7BP	- - -	- - -	- - -	Yes	- - -	- - -	- - -	- - -	- - -	- - -	- - -	- - -	- - -	Yes	- - -	- - -	- - -
ENSG00000186517	ARHGAP30	- - -	- - -	- - -	Yes	- - -	- - -	Yes	- - -	- - -	- - -	Yes	- - -	- - -	- - -	- - -	- - -	- - -
ENSG00000186642	PDE2A	- - -	Yes	- - -	Yes	- - -	- - -	- - -	- - -	- - -	- - -	- - -	- - -	- - -	Yes	- - -	- - -	- - -
ENSG00000187080	OR2AK2	Yes	- - -	- - -	- - -	- - -	- - -	- - -	Yes	- - -	- - -	- - -	- - -	- - -	- - -	- - -	- - -	- - -
ENSG00000187554	TLR5	- - -	- - -	- - -	Yes	- - -	- - -	Yes	- - -	- - -	- - -	- - -	- - -	- - -	- - -	- - -	- - -	- - -
ENSG00000187608	ISG15	- - -	- - -	- - -	- - -	Yes	- - -	- - -	- - -	- - -	- - -	Yes	- - -	- - -	- - -	- - -	- - -	- - -
ENSG00000187730	GABRD	- - -	- - -	- - -	Yes	- - -	- - -	- - -	- - -	- - -	- - -	- - -	- - -	- - -	Yes	- - -	- - -	- - -
ENSG00000188269	OR7A5	- - -	- - -	- - -	Yes	- - -	- - -	Yes	- - -	- - -	- - -	- - -	- - -	- - -	- - -	- - -	- - -	- - -
ENSG00000188536	HBA2	- - -	- - -	- - -	Yes	Yes	- - -	Yes	- - -	- - -	- - -	- - -	- - -	Yes	- - -	- - -	- - -	- - -
ENSG00000188647	PTAR1	- - -	Yes	- - -	- - -	- - -	- - -	- - -	- - -	- - -	- - -	Yes	- - -	- - -	- - -	- - -	- - -	- - -
ENSG00000188676	IDO2	- - -	- - -	Yes	- - -	- - -	- - -	- - -	- - -	- - -	Yes	- - -	- - -	- - -	- - -	- - -	- - -	- - -
ENSG00000188783	PRELP	- - -	- - -	- - -	Yes	- - -	- - -	- - -	- - -	- - -	- - -	- - -	Yes	- - -	- - -	- - -	- - -	- - -
ENSG00000188921	PTPLAD2	- - -	- - -	- - -	Yes	- - -	- - -	- - -	- - -	- - -	- - -	Yes	- - -	- - -	- - -	- - -	- - -	- - -
ENSG00000189056	RELN	- - -	- - -	- - -	- - -	- - -	Yes	- - -	- - -	- - -	- - -	- - -	- - -	- - -	Yes	- - -	- - -	- - -
ENSG00000189057	FAM111B	- - -	- - -	- - -	Yes	- - -	- - -	Yes	- - -	- - -	- - -	- - -	- - -	- - -	- - -	- - -	- - -	- - -
ENSG00000189143	CLDN4	- - -	- - -	Yes	- - -	- - -	- - -	- - -	Yes	- - -	- - -	- - -	- - -	- - -	- - -	- - -	- - -	- - -
ENSG00000189332	RP11-113D6.10	- - -	- - -	Yes	- - -	- - -	- - -	- - -	- - -	- - -	Yes	- - -	- - -	- - -	- - -	- - -	- - -	- - -
ENSG00000189334	S100A14	- - -	- - -	Yes	- - -	- - -	- - -	- - -	- - -	- - -	- - -	- - -	- - -	- - -	- - -	Yes	- - -	- - -
ENSG00000189350	FAM179A	- - -	- - -	- - -	- - -	- - -	Yes	- - -	- - -	- - -	- - -	- - -	Yes	- - -	- - -	- - -	- - -	- - -
ENSG00000196071	OR2L13	- - -	- - -	Yes	- - -	- - -	- - -	- - -	Yes	- - -	- - -	- - -	- - -	- - -	- - -	- - -	- - -	- - -
ENSG00000196172	ZNF681	- - -	Yes	- - -	- - -	- - -	- - -	- - -	Yes	- - -	- - -	- - -	- - -	- - -	- - -	- - -	- - -	- - -
ENSG00000196616	ADH1B	- - -	Yes	- - -	Yes	- - -	- - -	Yes	- - -	- - -	- - -	- - -	- - -	- - -	- - -	- - -	- - -	- - -
ENSG00000196735	HLA-DQA1	- - -	- - -	- - -	Yes	- - -	Yes	Yes	- - -	- - -	- - -	- - -	- - -	- - -	- - -	- - -	- - -	- - -
ENSG00000196932	TMEM26	- - -	- - -	- - -	- - -	Yes	- - -	- - -	- - -	- - -	- - -	Yes	- - -	- - -	- - -	- - -	- - -	- - -
ENSG00000196954	CASP4	- - -	- - -	- - -	Yes	- - -	- - -	Yes	Yes	- - -	- - -	Yes	- - -	- - -	- - -	- - -	- - -	- - -
ENSG00000197093	GAL3ST4	Yes	- - -	- - -	- - -	- - -	- - -	- - -	- - -	- - -	- - -	- - -	Yes	- - -	- - -	- - -	- - -	- - -
ENSG00000197106	SLC6A17	- - -	- - -	- - -	- - -	Yes	- - -	- - -	- - -	- - -	- - -	- - -	- - -	- - -	Yes	- - -	- - -	- - -
ENSG00000197142	ACSL5	- - -	- - -	- - -	Yes	- - -	- - -	Yes	- - -	- - -	- - -	- - -	- - -	- - -	- - -	- - -	- - -	- - -
ENSG00000197249	SERPINA1	- - -	- - -	- - -	Yes	- - -	- - -	Yes	- - -	- - -	- - -	- - -	- - -	- - -	- - -	- - -	- - -	- - -
ENSG00000197321	SVIL	- - -	- - -	- - -	Yes	- - -	- - -	- - -	- - -	- - -	Yes	- - -	- - -	- - -	- - -	- - -	- - -	- - -
ENSG00000197405	C5AR1	- - -	- - -	- - -	- - -	Yes	- - -	Yes	- - -	- - -	- - -	Yes	- - -	- - -	- - -	- - -	- - -	- - -
ENSG00000197410	DCHS2	- - -	- - -	- - -	- - -	Yes	- - -	Yes	- - -	- - -	- - -	- - -	- - -	- - -	- - -	- - -	- - -	- - -
ENSG00000197457	STMN3	- - -	- - -	- - -	Yes	- - -	- - -	- - -	- - -	- - -	- - -	- - -	- - -	Yes	- - -	- - -	- - -	- - -
ENSG00000197769	MAP1LC3C	Yes	- - -	- - -	- - -	- - -	- - -	- - -	Yes	- - -	- - -	- - -	- - -	- - -	- - -	- - -	- - -	- - -
ENSG00000197977	ELOVL2	Yes	- - -	- - -	- - -	- - -	- - -	- - -	- - -	- - -	- - -	- - -	- - -	Yes	- - -	- - -	- - -	- - -
ENSG00000198019	FCGR1B	- - -	- - -	- - -	Yes	- - -	- - -	Yes	- - -	- - -	- - -	- - -	- - -	- - -	- - -	- - -	- - -	- - -
ENSG00000198075	SULT1C4	- - -	Yes	- - -	- - -	- - -	- - -	- - -	Yes	- - -	- - -	- - -	- - -	- - -	- - -	- - -	- - -	- - -
ENSG00000198435	NRARP	- - -	- - -	- - -	Yes	Yes	- - -	- - -	Yes	- - -	- - -	- - -	- - -	- - -	- - -	- - -	- - -	- - -
ENSG00000198576	ARC	- - -	- - -	- - -	Yes	Yes	- - -	- - -	- - -	- - -	- - -	- - -	- - -	- - -	- - -	- - -	Yes	- - -
ENSG00000198601	OR2M2	- - -	- - -	Yes	- - -	- - -	- - -	- - -	Yes	- - -	- - -	- - -	- - -	- - -	- - -	- - -	- - -	- - -
ENSG00000198682	PAPSS2	- - -	Yes	- - -	Yes	- - -	- - -	Yes	- - -	- - -	- - -	- - -	Yes	- - -	- - -	- - -	- - -	- - -
ENSG00000198885	ITPRIPL1	Yes	- - -	- - -	- - -	- - -	- - -	- - -	Yes	- - -	- - -	- - -	- - -	- - -	- - -	- - -	- - -	- - -
ENSG00000198944	SOWAHA	- - -	- - -	- - -	Yes	- - -	- - -	- - -	- - -	- - -	- - -	- - -	- - -	- - -	Yes	- - -	- - -	- - -
ENSG00000201943	SNORD115-10	- - -	- - -	Yes	- - -	- - -	- - -	- - -	Yes	- - -	- - -	- - -	- - -	- - -	- - -	- - -	- - -	- - -
ENSG00000201998	SNORA23	- - -	- - -	- - -	Yes	- - -	Yes	- - -	- - -	- - -	- - -	- - -	- - -	- - -	- - -	Yes	- - -	- - -
ENSG00000203710	CR1	- - -	- - -	- - -	Yes	- - -	- - -	- - -	- - -	Yes	- - -	- - -	- - -	- - -	- - -	- - -	- - -	- - -
ENSG00000203747	FCGR3A	- - -	- - -	- - -	Yes	- - -	- - -	Yes	- - -	- - -	- - -	Yes	- - -	- - -	- - -	- - -	- - -	- - -
ENSG00000204060	FOXO6	- - -	- - -	- - -	Yes	- - -	- - -	- - -	- - -	- - -	- - -	- - -	- - -	Yes	- - -	- - -	- - -	- - -
ENSG00000204103	MAFB	- - -	- - -	- - -	Yes	- - -	- - -	Yes	- - -	- - -	- - -	- - -	- - -	- - -	- - -	- - -	- - -	- - -
ENSG00000204252	HLA-DOA	- - -	- - -	- - -	Yes	- - -	- - -	Yes	- - -	- - -	- - -	Yes	- - -	- - -	- - -	- - -	- - -	- - -
ENSG00000204287	HLA-DRA	- - -	- - -	- - -	Yes	Yes	- - -	Yes	- - -	- - -	- - -	- - -	- - -	- - -	- - -	- - -	- - -	- - -
ENSG00000204347	BTBD17	Yes	- - -	- - -	- - -	- - -	- - -	Yes	Yes	- - -	- - -	- - -	- - -	- - -	- - -	- - -	- - -	- - -
ENSG00000204531	POU5F1	- - -	Yes	- - -	- - -	- - -	- - -	- - -	- - -	- - -	- - -	- - -	- - -	- - -	Yes	- - -	- - -	- - -
ENSG00000205279	CTXN3	- - -	- - -	- - -	- - -	- - -	Yes	Yes	- - -	- - -	- - -	- - -	- - -	- - -	- - -	- - -	- - -	- - -
ENSG00000205403	CFI	- - -	- - -	- - -	Yes	- - -	- - -	Yes	- - -	- - -	- - -	- - -	Yes	- - -	- - -	- - -	- - -	- - -
ENSG00000205502	C2CD4B	- - -	- - -	Yes	- - -	- - -	- - -	Yes	- - -	- - -	- - -	- - -	- - -	- - -	Yes	- - -	- - -	- - -
ENSG00000206172	HBA1	- - -	- - -	- - -	Yes	Yes	- - -	Yes	- - -	- - -	- - -	- - -	- - -	- - -	- - -	- - -	- - -	- - -
ENSG00000207093	SNORD116-8	- - -	- - -	- - -	Yes	- - -	- - -	- - -	Yes	- - -	- - -	- - -	- - -	- - -	- - -	- - -	- - -	- - -
ENSG00000207174	SNORD116-15	- - -	- - -	- - -	Yes	- - -	- - -	- - -	Yes	- - -	- - -	- - -	- - -	- - -	- - -	- - -	- - -	- - -
ENSG00000207263	SNORD116-16	- - -	- - -	- - -	Yes	- - -	- - -	- - -	Yes	- - -	- - -	- - -	- - -	- - -	- - -	- - -	- - -	- - -
ENSG00000207375	SNORD116-23	- - -	- - -	- - -	Yes	- - -	- - -	- - -	Yes	- - -	- - -	- - -	- - -	- - -	- - -	- - -	- - -	- - -
ENSG00000207445	SNORD15B	- - -	- - -	- - -	- - -	Yes	- - -	- - -	- - -	- - -	- - -	- - -	- - -	- - -	- - -	- - -	- - -	Yes
ENSG00000211448	DIO2	- - -	- - -	- - -	Yes	Yes	- - -	Yes	- - -	- - -	- - -	- - -	- - -	- - -	- - -	- - -	- - -	- - -
ENSG00000224389	C4B	- - -	- - -	- - -	Yes	- - -	- - -	Yes	- - -	- - -	- - -	- - -	- - -	- - -	- - -	- - -	- - -	- - -
ENSG00000224597	SVIL-AS1	- - -	- - -	Yes	- - -	- - -	- - -	- - -	- - -	- - -	Yes	- - -	- - -	- - -	- - -	- - -	- - -	- - -
ENSG00000227507	LTB	Yes	- - -	- - -	- - -	- - -	- - -	- - -	- - -	- - -	- - -	Yes	- - -	- - -	- - -	- - -	- - -	- - -
ENSG00000230062	ANKRD66	- - -	- - -	- - -	- - -	- - -	Yes	- - -	- - -	- - -	- - -	- - -	Yes	- - -	- - -	- - -	- - -	- - -
ENSG00000231389	HLA-DPA1	- - -	- - -	- - -	Yes	- - -	- - -	Yes	- - -	- - -	Yes	- - -	- - -	- - -	- - -	- - -	- - -	- - -
ENSG00000232810	TNF	- - -	- - -	- - -	Yes	- - -	- - -	Yes	- - -	- - -	- - -	Yes	- - -	- - -	- - -	- - -	- - -	- - -
ENSG00000235750	KIAA0040	- - -	- - -	- - -	Yes	- - -	- - -	- - -	- - -	- - -	- - -	- - -	Yes	- - -	- - -	- - -	- - -	- - -
ENSG00000237187	NR2F1-AS1	- - -	- - -	Yes	- - -	- - -	- - -	- - -	Yes	- - -	- - -	- - -	- - -	- - -	- - -	- - -	- - -	- - -
ENSG00000244734	HBB	- - -	- - -	- - -	- - -	Yes	Yes	Yes	- - -	- - -	- - -	- - -	- - -	Yes	- - -	- - -	- - -	- - -
ENSG00000245848	CEBPA	Yes	- - -	- - -	- - -	- - -	- - -	- - -	- - -	- - -	- - -	Yes	- - -	- - -	- - -	- - -	- - -	- - -
ENSG00000246375	RP11-10L7.1	- - -	- - -	- - -	- - -	- - -	Yes	- - -	- - -	- - -	- - -	Yes	- - -	- - -	- - -	- - -	- - -	- - -
ENSG00000249437	NAIP	Yes	- - -	- - -	Yes	- - -	- - -	- - -	- - -	- - -	- - -	Yes	- - -	- - -	- - -	- - -	- - -	- - -
ENSG00000251493	FOXD1	Yes	- - -	- - -	- - -	- - -	- - -	- - -	- - -	- - -	- - -	- - -	Yes	- - -	- - -	- - -	- - -	- - -
ENSG00000254087	LYN	- - -	- - -	- - -	Yes	- - -	- - -	Yes	- - -	- - -	- - -	- - -	- - -	- - -	- - -	- - -	- - -	- - -
ENSG00000254535	PABPC4L	- - -	- - -	Yes	- - -	- - -	- - -	- - -	- - -	- - -	- - -	- - -	Yes	- - -	- - -	- - -	- - -	- - -
ENSG00000258227	CLEC5A	- - -	- - -	- - -	- - -	- - -	Yes	Yes	- - -	- - -	- - -	Yes	- - -	- - -	- - -	- - -	- - -	- - -
ENSG00000261371	PECAM1	- - -	- - -	- - -	Yes	- - -	- - -	- - -	- - -	- - -	- - -	Yes	- - -	- - -	- - -	- - -	- - -	- - -
ENSG00000261678	SCRT1	- - -	- - -	Yes	Yes	- - -	- - -	- - -	- - -	- - -	- - -	- - -	- - -	Yes	- - -	- - -	- - -	- - -
ENSG00000263001	GTF2I	Yes	- - -	- - -	- - -	- - -	- - -	- - -	Yes	- - -	- - -	- - -	- - -	- - -	- - -	- - -	- - -	- - -
ENSG00000265107	GJA5	- - -	- - -	Yes	- - -	- - -	- - -	Yes	- - -	- - -	- - -	- - -	- - -	- - -	- - -	- - -	- - -	- - -
ENSG00000271503	CCL5	- - -	- - -	Yes	- - -	- - -	- - -	- - -	- - -	- - -	- - -	Yes	- - -	- - -	- - -	- - -	- - -	- - -
ENSG00000271605	MILR1	- - -	- - -	- - -	Yes	- - -	- - -	- - -	- - -	- - -	- - -	Yes	- - -	- - -	- - -	- - -	- - -	- - -
ENSG00000272031	ANKRD34A	- - -	Yes	- - -	Yes	- - -	- - -	- - -	- - -	- - -	- - -	- - -	- - -	- - -	Yes	- - -	- - -	- - -
ENSG00000273749	CYFIP1	- - -	- - -	- - -	Yes	- - -	- - -	- - -	Yes	- - -	- - -	- - -	- - -	- - -	- - -	- - -	- - -	- - -
ENSG00000274267	HIST1H3B	- - -	- - -	- - -	Yes	- - -	- - -	- - -	- - -	- - -	- - -	- - -	- - -	- - -	- - -	- - -	Yes	- - -
ENSG00000274602	PI4KAP1	- - -	- - -	- - -	- - -	Yes	Yes	- - -	Yes	- - -	- - -	- - -	- - -	- - -	- - -	- - -	- - -	- - -
ENSG00000275395	FCGBP	- - -	- - -	- - -	Yes	- - -	- - -	Yes	- - -	- - -	- - -	- - -	- - -	- - -	- - -	- - -	Yes	- - -
ENSG00000275700	AATF	- - -	- - -	Yes	- - -	- - -	- - -	- - -	Yes	- - -	- - -	- - -	- - -	- - -	- - -	- - -	- - -	- - -
ENSG00000275835	TUBGCP5	Yes	- - -	- - -	- - -	- - -	- - -	- - -	Yes	- - -	- - -	- - -	- - -	- - -	- - -	- - -	- - -	- - -
ENSG00000276550	HERC2P2	Yes	- - -	- - -	- - -	- - -	- - -	- - -	Yes	- - -	- - -	- - -	- - -	- - -	- - -	- - -	- - -	- - -
ENSG00000277399	GPR179	- - -	Yes	- - -	- - -	- - -	- - -	- - -	- - -	- - -	- - -	- - -	Yes	- - -	- - -	- - -	- - -	- - -
ENSG00000277586	NEFL	- - -	- - -	- - -	- - -	- - -	Yes	- - -	- - -	- - -	- - -	- - -	- - -	- - -	Yes	- - -	- - -	- - -

## Sheet: CNV
Ensembl_gene	gene_name	WGCNA_CN	WGCNA_PT	WGCNA_NAC	DEG_CN	DEG_PT	DEG_NAC	Tourette – RNA-seq	CNVs	de novo SNVs	GWAS	h2AdultMicroglia	h2Astrocytes	h2CorticNeurons05	h2CorticNeurons10	h2Oligodendroc01	h2Oligodendroc04	h2Oligodendroc25
ENSG00000115665	SLC5A7	- - -	- - -	- - -	- - -	- - -	Yes	Yes	Yes	- - -	- - -	- - -	- - -	- - -	- - -	- - -	- - -	- - -
ENSG00000122873	CISD1	- - -	- - -	- - -	- - -	- - -	Yes	- - -	Yes	- - -	- - -	- - -	- - -	- - -	- - -	- - -	- - -	- - -
ENSG00000125814	NAPB	- - -	- - -	- - -	- - -	- - -	Yes	Yes	Yes	- - -	- - -	- - -	- - -	- - -	Yes	- - -	- - -	- - -
ENSG00000144681	STAC	- - -	- - -	- - -	- - -	- - -	Yes	- - -	Yes	- - -	- - -	- - -	- - -	- - -	Yes	- - -	- - -	- - -
ENSG00000151229	SLC2A13	- - -	- - -	- - -	- - -	- - -	Yes	- - -	Yes	- - -	- - -	- - -	- - -	- - -	- - -	- - -	- - -	- - -
ENSG00000164326	CARTPT	- - -	- - -	- - -	- - -	- - -	Yes	- - -	Yes	- - -	- - -	- - -	- - -	- - -	- - -	- - -	- - -	- - -
ENSG00000168843	FSTL5	- - -	- - -	- - -	- - -	- - -	Yes	- - -	Yes	- - -	- - -	- - -	- - -	- - -	Yes	- - -	- - -	- - -
ENSG00000171724	VAT1L	- - -	- - -	- - -	- - -	- - -	Yes	- - -	Yes	- - -	- - -	- - -	- - -	- - -	- - -	- - -	- - -	- - -
ENSG00000175267	VWA3A	- - -	- - -	- - -	- - -	- - -	Yes	- - -	Yes	- - -	- - -	- - -	Yes	- - -	- - -	- - -	- - -	- - -
ENSG00000010318	PHF7	- - -	- - -	Yes	- - -	- - -	- - -	- - -	Yes	- - -	- - -	- - -	- - -	- - -	- - -	- - -	- - -	- - -
ENSG00000119523	ALG2	- - -	- - -	Yes	- - -	- - -	- - -	- - -	Yes	- - -	- - -	- - -	- - -	- - -	- - -	- - -	- - -	- - -
ENSG00000127928	GNGT1	- - -	- - -	Yes	- - -	- - -	- - -	- - -	Yes	- - -	- - -	- - -	- - -	- - -	- - -	- - -	- - -	- - -
ENSG00000130347	RTN4IP1	- - -	- - -	Yes	- - -	- - -	- - -	- - -	Yes	- - -	- - -	- - -	- - -	- - -	- - -	- - -	- - -	- - -
ENSG00000131389	SLC6A6	- - -	- - -	Yes	- - -	- - -	- - -	- - -	Yes	- - -	- - -	- - -	- - -	- - -	- - -	- - -	- - -	- - -
ENSG00000145113	MUC4	- - -	- - -	Yes	- - -	- - -	- - -	- - -	Yes	- - -	- - -	- - -	- - -	- - -	- - -	- - -	- - -	- - -
ENSG00000148053	NTRK2	- - -	- - -	Yes	- - -	- - -	- - -	- - -	Yes	- - -	- - -	- - -	- - -	- - -	- - -	- - -	- - -	- - -
ENSG00000149929	HIRIP3	- - -	- - -	Yes	- - -	- - -	- - -	- - -	Yes	- - -	- - -	- - -	- - -	- - -	- - -	- - -	- - -	- - -
ENSG00000153283	CD96	- - -	- - -	Yes	- - -	- - -	- - -	Yes	Yes	- - -	- - -	- - -	- - -	- - -	- - -	- - -	- - -	- - -
ENSG00000162727	OR2M5	- - -	- - -	Yes	- - -	- - -	- - -	- - -	Yes	- - -	- - -	- - -	- - -	- - -	- - -	- - -	- - -	- - -
ENSG00000163121	NEURL3	- - -	- - -	Yes	- - -	- - -	- - -	- - -	Yes	- - -	- - -	Yes	- - -	- - -	- - -	- - -	- - -	- - -
ENSG00000169375	SIN3A	- - -	- - -	Yes	- - -	- - -	- - -	- - -	Yes	- - -	- - -	- - -	- - -	- - -	- - -	- - -	- - -	- - -
ENSG00000170293	CMTM8	- - -	- - -	Yes	- - -	- - -	- - -	Yes	Yes	- - -	- - -	- - -	- - -	- - -	- - -	- - -	- - -	- - -
ENSG00000174371	EXO1	- - -	- - -	Yes	- - -	- - -	- - -	- - -	Yes	- - -	- - -	- - -	- - -	- - -	- - -	- - -	- - -	- - -
ENSG00000176390	CRLF3	- - -	- - -	Yes	- - -	- - -	- - -	- - -	Yes	- - -	- - -	- - -	- - -	- - -	- - -	- - -	- - -	- - -
ENSG00000185905	C16orf54	- - -	- - -	Yes	- - -	- - -	- - -	Yes	Yes	- - -	- - -	Yes	- - -	- - -	- - -	- - -	- - -	- - -
ENSG00000189143	CLDN4	- - -	- - -	Yes	- - -	- - -	- - -	- - -	Yes	- - -	- - -	- - -	- - -	- - -	- - -	- - -	- - -	- - -
ENSG00000196071	OR2L13	- - -	- - -	Yes	- - -	- - -	- - -	- - -	Yes	- - -	- - -	- - -	- - -	- - -	- - -	- - -	- - -	- - -
ENSG00000198601	OR2M2	- - -	- - -	Yes	- - -	- - -	- - -	- - -	Yes	- - -	- - -	- - -	- - -	- - -	- - -	- - -	- - -	- - -
ENSG00000201943	SNORD115-10	- - -	- - -	Yes	- - -	- - -	- - -	- - -	Yes	- - -	- - -	- - -	- - -	- - -	- - -	- - -	- - -	- - -
ENSG00000237187	NR2F1-AS1	- - -	- - -	Yes	- - -	- - -	- - -	- - -	Yes	- - -	- - -	- - -	- - -	- - -	- - -	- - -	- - -	- - -
ENSG00000275700	AATF	- - -	- - -	Yes	- - -	- - -	- - -	- - -	Yes	- - -	- - -	- - -	- - -	- - -	- - -	- - -	- - -	- - -
ENSG00000119508	NR4A3	- - -	- - -	- - -	- - -	Yes	- - -	- - -	Yes	- - -	- - -	- - -	- - -	- - -	- - -	- - -	- - -	- - -
ENSG00000274602	PI4KAP1	- - -	- - -	- - -	- - -	Yes	Yes	- - -	Yes	- - -	- - -	- - -	- - -	- - -	- - -	- - -	- - -	- - -
ENSG00000004799	PDK4	- - -	Yes	- - -	- - -	- - -	- - -	- - -	Yes	- - -	- - -	- - -	Yes	- - -	- - -	- - -	- - -	- - -
ENSG00000014919	COX15	- - -	Yes	- - -	- - -	- - -	- - -	- - -	Yes	- - -	- - -	- - -	- - -	- - -	- - -	- - -	- - -	- - -
ENSG00000066468	FGFR2	- - -	Yes	- - -	- - -	- - -	- - -	- - -	Yes	- - -	- - -	- - -	- - -	- - -	- - -	- - -	- - -	- - -
ENSG00000071189	SNX13	- - -	Yes	- - -	- - -	- - -	- - -	- - -	Yes	- - -	- - -	- - -	- - -	- - -	- - -	- - -	- - -	- - -
ENSG00000095574	IKZF5	- - -	Yes	- - -	- - -	- - -	- - -	- - -	Yes	- - -	- - -	- - -	- - -	- - -	- - -	- - -	- - -	- - -
ENSG00000099942	CRKL	- - -	Yes	- - -	- - -	- - -	- - -	- - -	Yes	- - -	- - -	- - -	- - -	- - -	- - -	- - -	- - -	- - -
ENSG00000119946	CNNM1	- - -	Yes	- - -	- - -	- - -	- - -	- - -	Yes	- - -	- - -	- - -	- - -	- - -	Yes	- - -	- - -	- - -
ENSG00000128185	DGCR6L	- - -	Yes	- - -	- - -	- - -	- - -	- - -	Yes	- - -	- - -	- - -	- - -	- - -	- - -	- - -	- - -	- - -
ENSG00000137869	CYP19A1	- - -	Yes	- - -	- - -	- - -	- - -	- - -	Yes	- - -	- - -	- - -	- - -	- - -	- - -	- - -	- - -	- - -
ENSG00000138448	ITGAV	- - -	Yes	- - -	- - -	- - -	- - -	- - -	Yes	- - -	- - -	- - -	- - -	- - -	- - -	- - -	- - -	- - -
ENSG00000143921	ABCG8	- - -	Yes	- - -	- - -	- - -	- - -	- - -	Yes	- - -	- - -	- - -	- - -	- - -	- - -	- - -	- - -	- - -
ENSG00000145283	SLC10A6	- - -	Yes	- - -	- - -	- - -	- - -	- - -	Yes	- - -	- - -	- - -	- - -	- - -	- - -	- - -	- - -	- - -
ENSG00000149922	TBX6	- - -	Yes	- - -	- - -	- - -	- - -	- - -	Yes	- - -	- - -	- - -	- - -	- - -	- - -	- - -	- - -	- - -
ENSG00000151062	CACNA2D4	- - -	Yes	- - -	- - -	- - -	- - -	- - -	Yes	- - -	- - -	- - -	- - -	- - -	- - -	- - -	- - -	- - -
ENSG00000151065	DCP1B	- - -	Yes	- - -	- - -	- - -	- - -	- - -	Yes	- - -	- - -	- - -	- - -	- - -	- - -	- - -	- - -	- - -
ENSG00000163960	UBXN7	- - -	Yes	- - -	- - -	- - -	- - -	- - -	Yes	- - -	- - -	- - -	- - -	- - -	- - -	- - -	- - -	- - -
ENSG00000176454	LPCAT4	- - -	Yes	- - -	- - -	- - -	- - -	- - -	Yes	- - -	- - -	- - -	- - -	- - -	- - -	- - -	- - -	- - -
ENSG00000176919	C8G	- - -	Yes	- - -	- - -	- - -	- - -	- - -	Yes	- - -	- - -	- - -	- - -	- - -	- - -	- - -	- - -	- - -
ENSG00000180938	ZNF572	- - -	Yes	- - -	- - -	- - -	- - -	- - -	Yes	- - -	- - -	- - -	- - -	- - -	- - -	- - -	- - -	- - -
ENSG00000196172	ZNF681	- - -	Yes	- - -	- - -	- - -	- - -	- - -	Yes	- - -	- - -	- - -	- - -	- - -	- - -	- - -	- - -	- - -
ENSG00000198075	SULT1C4	- - -	Yes	- - -	- - -	- - -	- - -	- - -	Yes	- - -	- - -	- - -	- - -	- - -	- - -	- - -	- - -	- - -
ENSG00000002549	LAP3	- - -	- - -	- - -	Yes	- - -	- - -	- - -	Yes	- - -	- - -	- - -	- - -	- - -	- - -	- - -	- - -	- - -
ENSG00000002933	TMEM176A	- - -	- - -	- - -	Yes	- - -	- - -	- - -	Yes	- - -	- - -	- - -	- - -	- - -	- - -	- - -	- - -	- - -
ENSG00000009950	MLXIPL	- - -	- - -	- - -	Yes	- - -	- - -	- - -	Yes	- - -	- - -	- - -	- - -	- - -	- - -	- - -	- - -	- - -
ENSG00000086730	LAT2	- - -	- - -	- - -	Yes	- - -	- - -	Yes	Yes	- - -	- - -	Yes	- - -	- - -	- - -	- - -	- - -	- - -
ENSG00000099904	ZDHHC8	- - -	- - -	- - -	Yes	- - -	- - -	- - -	Yes	- - -	- - -	- - -	- - -	- - -	- - -	- - -	- - -	- - -
ENSG00000105852	PON3	- - -	- - -	- - -	Yes	- - -	- - -	- - -	Yes	- - -	- - -	Yes	- - -	- - -	- - -	- - -	- - -	- - -
ENSG00000106560	GIMAP2	- - -	- - -	- - -	Yes	- - -	- - -	- - -	Yes	- - -	- - -	- - -	- - -	- - -	- - -	- - -	- - -	- - -
ENSG00000106565	TMEM176B	- - -	- - -	- - -	Yes	- - -	- - -	- - -	Yes	- - -	- - -	- - -	- - -	- - -	- - -	- - -	- - -	- - -
ENSG00000106665	CLIP2	- - -	- - -	- - -	Yes	- - -	- - -	- - -	Yes	- - -	- - -	- - -	- - -	- - -	- - -	- - -	- - -	- - -
ENSG00000107099	DOCK8	- - -	- - -	- - -	Yes	- - -	- - -	Yes	Yes	- - -	- - -	Yes	- - -	- - -	- - -	- - -	- - -	- - -
ENSG00000107331	ABCA2	- - -	- - -	- - -	Yes	- - -	- - -	- - -	Yes	- - -	- - -	- - -	- - -	- - -	- - -	- - -	- - -	- - -
ENSG00000107554	DNMBP	- - -	- - -	- - -	Yes	- - -	- - -	- - -	Yes	- - -	- - -	- - -	- - -	- - -	- - -	- - -	- - -	- - -
ENSG00000115594	IL1R1	- - -	- - -	- - -	Yes	- - -	- - -	- - -	Yes	- - -	- - -	- - -	- - -	- - -	- - -	- - -	- - -	- - -
ENSG00000121743	GJA3	- - -	- - -	- - -	Yes	- - -	- - -	- - -	Yes	- - -	- - -	- - -	- - -	- - -	- - -	- - -	- - -	- - -
ENSG00000121957	GPSM2	- - -	- - -	- - -	Yes	- - -	- - -	- - -	Yes	- - -	- - -	- - -	- - -	- - -	- - -	- - -	- - -	- - -
ENSG00000128872	TMOD2	- - -	- - -	- - -	Yes	- - -	- - -	- - -	Yes	- - -	- - -	- - -	- - -	- - -	- - -	- - -	- - -	- - -
ENSG00000133574	GIMAP4	- - -	- - -	- - -	Yes	- - -	- - -	- - -	Yes	- - -	- - -	- - -	- - -	- - -	- - -	- - -	- - -	- - -
ENSG00000135269	TES	- - -	- - -	- - -	Yes	- - -	- - -	Yes	Yes	- - -	- - -	- - -	- - -	- - -	- - -	- - -	- - -	- - -
ENSG00000163513	TGFBR2	- - -	- - -	- - -	Yes	- - -	- - -	- - -	Yes	- - -	- - -	- - -	- - -	- - -	- - -	- - -	- - -	- - -
ENSG00000167851	CD300A	- - -	- - -	- - -	Yes	- - -	- - -	Yes	Yes	- - -	- - -	Yes	- - -	- - -	- - -	- - -	- - -	- - -
ENSG00000171798	KNDC1	- - -	- - -	- - -	Yes	- - -	- - -	- - -	Yes	- - -	- - -	- - -	- - -	- - -	- - -	- - -	Yes	- - -
ENSG00000174939	ASPHD1	- - -	- - -	- - -	Yes	- - -	- - -	- - -	Yes	- - -	- - -	- - -	- - -	- - -	Yes	- - -	- - -	- - -
ENSG00000175161	CADM2	- - -	- - -	- - -	Yes	- - -	- - -	- - -	Yes	- - -	- - -	- - -	- - -	- - -	- - -	- - -	- - -	- - -
ENSG00000181444	ZNF467	- - -	- - -	- - -	Yes	- - -	- - -	- - -	Yes	- - -	- - -	- - -	- - -	- - -	- - -	- - -	- - -	- - -
ENSG00000183230	CTNNA3	- - -	- - -	- - -	Yes	- - -	- - -	- - -	Yes	- - -	- - -	- - -	- - -	- - -	- - -	- - -	- - -	- - -
ENSG00000196954	CASP4	- - -	- - -	- - -	Yes	- - -	- - -	Yes	Yes	- - -	- - -	Yes	- - -	- - -	- - -	- - -	- - -	- - -
ENSG00000207093	SNORD116-8	- - -	- - -	- - -	Yes	- - -	- - -	- - -	Yes	- - -	- - -	- - -	- - -	- - -	- - -	- - -	- - -	- - -
ENSG00000207174	SNORD116-15	- - -	- - -	- - -	Yes	- - -	- - -	- - -	Yes	- - -	- - -	- - -	- - -	- - -	- - -	- - -	- - -	- - -
ENSG00000207263	SNORD116-16	- - -	- - -	- - -	Yes	- - -	- - -	- - -	Yes	- - -	- - -	- - -	- - -	- - -	- - -	- - -	- - -	- - -
ENSG00000207375	SNORD116-23	- - -	- - -	- - -	Yes	- - -	- - -	- - -	Yes	- - -	- - -	- - -	- - -	- - -	- - -	- - -	- - -	- - -
ENSG00000273749	CYFIP1	- - -	- - -	- - -	Yes	- - -	- - -	- - -	Yes	- - -	- - -	- - -	- - -	- - -	- - -	- - -	- - -	- - -
ENSG00000055118	KCNH2	- - -	- - -	- - -	Yes	Yes	- - -	- - -	Yes	- - -	- - -	- - -	- - -	- - -	- - -	- - -	- - -	- - -
ENSG00000184984	CHRM5	- - -	- - -	- - -	Yes	Yes	- - -	- - -	Yes	- - -	- - -	- - -	- - -	- - -	- - -	- - -	- - -	- - -
ENSG00000198435	NRARP	- - -	- - -	- - -	Yes	Yes	- - -	- - -	Yes	- - -	- - -	- - -	- - -	- - -	- - -	- - -	- - -	- - -
ENSG00000119866	BCL11A	- - -	Yes	- - -	Yes	- - -	Yes	- - -	Yes	- - -	- - -	- - -	- - -	Yes	- - -	- - -	- - -	- - -
ENSG00000106546	AHR	Yes	- - -	- - -	- - -	- - -	- - -	- - -	Yes	- - -	- - -	- - -	- - -	- - -	- - -	- - -	- - -	- - -
ENSG00000107165	TYRP1	Yes	- - -	- - -	- - -	- - -	- - -	- - -	Yes	- - -	- - -	- - -	- - -	- - -	- - -	- - -	- - -	- - -
ENSG00000107593	PKD2L1	Yes	- - -	- - -	- - -	- - -	- - -	- - -	Yes	- - -	- - -	- - -	- - -	- - -	- - -	- - -	- - -	- - -
ENSG00000114988	LMAN2L	Yes	- - -	- - -	- - -	- - -	- - -	- - -	Yes	- - -	- - -	- - -	- - -	- - -	- - -	- - -	- - -	- - -
ENSG00000116117	PARD3B	Yes	- - -	- - -	- - -	- - -	- - -	- - -	Yes	- - -	- - -	- - -	Yes	- - -	- - -	- - -	- - -	- - -
ENSG00000120215	MLANA	Yes	- - -	- - -	- - -	- - -	- - -	- - -	Yes	- - -	- - -	- - -	- - -	- - -	- - -	- - -	- - -	- - -
ENSG00000130649	CYP2E1	Yes	- - -	- - -	- - -	- - -	- - -	Yes	Yes	- - -	- - -	- - -	- - -	- - -	- - -	- - -	- - -	- - -
ENSG00000164175	SLC45A2	Yes	- - -	- - -	- - -	- - -	- - -	- - -	Yes	- - -	- - -	- - -	- - -	- - -	- - -	- - -	- - -	- - -
ENSG00000164930	FZD6	Yes	- - -	- - -	- - -	- - -	- - -	- - -	Yes	- - -	- - -	- - -	Yes	- - -	- - -	- - -	- - -	- - -
ENSG00000168038	ULK4	Yes	- - -	- - -	- - -	- - -	- - -	- - -	Yes	- - -	- - -	- - -	Yes	- - -	- - -	- - -	- - -	- - -
ENSG00000168124	OR1F1	Yes	- - -	- - -	- - -	- - -	- - -	- - -	Yes	- - -	- - -	- - -	- - -	- - -	- - -	- - -	- - -	- - -
ENSG00000170584	NUDCD2	Yes	- - -	- - -	- - -	- - -	- - -	- - -	Yes	- - -	- - -	- - -	- - -	- - -	- - -	- - -	- - -	- - -
ENSG00000178691	SUZ12	Yes	- - -	- - -	- - -	- - -	- - -	- - -	Yes	- - -	- - -	- - -	- - -	- - -	- - -	- - -	- - -	- - -
ENSG00000178802	MPI	Yes	- - -	- - -	- - -	- - -	- - -	- - -	Yes	- - -	- - -	- - -	- - -	- - -	- - -	- - -	- - -	- - -
ENSG00000187080	OR2AK2	Yes	- - -	- - -	- - -	- - -	- - -	- - -	Yes	- - -	- - -	- - -	- - -	- - -	- - -	- - -	- - -	- - -
ENSG00000197769	MAP1LC3C	Yes	- - -	- - -	- - -	- - -	- - -	- - -	Yes	- - -	- - -	- - -	- - -	- - -	- - -	- - -	- - -	- - -
ENSG00000198885	ITPRIPL1	Yes	- - -	- - -	- - -	- - -	- - -	- - -	Yes	- - -	- - -	- - -	- - -	- - -	- - -	- - -	- - -	- - -
ENSG00000204347	BTBD17	Yes	- - -	- - -	- - -	- - -	- - -	Yes	Yes	- - -	- - -	- - -	- - -	- - -	- - -	- - -	- - -	- - -
ENSG00000263001	GTF2I	Yes	- - -	- - -	- - -	- - -	- - -	- - -	Yes	- - -	- - -	- - -	- - -	- - -	- - -	- - -	- - -	- - -
ENSG00000275835	TUBGCP5	Yes	- - -	- - -	- - -	- - -	- - -	- - -	Yes	- - -	- - -	- - -	- - -	- - -	- - -	- - -	- - -	- - -
ENSG00000276550	HERC2P2	Yes	- - -	- - -	- - -	- - -	- - -	- - -	Yes	- - -	- - -	- - -	- - -	- - -	- - -	- - -	- - -	- - -
ENSG00000171813	PWWP2B	Yes	- - -	- - -	Yes	- - -	- - -	- - -	Yes	- - -	- - -	Yes	- - -	- - -	- - -	- - -	- - -	- - -
ENSG00000181804	SLC9A9	Yes	- - -	- - -	Yes	- - -	- - -	- - -	Yes	- - -	- - -	- - -	- - -	- - -	- - -	- - -	- - -	- - -
ENSG00000010327	STAB1	Yes	- - -	- - -	Yes	Yes	- - -	Yes	Yes	- - -	- - -	Yes	- - -	- - -	- - -	- - -	- - -	- - -
	CNV
6	TWO
31	NAC
22	PT
54	NC

## Sheet: SNV
Ensembl_gene	gene_name	WGCNA_CN	WGCNA_PT	WGCNA_NAC	DEG_CN	DEG_PT	DEG_NAC	Tourette – RNA-seq	CNVs	de novo SNVs	GWAS	h2AdultMicroglia	h2Astrocytes	h2CorticNeurons05	h2CorticNeurons10	h2Oligodendroc01	h2Oligodendroc04	h2Oligodendroc25
ENSG00000123124	WWP1	- - -	- - -	Yes	- - -	- - -	- - -	- - -	- - -	Yes	- - -	- - -	- - -	- - -	- - -	- - -	- - -	- - -
ENSG00000181378	CCDC108	- - -	Yes	- - -	- - -	- - -	- - -	- - -	- - -	Yes	- - -	- - -	Yes	- - -	- - -	- - -	- - -	- - -
ENSG00000203710	CR1	- - -	- - -	- - -	Yes	- - -	- - -	- - -	- - -	Yes	- - -	- - -	- - -	- - -	- - -	- - -	- - -	- - -
1	PT
1	NAC
1	CN

## Sheet: GWAS
Ensembl_gene	gene_name	WGCNA_CN	WGCNA_PT	WGCNA_NAC	DEG_CN	DEG_PT	DEG_NAC	Tourette – RNA-seq	CNVs	de novo SNVs	GWAS	h2AdultMicroglia	h2Astrocytes	h2CorticNeurons05	h2CorticNeurons10	h2Oligodendroc01	h2Oligodendroc04	h2Oligodendroc25
ENSG00000157404	KIT	- - -	- - -	- - -	- - -	- - -	Yes	Yes	- - -	- - -	Yes	- - -	- - -	- - -	- - -	- - -	- - -	- - -
ENSG00000105523	FAM83E	- - -	- - -	Yes	- - -	- - -	- - -	- - -	- - -	- - -	Yes	- - -	- - -	- - -	- - -	- - -	- - -	- - -
ENSG00000188676	IDO2	- - -	- - -	Yes	- - -	- - -	- - -	- - -	- - -	- - -	Yes	- - -	- - -	- - -	- - -	- - -	- - -	- - -
ENSG00000189332	RP11-113D6.10	- - -	- - -	Yes	- - -	- - -	- - -	- - -	- - -	- - -	Yes	- - -	- - -	- - -	- - -	- - -	- - -	- - -
ENSG00000224597	SVIL-AS1	- - -	- - -	Yes	- - -	- - -	- - -	- - -	- - -	- - -	Yes	- - -	- - -	- - -	- - -	- - -	- - -	- - -
ENSG00000163630	SYNPR	- - -	- - -	- - -	- - -	Yes	- - -	- - -	- - -	- - -	Yes	- - -	- - -	- - -	- - -	- - -	- - -	- - -
ENSG00000063180	CA11	- - -	- - -	- - -	Yes	- - -	- - -	- - -	- - -	- - -	Yes	- - -	- - -	- - -	- - -	- - -	- - -	- - -
ENSG00000075884	ARHGAP15	- - -	- - -	- - -	Yes	- - -	- - -	- - -	- - -	- - -	Yes	- - -	- - -	- - -	- - -	- - -	- - -	- - -
ENSG00000105516	DBP	- - -	- - -	- - -	Yes	- - -	- - -	- - -	- - -	- - -	Yes	- - -	- - -	- - -	- - -	- - -	- - -	- - -
ENSG00000105559	PLEKHA4	- - -	- - -	- - -	Yes	- - -	- - -	Yes	- - -	- - -	Yes	- - -	Yes	- - -	- - -	- - -	- - -	- - -
ENSG00000108819	PPP1R9B	- - -	- - -	- - -	Yes	- - -	- - -	- - -	- - -	- - -	Yes	- - -	- - -	- - -	- - -	- - -	- - -	- - -
ENSG00000111832	RWDD1	- - -	- - -	- - -	Yes	- - -	- - -	- - -	- - -	- - -	Yes	- - -	- - -	- - -	- - -	- - -	- - -	- - -
ENSG00000154447	SH3RF1	- - -	- - -	- - -	Yes	- - -	- - -	- - -	- - -	- - -	Yes	- - -	- - -	- - -	- - -	- - -	- - -	- - -
ENSG00000182010	RTKN2	- - -	- - -	- - -	Yes	- - -	- - -	- - -	- - -	- - -	Yes	- - -	- - -	- - -	- - -	- - -	- - -	- - -
ENSG00000197321	SVIL	- - -	- - -	- - -	Yes	- - -	- - -	- - -	- - -	- - -	Yes	- - -	- - -	- - -	- - -	- - -	- - -	- - -
ENSG00000231389	HLA-DPA1	- - -	- - -	- - -	Yes	- - -	- - -	Yes	- - -	- - -	Yes	- - -	- - -	- - -	- - -	- - -	- - -	- - -
ENSG00000013503	POLR3B	Yes	- - -	- - -	- - -	- - -	- - -	- - -	- - -	- - -	Yes	- - -	- - -	- - -	- - -	- - -	- - -	- - -
ENSG00000101282	RSPO4	Yes	- - -	- - -	- - -	- - -	- - -	- - -	- - -	- - -	Yes	- - -	- - -	- - -	- - -	- - -	- - -	- - -
ENSG00000108823	SGCA	Yes	- - -	- - -	- - -	- - -	- - -	- - -	- - -	- - -	Yes	- - -	- - -	- - -	- - -	- - -	- - -	- - -
ENSG00000161798	AQP5	Yes	- - -	- - -	- - -	- - -	- - -	- - -	- - -	- - -	Yes	- - -	- - -	- - -	- - -	- - -	- - -	- - -
ENSG00000179826	MRGPRX3	Yes	- - -	- - -	- - -	- - -	- - -	- - -	- - -	- - -	Yes	- - -	- - -	- - -	- - -	- - -	- - -	- - -
ENSG00000087074	PPP1R15A	Yes	- - -	- - -	- - -	Yes	- - -	- - -	- - -	- - -	Yes	- - -	- - -	- - -	- - -	- - -	- - -	- - -
1	TWO
15	CN
1	PT
5	NAC

## Sheet: GENOMEXTRANSCRIPTOME
		CNV	SNV	GWAS	TOTAL	%
	NAC	31	1	5	37	26.8116
	PT	22	1	1	24	17.3913
	NC	54	1	15	70	50.7246
	TWO AREAS	6	0	1	7	5.07246
	TOTAL	113	3	22	138	100
