# Supplementary material for: Initial findings of striatum tripartite model in OCD brain samples based on transcriptome analysis
Source: Sci Rep. 2019 Feb 28;9:3086. doi: 10.1038/s41598-019-38965-1 (PMC6395771; doi:10.1038/s41598-019-38965-1)
Supplement: Supplementary file 8 — Table S11 [file 41598_2019_38965_MOESM8_ESM.xlsx]

## Sheet: 1-CN_tan_wgcna_hubs
Table S11: WGCNA module to caudate nucleus (CN) (n=762 genes)
Ensembl_gene	gene_name	WGCNA Module	HUB	Diff. Expr.
ENSG00000002745	WNT16	Tan	--	--
ENSG00000004948	CALCR	Tan	--	--
ENSG00000005436	GCFC2	Tan	--	--
ENSG00000005483	KMT2E	Tan	--	--
ENSG00000005844	ITGAL	Tan	--	Yes
ENSG00000007080	CCDC124	Tan	--	--
ENSG00000007952	NOX1	Tan	--	--
ENSG00000010327	STAB1	Tan	--	Yes
ENSG00000010704	HFE	Tan	--	Yes
ENSG00000011083	SLC6A7	Tan	OCD	--
ENSG00000012223	LTF	Tan	--	--
ENSG00000013503	POLR3B	Tan	OCD	--
ENSG00000015520	NPC1L1	Tan	--	--
ENSG00000026751	SLAMF7	Tan	Control	--
ENSG00000027644	INSRR	Tan	--	--
ENSG00000036473	OTC	Tan	--	--
ENSG00000042429	MED17	Tan	--	--
ENSG00000046604	DSG2	Tan	--	--
ENSG00000047634	SCML1	Tan	Control	--
ENSG00000048828	FAM120A	Tan	--	--
ENSG00000053438	NNAT	Tan	Control / OCD	--
ENSG00000054654	SYNE2	Tan	OCD	--
ENSG00000064201	TSPAN32	Tan	--	--
ENSG00000064309	CDON	Tan	--	--
ENSG00000064545	TMEM161A	Tan	--	--
ENSG00000064961	HMG20B	Tan	OCD	--
ENSG00000065057	NTHL1	Tan	--	Yes
ENSG00000072501	SMC1A	Tan	--	--
ENSG00000073282	TP63	Tan	--	--
ENSG00000074527	NTN4	Tan	--	--
ENSG00000075188	NUP37	Tan	--	--
ENSG00000076067	RBMS2	Tan	--	--
ENSG00000077943	ITGA8	Tan	OCD	--
ENSG00000080189	SLC35C2	Tan	Control	--
ENSG00000082781	ITGB5	Tan	--	--
ENSG00000083067	TRPM3	Tan	OCD	--
ENSG00000084628	NKAIN1	Tan	--	--
ENSG00000086717	PPEF1	Tan	--	--
ENSG00000087074	PPP1R15A	Tan	--	--
ENSG00000087299	L2HGDH	Tan	--	--
ENSG00000088340	FER1L4	Tan	--	--
ENSG00000089053	ANAPC5	Tan	--	--
ENSG00000089163	SIRT4	Tan	--	--
ENSG00000089775	ZBTB25	Tan	--	--
ENSG00000090006	LTBP4	Tan	--	--
ENSG00000092853	CLSPN	Tan	--	--
ENSG00000100105	PATZ1	Tan	OCD	--
ENSG00000100294	MCAT	Tan	OCD	--
ENSG00000100373	UPK3A	Tan	Control	--
ENSG00000100479	POLE2	Tan	--	--
ENSG00000100697	DICER1	Tan	--	--
ENSG00000100726	TELO2	Tan	--	--
ENSG00000101216	GMEB2	Tan	--	--
ENSG00000101282	RSPO4	Tan	--	--
ENSG00000101812	H2BFM	Tan	--	--
ENSG00000102316	MAGED2	Tan	--	--
ENSG00000102904	TSNAXIP1	Tan	--	--
ENSG00000103254	FAM173A	Tan	--	--
ENSG00000103275	UBE2I	Tan	OCD	--
ENSG00000104613	INTS10	Tan	OCD	--
ENSG00000104848	KCNA7	Tan	--	--
ENSG00000104903	LYL1	Tan	--	--
ENSG00000105135	ILVBL	Tan	--	--
ENSG00000105146	AURKC	Tan	--	--
ENSG00000105341	ATP5SL	Tan	--	--
ENSG00000105509	HAS1	Tan	--	--
ENSG00000105671	DDX49	Tan	--	--
ENSG00000105866	SP4	Tan	--	--
ENSG00000106462	EZH2	Tan	--	--
ENSG00000106546	AHR	Tan	--	--
ENSG00000107165	TYRP1	Tan	--	--
ENSG00000107593	PKD2L1	Tan	--	--
ENSG00000107798	LIPA	Tan	--	--
ENSG00000107984	DKK1	Tan	--	--
ENSG00000108021	FAM208B	Tan	--	--
ENSG00000108187	PBLD	Tan	--	--
ENSG00000108823	SGCA	Tan	--	--
ENSG00000109265	KIAA1211	Tan	--	--
ENSG00000110628	SLC22A18	Tan	--	--
ENSG00000110887	DAO	Tan	Control / OCD	--
ENSG00000110925	CSRNP2	Tan	OCD	--
ENSG00000111087	GLI1	Tan	--	--
ENSG00000111249	CUX2	Tan	--	--
ENSG00000111405	ENDOU	Tan	--	--
ENSG00000111845	PAK1IP1	Tan	--	--
ENSG00000112218	GPR63	Tan	--	Yes
ENSG00000112282	MED23	Tan	Control	--
ENSG00000112655	PTK7	Tan	--	--
ENSG00000112715	VEGFA	Tan	--	--
ENSG00000112742	TTK	Tan	--	--
ENSG00000112818	MEP1A	Tan	--	--
ENSG00000114124	GRK7	Tan	--	--
ENSG00000114988	LMAN2L	Tan	--	--
ENSG00000115020	PIKFYVE	Tan	--	--
ENSG00000115318	LOXL3	Tan	--	Yes
ENSG00000115738	ID2	Tan	--	--
ENSG00000116014	KISS1R	Tan	--	--
ENSG00000116117	PARD3B	Tan	--	--
ENSG00000116641	DOCK7	Tan	--	--
ENSG00000116774	OLFML3	Tan	--	--
ENSG00000116824	CD2	Tan	--	--
ENSG00000116991	SIPA1L2	Tan	--	--
ENSG00000117115	PADI2	Tan	--	--
ENSG00000118271	TTR	Tan	--	--
ENSG00000118322	ATP10B	Tan	--	--
ENSG00000118922	KLF12	Tan	--	--
ENSG00000119431	HDHD3	Tan	--	--
ENSG00000119574	ZBTB45	Tan	--	--
ENSG00000120008	WDR11	Tan	--	--
ENSG00000120215	MLANA	Tan	--	--
ENSG00000120457	KCNJ5	Tan	--	--
ENSG00000120693	SMAD9	Tan	--	--
ENSG00000121769	FABP3	Tan	--	--
ENSG00000122224	LY9	Tan	--	--
ENSG00000122735	DNAI1	Tan	--	--
ENSG00000122786	CALD1	Tan	--	--
ENSG00000123080	CDKN2C	Tan	--	--
ENSG00000123201	GUCY1B2	Tan	--	--
ENSG00000123473	STIL	Tan	--	--
ENSG00000124253	PCK1	Tan	--	--
ENSG00000124257	NEURL2	Tan	--	--
ENSG00000124523	SIRT5	Tan	--	--
ENSG00000125534	PPDPF	Tan	--	--
ENSG00000127241	MASP1	Tan	--	--
ENSG00000127311	HELB	Tan	--	--
ENSG00000127564	PKMYT1	Tan	--	--
ENSG00000127947	PTPN12	Tan	--	--
ENSG00000128891	C15orf57	Tan	--	--
ENSG00000129451	KLK10	Tan	--	--
ENSG00000129534	MIS18BP1	Tan	--	--
ENSG00000129932	DOHH	Tan	OCD	--
ENSG00000129968	ABHD17A	Tan	--	Yes
ENSG00000130649	CYP2E1	Tan	--	--
ENSG00000130812	ANGPTL6	Tan	OCD	--
ENSG00000131094	C1QL1	Tan	OCD	--
ENSG00000131188	PRR7	Tan	--	Yes
ENSG00000131558	EXOC4	Tan	--	--
ENSG00000131831	RAI2	Tan	--	--
ENSG00000132436	FIGNL1	Tan	--	--
ENSG00000133063	CHIT1	Tan	--	--
ENSG00000133116	KL	Tan	OCD	--
ENSG00000134480	CCNH	Tan	OCD	--
ENSG00000134594	RAB33A	Tan	--	--
ENSG00000134762	DSC3	Tan	--	--
ENSG00000134779	TPGS2	Tan	Control	--
ENSG00000135063	FAM189A2	Tan	--	--
ENSG00000135100	HNF1A	Tan	--	--
ENSG00000135451	TROAP	Tan	--	--
ENSG00000135763	URB2	Tan	--	--
ENSG00000135903	PAX3	Tan	--	--
ENSG00000135953	MFSD9	Tan	--	--
ENSG00000136051	KIAA1033	Tan	--	--
ENSG00000136161	RCBTB2	Tan	--	--
ENSG00000136235	GPNMB	Tan	--	--
ENSG00000136383	ALPK3	Tan	--	--
ENSG00000136731	UGGT1	Tan	Control	--
ENSG00000136866	ZFP37	Tan	--	--
ENSG00000137413	TAF8	Tan	Control	--
ENSG00000137809	ITGA11	Tan	--	--
ENSG00000137875	BCL2L10	Tan	--	--
ENSG00000137962	ARHGAP29	Tan	--	--
ENSG00000138587	MNS1	Tan	--	--
ENSG00000138738	PRDM5	Tan	--	--
ENSG00000138829	FBN2	Tan	--	--
ENSG00000139372	TDG	Tan	--	--
ENSG00000139915	MDGA2	Tan	--	--
ENSG00000140015	KCNH5	Tan	--	--
ENSG00000140287	HDC	Tan	--	--
ENSG00000140968	IRF8	Tan	--	--
ENSG00000141446	ESCO1	Tan	--	--
ENSG00000141458	NPC1	Tan	--	--
ENSG00000141506	PIK3R5	Tan	Control	Yes
ENSG00000141560	FN3KRP	Tan	--	--
ENSG00000141682	PMAIP1	Tan	--	--
ENSG00000142528	ZNF473	Tan	--	--
ENSG00000142698	C1orf94	Tan	--	--
ENSG00000143067	ZNF697	Tan	--	--
ENSG00000144893	MED12L	Tan	--	--
ENSG00000145242	EPHA5	Tan	--	--
ENSG00000145649	GZMA	Tan	OCD	--
ENSG00000145832	SLC25A48	Tan	--	--
ENSG00000146090	RASGEF1C	Tan	--	--
ENSG00000146350	TBC1D32	Tan	--	--
ENSG00000146374	RSPO3	Tan	--	--
ENSG00000148136	OR13C4	Tan	--	--
ENSG00000148300	REXO4	Tan	--	--
ENSG00000148803	FUOM	Tan	--	--
ENSG00000149531	FRG1B	Tan	--	--
ENSG00000149548	CCDC15	Tan	--	--
ENSG00000150045	KLRF1	Tan	--	--
ENSG00000150630	VEGFC	Tan	--	--
ENSG00000151023	ENKUR	Tan	--	--
ENSG00000151117	TMEM86A	Tan	--	--
ENSG00000151287	TEX30	Tan	--	--
ENSG00000152454	ZNF256	Tan	--	--
ENSG00000153790	C7orf31	Tan	--	--
ENSG00000153922	CHD1	Tan	--	--
ENSG00000154096	THY1	Tan	OCD	--
ENSG00000154721	JAM2	Tan	--	--
ENSG00000155849	ELMO1	Tan	--	--
ENSG00000157240	FZD1	Tan	--	--
ENSG00000157303	SUSD3	Tan	--	--
ENSG00000157927	RADIL	Tan	--	--
ENSG00000157999	ANKRD61	Tan	--	--
ENSG00000158955	WNT9B	Tan	OCD	--
ENSG00000159579	RSPRY1	Tan	--	--
ENSG00000159714	ZDHHC1	Tan	--	--
ENSG00000159958	TNFRSF13C	Tan	--	--
ENSG00000160703	NLRX1	Tan	--	--
ENSG00000160999	SH2B2	Tan	--	--
ENSG00000161040	FBXL13	Tan	--	--
ENSG00000161652	IZUMO2	Tan	Control	--
ENSG00000161714	PLCD3	Tan	OCD	--
ENSG00000161798	AQP5	Tan	--	--
ENSG00000162804	SNED1	Tan	--	--
ENSG00000163508	EOMES	Tan	Control	--
ENSG00000163516	ANKZF1	Tan	--	--
ENSG00000163660	CCNL1	Tan	--	--
ENSG00000163755	HPS3	Tan	--	--
ENSG00000163888	CAMK2N2	Tan	--	--
ENSG00000163958	ZDHHC19	Tan	--	--
ENSG00000164010	ERMAP	Tan	--	--
ENSG00000164045	CDC25A	Tan	--	--
ENSG00000164118	CEP44	Tan	--	--
ENSG00000164167	LSM6	Tan	--	--
ENSG00000164175	SLC45A2	Tan	--	--
ENSG00000164197	RNF180	Tan	--	--
ENSG00000164220	F2RL2	Tan	--	--
ENSG00000164296	TIGD6	Tan	Control	--
ENSG00000164530	PI16	Tan	--	--
ENSG00000164543	STK17A	Tan	--	--
ENSG00000164638	SLC29A4	Tan	--	--
ENSG00000164669	INTS4P1	Tan	--	--
ENSG00000164707	SLC13A4	Tan	--	--
ENSG00000164749	HNF4G	Tan	Control	--
ENSG00000164930	FZD6	Tan	--	--
ENSG00000164967	RPP25L	Tan	--	--
ENSG00000165646	SLC18A2	Tan	--	--
ENSG00000165914	TTC7B	Tan	OCD	--
ENSG00000166025	AMOTL1	Tan	OCD	--
ENSG00000166289	PLEKHF1	Tan	OCD	--
ENSG00000166323	C11orf65	Tan	--	--
ENSG00000167157	PRRX2	Tan	--	--
ENSG00000167333	TRIM68	Tan	Control	--
ENSG00000167700	MFSD3	Tan	--	Yes
ENSG00000168038	ULK4	Tan	--	--
ENSG00000168124	OR1F1	Tan	--	--
ENSG00000168282	MGAT2	Tan	--	--
ENSG00000168329	CX3CR1	Tan	--	--
ENSG00000168421	RHOH	Tan	--	--
ENSG00000168769	TET2	Tan	--	--
ENSG00000168811	IL12A	Tan	--	--
ENSG00000169299	PGM2	Tan	--	--
ENSG00000169495	HTRA4	Tan	--	--
ENSG00000170092	SPDYE5	Tan	--	--
ENSG00000170275	CRTAP	Tan	--	--
ENSG00000170468	C14orf169	Tan	--	--
ENSG00000170584	NUDCD2	Tan	--	--
ENSG00000170961	HAS2	Tan	--	--
ENSG00000171444	MCC	Tan	--	--
ENSG00000171453	POLR1C	Tan	--	--
ENSG00000171813	PWWP2B	Tan	--	Yes
ENSG00000172531	PPP1CA	Tan	OCD	--
ENSG00000172673	THEMIS	Tan	--	--
ENSG00000173156	RHOD	Tan	--	--
ENSG00000173230	GOLGB1	Tan	--	--
ENSG00000173801	JUP	Tan	OCD	--
ENSG00000173805	HAP1	Tan	--	Yes
ENSG00000174579	MSL2	Tan	--	--
ENSG00000174744	BRMS1	Tan	Control	--
ENSG00000175463	TBC1D10C	Tan	--	--
ENSG00000175538	KCNE3	Tan	--	Yes
ENSG00000175595	ERCC4	Tan	--	--
ENSG00000175697	GPR156	Tan	--	--
ENSG00000175766	EIF4E1B	Tan	--	--
ENSG00000175898	CTD-2369P2.2	Tan	--	--
ENSG00000175985	PLEKHD1	Tan	--	--
ENSG00000176826	FKBP9P1	Tan	--	--
ENSG00000176998	HCG4	Tan	--	--
ENSG00000177138	FAM9B	Tan	--	--
ENSG00000177425	PAWR	Tan	--	--
ENSG00000177669	MBOAT4	Tan	OCD	--
ENSG00000178301	AQP11	Tan	--	--
ENSG00000178531	CTXN1	Tan	--	Yes
ENSG00000178685	PARP10	Tan	--	--
ENSG00000178691	SUZ12	Tan	--	--
ENSG00000178802	MPI	Tan	--	--
ENSG00000179588	ZFPM1	Tan	--	--
ENSG00000179826	MRGPRX3	Tan	--	--
ENSG00000179886	TIGD5	Tan	--	--
ENSG00000179978	RP11-1319K7.1	Tan	Control	Yes
ENSG00000180209	MYLPF	Tan	--	--
ENSG00000180264	GPR144	Tan	--	--
ENSG00000180720	CHRM4	Tan	--	--
ENSG00000180815	MAP3K15	Tan	--	--
ENSG00000180979	LRRC57	Tan	--	--
ENSG00000181472	ZBTB2	Tan	--	--
ENSG00000181804	SLC9A9	Tan	--	Yes
ENSG00000182154	MRPL41	Tan	--	--
ENSG00000182698	RESP18	Tan	--	--
ENSG00000183018	SPNS2	Tan	--	--
ENSG00000183090	FREM3	Tan	OCD	--
ENSG00000183654	March11	Tan	Control	--
ENSG00000183918	SH2D1A	Tan	Control	--
ENSG00000184110	EIF3C	Tan	--	--
ENSG00000184163	FAM132A	Tan	--	--
ENSG00000184363	PKP3	Tan	--	--
ENSG00000184574	LPAR5	Tan	--	--
ENSG00000184828	ZBTB7C	Tan	--	--
ENSG00000184867	ARMCX2	Tan	OCD	--
ENSG00000184911	DMRTC1B	Tan	Control	--
ENSG00000184990	SIVA1	Tan	--	--
ENSG00000185038	MROH2A	Tan	--	--
ENSG00000185065	AC000068.5	Tan	OCD	--
ENSG00000185187	SIGIRR	Tan	--	--
ENSG00000185614	FAM212A	Tan	Control	--
ENSG00000185630	PBX1	Tan	--	--
ENSG00000185641	CTD-2287O16.1	Tan	--	--
ENSG00000185989	RASA3	Tan	--	--
ENSG00000186564	FOXD2	Tan	OCD	--
ENSG00000186603	HPDL	Tan	--	--
ENSG00000186806	VSIG10L	Tan	--	--
ENSG00000186854	TRABD2A	Tan	--	--
ENSG00000187080	OR2AK2	Tan	--	--
ENSG00000187268	FAM9C	Tan	--	--
ENSG00000187474	FPR3	Tan	--	--
ENSG00000188610	FAM72B	Tan	--	--
ENSG00000188636	LDOC1L	Tan	--	--
ENSG00000188643	S100A16	Tan	--	--
ENSG00000188690	UROS	Tan	--	Yes
ENSG00000188848	BEND4	Tan	--	--
ENSG00000188916	FAM196A	Tan	OCD	--
ENSG00000188994	ZNF292	Tan	--	--
ENSG00000196388	INCA1	Tan	--	--
ENSG00000196436	NPIPB15	Tan	--	--
ENSG00000196544	C17orf59	Tan	--	--
ENSG00000196550	FAM72A	Tan	--	--
ENSG00000196754	S100A2	Tan	--	--
ENSG00000196796	CTB-134H23.2	Tan	--	--
ENSG00000196935	SRGAP1	Tan	--	--
ENSG00000197093	GAL3ST4	Tan	--	--
ENSG00000197284	RP11-589F5.3	Tan	Control	--
ENSG00000197461	PDGFA	Tan	OCD	--
ENSG00000197462	AC005276.1	Tan	--	--
ENSG00000197548	ATG7	Tan	--	--
ENSG00000197582	GPX1P1	Tan	--	--
ENSG00000197769	MAP1LC3C	Tan	--	--
ENSG00000197965	MPZL1	Tan	--	--
ENSG00000197977	ELOVL2	Tan	--	--
ENSG00000197982	C1orf122	Tan	--	--
ENSG00000198155	ZNF876P	Tan	--	--
ENSG00000198156	NPIPB6	Tan	--	--
ENSG00000198824	CHAMP1	Tan	--	--
ENSG00000198846	TOX	Tan	--	--
ENSG00000198885	ITPRIPL1	Tan	--	--
ENSG00000200312	RN7SKP255	Tan	Control	--
ENSG00000200314	Y_RNA	Tan	--	--
ENSG00000200488	RN7SKP203	Tan	--	--
ENSG00000202354	RNY3	Tan	--	Yes
ENSG00000203589	RP5-886K2.1	Tan	--	--
ENSG00000204052	LRRC73	Tan	--	Yes
ENSG00000204290	BTNL2	Tan	Control	--
ENSG00000204347	BTBD17	Tan	--	--
ENSG00000204380	AC005042.4	Tan	Control	--
ENSG00000204952	FBXO47	Tan	--	--
ENSG00000205413	SAMD9	Tan	OCD	--
ENSG00000207631	MIR641	Tan	--	--
ENSG00000213078	RP5-933K21.2	Tan	--	--
ENSG00000213089	PDCL3P5	Tan	--	--
ENSG00000213214	ARHGEF35	Tan	--	--
ENSG00000213492	NT5C3AP1	Tan	Control	--
ENSG00000213509	PPIAP16	Tan	--	--
ENSG00000213885	RPL13AP7	Tan	--	--
ENSG00000213959	RP5-1100H13.3	Tan	--	--
ENSG00000214027	ARPC3P5	Tan	--	Yes
ENSG00000214043	RP5-944M2.3	Tan	--	--
ENSG00000214160	ALG3	Tan	--	--
ENSG00000214198	GNN	Tan	--	--
ENSG00000214210	RP11-208P4.1	Tan	--	--
ENSG00000214646	RP11-114H24.4	Tan	--	--
ENSG00000214787	MS4A4E	Tan	--	Yes
ENSG00000214826	DDX12P	Tan	--	--
ENSG00000215841	RP11-800A3.2	Tan	--	--
ENSG00000219507	FTH1P8	Tan	--	--
ENSG00000220749	RPL21P28	Tan	--	--
ENSG00000221843	C2orf16	Tan	--	--
ENSG00000222078	RN7SKP110	Tan	--	--
ENSG00000223318	RNA5SP111	Tan	--	--
ENSG00000223518	CSNK1A1P1	Tan	--	--
ENSG00000223776	LGALS8-AS1	Tan	--	--
ENSG00000223799	IL10RB-AS1	Tan	--	--
ENSG00000223861	RP11-74C1.2	Tan	--	--
ENSG00000223874	AC007557.1	Tan	--	--
ENSG00000223947	AC016738.4	Tan	--	--
ENSG00000224157	HCG14	Tan	Control	--
ENSG00000224307	RP11-344B5.2	Tan	--	--
ENSG00000224418	STK24-AS1	Tan	--	--
ENSG00000224511	LINC00365	Tan	Control	--
ENSG00000224553	AC008065.1	Tan	--	--
ENSG00000224715	CITF22-49D8.1	Tan	--	--
ENSG00000224895	VPS26BP1	Tan	--	--
ENSG00000224956	RP11-206L10.1	Tan	--	--
ENSG00000225154	RP11-184J23.2	Tan	--	--
ENSG00000225549	RP11-210H10__A.1	Tan	--	--
ENSG00000225662	RP11-1036F1.1	Tan	--	--
ENSG00000225681	AC005730.2	Tan	--	--
ENSG00000225779	RP4-603I14.3	Tan	--	--
ENSG00000225792	AC004540.4	Tan	OCD	--
ENSG00000225986	UBXN10-AS1	Tan	--	--
ENSG00000226015	CCT8P1	Tan	--	--
ENSG00000226031	FGF13-AS1	Tan	--	--
ENSG00000226137	BAIAP2-AS1	Tan	OCD	Yes
ENSG00000226203	RP4-760C5.5	Tan	Control	--
ENSG00000226904	RP11-561O23.8	Tan	--	--
ENSG00000227097	RPS28P7	Tan	--	--
ENSG00000227203	SUB1P1	Tan	--	--
ENSG00000227218	RP11-203J24.8	Tan	--	--
ENSG00000227256	MIS18A-AS1	Tan	--	--
ENSG00000227262	HCG4B	Tan	--	--
ENSG00000227463	RP11-158D2.2	Tan	--	--
ENSG00000227502	LINC01268	Tan	--	--
ENSG00000227507	LTB	Tan	--	--
ENSG00000227766	HCG4P5	Tan	--	--
ENSG00000227962	RP11-382D8.3	Tan	--	--
ENSG00000228961	AP000282.3	Tan	--	--
ENSG00000228971	RP11-286B14.1	Tan	Control	--
ENSG00000228989	AC133528.2	Tan	--	--
ENSG00000229156	RP11-250H24.2	Tan	--	--
ENSG00000229388	RP11-442N24__B.1	Tan	--	--
ENSG00000229403	RP4-718N17.2	Tan	OCD	--
ENSG00000229589	ACVR2B-AS1	Tan	--	--
ENSG00000229727	AC013460.1	Tan	--	--
ENSG00000229775	RP11-298H24.1	Tan	--	--
ENSG00000229820	RP1-308E4.1	Tan	--	--
ENSG00000229912	AC128709.4	Tan	--	--
ENSG00000229957	RP5-998H6.2	Tan	--	--
ENSG00000230131	RP11-282I1.1	Tan	--	--
ENSG00000230444	TFAMP1	Tan	--	--
ENSG00000230635	CYP4F60P	Tan	Control	--
ENSG00000230650	AC112229.1	Tan	--	--
ENSG00000231066	NPM1P9	Tan	--	--
ENSG00000231205	ZNF826P	Tan	--	--
ENSG00000231217	RP11-1M18.1	Tan	Control	--
ENSG00000231434	RP11-144L1.8	Tan	--	--
ENSG00000231527	RP11-374M1.2	Tan	--	--
ENSG00000231918	AC007682.1	Tan	--	--
ENSG00000232057	AC093390.1	Tan	Control	--
ENSG00000232150	ST13P4	Tan	--	--
ENSG00000232166	RP4-799P18.5	Tan	--	--
ENSG00000232237	ASCL5	Tan	--	--
ENSG00000232320	AC009299.5	Tan	--	--
ENSG00000232437	RP11-487I5.4	Tan	--	--
ENSG00000232788	AC078883.3	Tan	--	--
ENSG00000232872	CTAGE3P	Tan	--	--
ENSG00000232987	LINC01219	Tan	--	--
ENSG00000233013	FAM157B	Tan	--	--
ENSG00000233038	AC011899.9	Tan	--	--
ENSG00000233220	LINC00167	Tan	--	--
ENSG00000233684	AC079779.6	Tan	--	--
ENSG00000233725	LINC00284	Tan	--	--
ENSG00000233797	UFL1-AS1	Tan	--	--
ENSG00000234071	RP11-420H19.1	Tan	--	--
ENSG00000234233	KCNH1-IT1	Tan	--	--
ENSG00000234323	RP11-308N19.1	Tan	--	--
ENSG00000234498	RPL13AP20	Tan	--	--
ENSG00000234709	UPF3AP3	Tan	--	--
ENSG00000234737	KRT18P15	Tan	--	--
ENSG00000234999	SNRPCP19	Tan	--	--
ENSG00000235119	RP11-9M16.2	Tan	--	--
ENSG00000235450	RP11-142A5.1	Tan	--	--
ENSG00000235652	RP11-545I5.3	Tan	--	--
ENSG00000235711	ANKRD34C	Tan	--	--
ENSG00000235875	ARHGEF7-AS2	Tan	--	--
ENSG00000236120	RP11-733O18.1	Tan	--	--
ENSG00000236377	AC084809.3	Tan	--	--
ENSG00000236383	LINC00854	Tan	--	--
ENSG00000236427	RP11-107M16.2	Tan	OCD	--
ENSG00000236432	AC097662.2	Tan	OCD	--
ENSG00000236437	AP001891.1	Tan	--	--
ENSG00000236489	RP11-537I16.2	Tan	Control	--
ENSG00000236646	LAMTOR5P1	Tan	--	--
ENSG00000236924	RP11-390F4.6	Tan	--	--
ENSG00000237264	FTH1P11	Tan	--	--
ENSG00000237273	RSL24D1P8	Tan	--	--
ENSG00000237356	AL163953.3	Tan	--	--
ENSG00000237451	CDK2AP2P2	Tan	--	--
ENSG00000237557	YWHABP1	Tan	Control	--
ENSG00000237594	AP000251.3	Tan	Control	--
ENSG00000237640	RP4-604G5.1	Tan	--	--
ENSG00000237649	KIFC1	Tan	--	--
ENSG00000237773	AC003075.4	Tan	--	--
ENSG00000238113	LINC01410	Tan	--	Yes
ENSG00000238819	SNORD11	Tan	--	--
ENSG00000239205	RP11-747D18.1	Tan	Control	--
ENSG00000239470	RP11-16F15.2	Tan	--	--
ENSG00000239705	RP11-65N13.8	Tan	--	--
ENSG00000239899	RN7SL674P	Tan	--	Yes
ENSG00000240183	RN7SL297P	Tan	Control	--
ENSG00000240912	RP11-274J15.2	Tan	--	--
ENSG00000240964	RN7SL751P	Tan	--	--
ENSG00000241223	RN7SL39P	Tan	Control	--
ENSG00000241462	RP11-579O24.1	Tan	--	--
ENSG00000241535	CBX5P1	Tan	--	--
ENSG00000241684	ADAMTS9-AS2	Tan	Control	--
ENSG00000241770	RP11-555M1.3	Tan	--	--
ENSG00000242436	RN7SL789P	Tan	Control / OCD	--
ENSG00000242445	RPL7AP11	Tan	--	--
ENSG00000242650	RN7SL292P	Tan	--	--
ENSG00000243199	RP11-408P14.1	Tan	OCD	--
ENSG00000243295	CTD-2185K10.1	Tan	OCD	--
ENSG00000243661	WBP1LP1	Tan	--	--
ENSG00000244237	RP11-1046B16.1	Tan	--	--
ENSG00000244300	GATA2-AS1	Tan	OCD	--
ENSG00000244306	LINC01296	Tan	--	--
ENSG00000244389	RN7SL242P	Tan	--	--
ENSG00000244427	RP11-52B19.1	Tan	--	--
ENSG00000244582	RPL21P120	Tan	--	--
ENSG00000245498	RP11-677M14.7	Tan	--	--
ENSG00000245848	CEBPA	Tan	Control	--
ENSG00000246084	CTD-2506J14.1	Tan	Control	--
ENSG00000246308	RP11-685M7.3	Tan	--	--
ENSG00000246548	RP11-7F17.5	Tan	--	--
ENSG00000246774	AC004051.2	Tan	--	--
ENSG00000247315	ZCCHC3	Tan	--	--
ENSG00000248265	FLJ12825	Tan	--	--
ENSG00000248455	RP11-321E2.3	Tan	--	--
ENSG00000248510	RP11-145G20.1	Tan	--	--
ENSG00000248544	CTB-47B11.3	Tan	--	--
ENSG00000248697	TOX4P1	Tan	--	--
ENSG00000248724	NPHP3-AS1	Tan	Control	--
ENSG00000248773	RP11-231L11.3	Tan	--	--
ENSG00000249203	RP11-473L15.3	Tan	--	--
ENSG00000249241	AC195454.1	Tan	Control / OCD	--
ENSG00000249346	LINC01016	Tan	--	--
ENSG00000249437	NAIP	Tan	--	Yes
ENSG00000249494	CTB-161M19.4	Tan	--	--
ENSG00000249693	THEGL	Tan	--	--
ENSG00000249736	RP11-83M16.5	Tan	--	--
ENSG00000249855	EEF1A1P19	Tan	Control	--
ENSG00000249996	RP11-359P5.1	Tan	--	--
ENSG00000250039	RP11-17E2.2	Tan	Control	--
ENSG00000250189	RP11-362F19.2	Tan	--	--
ENSG00000250357	RP11-503L19.1	Tan	--	--
ENSG00000250410	RP11-714G18.1	Tan	--	--
ENSG00000250418	RP11-503D12.1	Tan	--	--
ENSG00000250446	LINC01332	Tan	--	--
ENSG00000250486	FAM218A	Tan	--	--
ENSG00000250497	AC007126.1	Tan	Control	--
ENSG00000251002	AE000661.37	Tan	--	--
ENSG00000251003	ZFPM2-AS1	Tan	--	--
ENSG00000251369	ZNF550	Tan	--	--
ENSG00000251456	RP11-436H11.5	Tan	--	--
ENSG00000251493	FOXD1	Tan	OCD	--
ENSG00000251568	ALG3P1	Tan	--	--
ENSG00000253297	CTB-160O22.1	Tan	--	--
ENSG00000253468	KB-1517D11.2	Tan	--	--
ENSG00000253503	RP11-653B10.1	Tan	--	--
ENSG00000253520	RP11-798K23.5	Tan	--	--
ENSG00000253661	ZFHX4-AS1	Tan	--	Yes
ENSG00000253829	RP11-723D22.3	Tan	--	--
ENSG00000253868	FER1L6-AS2	Tan	--	--
ENSG00000253891	RP11-203E8.1	Tan	--	--
ENSG00000253988	RP11-489O18.1	Tan	--	Yes
ENSG00000254039	RP11-304F15.6	Tan	--	--
ENSG00000254275	LINC00824	Tan	--	--
ENSG00000254286	RP11-89K10.1	Tan	--	--
ENSG00000254465	PRKRIRP4	Tan	--	--
ENSG00000254507	RP11-481A20.10	Tan	--	--
ENSG00000254531	FLJ20021	Tan	--	--
ENSG00000254610	RP5-903G2.2	Tan	--	--
ENSG00000254781	GVINP2	Tan	--	--
ENSG00000254968	RP11-65M17.3	Tan	--	--
ENSG00000255020	AF131216.5	Tan	--	--
ENSG00000255021	RP11-536I6.2	Tan	Control	--
ENSG00000255129	RP11-839D17.3	Tan	--	--
ENSG00000255231	MRPS36P4	Tan	--	--
ENSG00000255435	RP11-770J1.3	Tan	--	--
ENSG00000255438	CTD-2653D5.1	Tan	Control	--
ENSG00000255441	CTD-2616J11.2	Tan	--	--
ENSG00000255459	RP11-52B19.10	Tan	--	--
ENSG00000255465	RP11-264E20.1	Tan	--	--
ENSG00000255650	FAM222A-AS1	Tan	--	--
ENSG00000255670	RP11-253I19.3	Tan	--	--
ENSG00000255857	PXN-AS1	Tan	OCD	--
ENSG00000255980	AP000439.1	Tan	--	--
ENSG00000256092	MIR8072	Tan	--	--
ENSG00000256379	TRAV8-5	Tan	--	--
ENSG00000256538	RP11-847H18.3	Tan	--	--
ENSG00000256576	RP13-977J11.2	Tan	--	--
ENSG00000256618	MTRNR2L1	Tan	Control	--
ENSG00000256690	RP11-727F15.9	Tan	--	--
ENSG00000257017	HP	Tan	--	--
ENSG00000257056	RP11-966I7.2	Tan	--	--
ENSG00000257243	RP11-133N21.7	Tan	--	--
ENSG00000257443	RP11-150C16.1	Tan	--	--
ENSG00000257509	RP11-762I7.4	Tan	--	--
ENSG00000257809	RP11-603J24.14	Tan	--	--
ENSG00000258408	NT5CP2	Tan	--	--
ENSG00000258702	RP11-433J8.1	Tan	--	--
ENSG00000258824	CTD-2555O16.2	Tan	--	--
ENSG00000258896	SCOCP1	Tan	Control / OCD	--
ENSG00000259198	RP11-133K1.6	Tan	--	--
ENSG00000259280	RP11-122D10.1	Tan	--	--
ENSG00000259349	RP11-15E18.1	Tan	--	--
ENSG00000259459	RP11-321G12.1	Tan	--	--
ENSG00000259467	NDUFAF4P1	Tan	--	--
ENSG00000259498	RP11-244F12.3	Tan	--	--
ENSG00000259687	LINC01220	Tan	--	--
ENSG00000259780	RP11-304L19.12	Tan	OCD	--
ENSG00000259924	RP11-16E23.4	Tan	--	--
ENSG00000260011	RP13-20L14.1	Tan	--	--
ENSG00000260369	CTD-2526A2.2	Tan	--	--
ENSG00000260455	CASC14	Tan	--	--
ENSG00000260465	RP11-63M22.2	Tan	--	--
ENSG00000260470	RP11-834C11.11	Tan	--	--
ENSG00000260493	RP11-219B4.7	Tan	--	--
ENSG00000260510	AC004381.7	Tan	--	--
ENSG00000260581	CTB-113P19.4	Tan	--	--
ENSG00000260601	RP11-552C15.1	Tan	--	--
ENSG00000260655	CTA-250D10.23	Tan	--	--
ENSG00000260806	RP11-872J21.3	Tan	--	--
ENSG00000260830	RP11-524O1.4	Tan	--	--
ENSG00000260997	RP4-647J21.1	Tan	--	--
ENSG00000261043	MIR4313	Tan	--	--
ENSG00000261093	CTD-3126B10.1	Tan	--	--
ENSG00000261295	RP11-524D16__A.3	Tan	--	--
ENSG00000261335	RP11-318A15.2	Tan	--	--
ENSG00000261349	RP3-465N24.5	Tan	--	--
ENSG00000261402	RP11-378I6.1	Tan	--	--
ENSG00000261568	RP11-524C21.2	Tan	--	--
ENSG00000261616	RP11-6O2.3	Tan	--	--
ENSG00000261653	RP11-21L1.1	Tan	Control	--
ENSG00000261693	RP13-467H17.1	Tan	--	--
ENSG00000261701	HPR	Tan	--	--
ENSG00000261766	RP11-22P6.2	Tan	--	--
ENSG00000261780	CTD-2354A18.1	Tan	--	--
ENSG00000261790	AC005606.14	Tan	--	--
ENSG00000261848	CTD-2309O5.3	Tan	--	--
ENSG00000262265	RP5-867C24.4	Tan	--	--
ENSG00000262488	RP11-876N24.1	Tan	--	--
ENSG00000262879	RP11-156P1.3	Tan	--	--
ENSG00000263001	GTF2I	Tan	--	--
ENSG00000263063	RP11-388C12.1	Tan	--	--
ENSG00000263531	RP13-753N3.1	Tan	--	--
ENSG00000263727	RP11-806L2.5	Tan	--	--
ENSG00000263878	DLGAP1-AS4	Tan	Control	--
ENSG00000264449	RP11-945C19.4	Tan	--	--
ENSG00000264707	L3MBTL4-AS1	Tan	--	--
ENSG00000264840	RN7SL404P	Tan	--	--
ENSG00000264880	RP11-805F19.1	Tan	--	--
ENSG00000265078	RN7SL664P	Tan	--	--
ENSG00000265106	Z93241.1	Tan	--	--
ENSG00000265194	RP11-70L8.4	Tan	--	--
ENSG00000265533	RP11-638L3.1	Tan	--	--
ENSG00000265587	AC068580.1	Tan	--	--
ENSG00000267082	CTC-510F12.2	Tan	--	--
ENSG00000267221	CTD-2132N18.2	Tan	--	--
ENSG00000267284	RP11-397A16.1	Tan	--	--
ENSG00000267493	CIRBP-AS1	Tan	--	--
ENSG00000267655	CTD-2286N8.2	Tan	--	--
ENSG00000267717	SRSF10P1	Tan	Control / OCD	--
ENSG00000267750	RUNDC3A-AS1	Tan	--	--
ENSG00000268218	AC137932.4	Tan	--	--
ENSG00000268297	CLEC4GP1	Tan	--	--
ENSG00000268536	AC005523.3	Tan	--	--
ENSG00000268555	RP11-678G14.3	Tan	--	--
ENSG00000269019	AC005932.1	Tan	--	--
ENSG00000269053	CTD-2521M24.8	Tan	--	--
ENSG00000269194	AC006942.4	Tan	--	--
ENSG00000269271	CTB-83J4.2	Tan	--	--
ENSG00000269604	AC005523.2	Tan	--	--
ENSG00000269842	MIR519A2	Tan	--	--
ENSG00000270071	AP001172.2	Tan	--	--
ENSG00000270265	RP11-731D1.4	Tan	Control	--
ENSG00000270574	RP11-171I2.2	Tan	--	--
ENSG00000270681	RP11-372K14.2	Tan	--	--
ENSG00000270953	RP11-2E11.9	Tan	OCD	--
ENSG00000270964	RP11-502I4.3	Tan	--	--
ENSG00000270969	CTD-2355J17.2	Tan	--	--
ENSG00000271040	RP5-933K21.3	Tan	--	--
ENSG00000271141	RP11-171I2.4	Tan	--	--
ENSG00000271200	RP11-430G17.3	Tan	--	--
ENSG00000271394	7SK	Tan	--	--
ENSG00000271440	RP11-373N24.2	Tan	--	--
ENSG00000271811	RP1-79C4.4	Tan	--	--
ENSG00000272002	RP11-557L19.1	Tan	--	--
ENSG00000272004	RP11-345P4.10	Tan	OCD	--
ENSG00000272081	CTD-2376I4.2	Tan	--	--
ENSG00000272150	NBPF25P	Tan	--	--
ENSG00000272201	U47924.30	Tan	--	--
ENSG00000272255	CTD-3224K15.3	Tan	--	--
ENSG00000272265	CTD-2287O16.4	Tan	Control	--
ENSG00000272269	RP11-500C11.3	Tan	--	--
ENSG00000272379	RP1-257A7.5	Tan	--	--
ENSG00000272631	RP11-359E3.4	Tan	--	--
ENSG00000272662	RP11-190C22.8	Tan	--	--
ENSG00000272733	KB-208E9.1	Tan	--	--
ENSG00000272851	RP11-801F7.1	Tan	Control	--
ENSG00000272870	RP11-798M19.6	Tan	--	--
ENSG00000272909	CTD-2555O16.4	Tan	OCD	--
ENSG00000272927	RP11-1191J2.5	Tan	--	--
ENSG00000272950	RP11-307C18.1	Tan	--	--
ENSG00000272966	RP11-686O6.1	Tan	--	--
ENSG00000273096	RP3-508I15.20	Tan	--	--
ENSG00000273248	RP11-399K21.13	Tan	--	--
ENSG00000273559	CWC25	Tan	--	--
ENSG00000273573	Metazoa_SRP	Tan	--	--
ENSG00000273723	RP11-93H24.3	Tan	--	--
ENSG00000273920	RP11-761I4.5	Tan	--	--
ENSG00000274667	RP11-31H5.3	Tan	--	--
ENSG00000274825	RP4-616B8.5	Tan	--	--
ENSG00000274885	RP11-268P4.6	Tan	--	--
ENSG00000274922	RP11-88E10.5	Tan	--	--
ENSG00000274976	RP11-8P13.5	Tan	Control	--
ENSG00000275014	Metazoa_SRP	Tan	--	--
ENSG00000275056	RP11-127I20.8	Tan	--	--
ENSG00000275119	RP11-711K1.8	Tan	--	--
ENSG00000275202	RP11-156K23.3	Tan	--	--
ENSG00000275228	RP11-370I10.10	Tan	--	--
ENSG00000275297	RP11-292F9.1	Tan	--	--
ENSG00000275467	RP11-240G22.4	Tan	Control	--
ENSG00000275560	RP11-180M15.7	Tan	--	--
ENSG00000275763	C18orf65	Tan	--	--
ENSG00000275835	TUBGCP5	Tan	--	--
ENSG00000276101	RP11-455O6.8	Tan	--	--
ENSG00000276408	RP11-490B18.5	Tan	--	--
ENSG00000276476	LINC00540	Tan	OCD	--
ENSG00000276550	HERC2P2	Tan	--	--
ENSG00000276814	RP1-228P16.8	Tan	--	--
ENSG00000276842	RP11-713N11.6	Tan	--	--
ENSG00000276855	CTD-3157E16.2	Tan	--	--
ENSG00000276963	RP11-318K12.1	Tan	--	--
ENSG00000277087	RP5-1116H23.6	Tan	--	--
ENSG00000277687	RP11-427L15.2	Tan	Control	--
ENSG00000277900	Metazoa_SRP	Tan	--	--
ENSG00000277958	Metazoa_SRP	Tan	--	--
ENSG00000278133	RP11-196G11.5	Tan	--	--
ENSG00000278238	RP11-245D16.4	Tan	--	--
ENSG00000278341	RP5-1142A6.10	Tan	Control	--
ENSG00000278600	RP11-81A1.6	Tan	--	--
ENSG00000278765	RP5-890E16.5	Tan	--	--
ENSG00000278882	AC253572.1	Tan	--	--
ENSG00000278914	KB-1517D11.3	Tan	--	--
ENSG00000278982	RP5-1031D4.3	Tan	--	--
ENSG00000279026	RP3-414A15.12	Tan	--	--
ENSG00000279123	RP11-424M24.3	Tan	--	--
ENSG00000279134	RP11-489P6.1	Tan	--	--
ENSG00000279212	RP13-16H11.8	Tan	--	--
ENSG00000279337	CTD-2349P21.7	Tan	--	--
ENSG00000279366	RP11-380M21.3	Tan	--	--
ENSG00000279393	RP11-95G6.1	Tan	Control	--
ENSG00000279474	CTD-2286N8.1	Tan	--	--
ENSG00000279485	RP11-391A7.1	Tan	--	--
ENSG00000279507	RP11-723O4.7	Tan	--	--
ENSG00000279561	AL845472.1	Tan	--	--
ENSG00000279584	AC005593.2	Tan	--	--
ENSG00000279770	LINC00552	Tan	--	--
ENSG00000280011	RP4-671O14.7	Tan	--	--
ENSG00000280076	RP11-326A13.2	Tan	--	--
ENSG00000280077	RP11-87H9.4	Tan	--	--
ENSG00000280151	FKSG59	Tan	--	--
ENSG00000280180	RP11-244B22.10	Tan	--	--

## Sheet: 2-NAC_purple_wgcna_hubs
Table S11: WGCNA module to nucleus accumbens (NAC) (n=877 genes)
Ensembl_gene	gene_name	WGCNA_MODULE	HUB	Diff. Expr.
ENSG00000005889	ZFX	Purple	--	--
ENSG00000010165	METTL13	Purple	OCD	--
ENSG00000010318	PHF7	Purple	--	--
ENSG00000018625	ATP1A2	Purple	--	--
ENSG00000041988	THAP3	Purple	--	--
ENSG00000042088	TDP1	Purple	--	--
ENSG00000048342	CC2D2A	Purple	--	--
ENSG00000051620	HEBP2	Purple	--	--
ENSG00000052344	PRSS8	Purple	--	--
ENSG00000063761	ADCK1	Purple	--	--
ENSG00000065833	ME1	Purple	--	--
ENSG00000065970	FOXJ2	Purple	--	--
ENSG00000068078	FGFR3	Purple	--	--
ENSG00000071243	ING3	Purple	--	--
ENSG00000076924	XAB2	Purple	--	--
ENSG00000077312	SNRPA	Purple	--	--
ENSG00000078401	EDN1	Purple	--	--
ENSG00000079215	SLC1A3	Purple	--	--
ENSG00000081052	COL4A4	Purple	--	--
ENSG00000081320	STK17B	Purple	--	--
ENSG00000081803	CADPS2	Purple	--	--
ENSG00000082438	COBLL1	Purple	--	--
ENSG00000084674	APOB	Purple	--	--
ENSG00000085563	ABCB1	Purple	--	--
ENSG00000086506	HBQ1	Purple	--	--
ENSG00000087008	ACOX3	Purple	--	--
ENSG00000087365	SF3B2	Purple	--	--
ENSG00000087510	TFAP2C	Purple	--	--
ENSG00000088320	REM1	Purple	--	--
ENSG00000088340	FER1L4	Purple	--	--
ENSG00000088926	F11	Purple	--	--
ENSG00000089012	SIRPG	Purple	--	--
ENSG00000090520	DNAJB11	Purple	--	--
ENSG00000092148	HECTD1	Purple	OCD	--
ENSG00000094963	FMO2	Purple	--	--
ENSG00000095585	BLNK	Purple	--	--
ENSG00000099812	MISP	Purple	--	--
ENSG00000100156	SLC16A8	Purple	--	--
ENSG00000100490	CDKL1	Purple	--	--
ENSG00000100557	C14orf105	Purple	--	--
ENSG00000100982	PCIF1	Purple	--	--
ENSG00000101194	SLC17A9	Purple	--	--
ENSG00000101407	TTI1	Purple	--	--
ENSG00000101452	DHX35	Purple	--	--
ENSG00000101812	H2BFM	Purple	--	--
ENSG00000101935	AMMECR1	Purple	--	--
ENSG00000102854	MSLN	Purple	--	--
ENSG00000103037	SETD6	Purple	--	--
ENSG00000103932	RPAP1	Purple	--	--
ENSG00000104356	POP1	Purple	OCD	--
ENSG00000105131	EPHX3	Purple	--	--
ENSG00000105248	CCDC94	Purple	--	--
ENSG00000105290	APLP1	Purple	--	--
ENSG00000105523	FAM83E	Purple	--	--
ENSG00000106327	TFR2	Purple	--	--
ENSG00000107779	BMPR1A	Purple	OCD	--
ENSG00000110090	CPT1A	Purple	--	--
ENSG00000111412	C12orf49	Purple	--	--
ENSG00000111666	CHPT1	Purple	OCD	--
ENSG00000111788	RP11-22B23.1	Purple	OCD	--
ENSG00000111962	UST	Purple	--	--
ENSG00000111981	ULBP1	Purple	--	--
ENSG00000112624	GLTSCR1L	Purple	--	--
ENSG00000113249	HAVCR1	Purple	--	--
ENSG00000113721	PDGFRB	Purple	--	--
ENSG00000114200	BCHE	Purple	--	--
ENSG00000115556	PLCD4	Purple	--	--
ENSG00000115641	FHL2	Purple	--	--
ENSG00000115677	HDLBP	Purple	--	--
ENSG00000116754	SRSF11	Purple	--	--
ENSG00000116981	NT5C1A	Purple	--	--
ENSG00000116985	BMP8B	Purple	--	--
ENSG00000117036	ETV3	Purple	--	--
ENSG00000117472	TSPAN1	Purple	--	--
ENSG00000117877	CD3EAP	Purple	--	--
ENSG00000118729	CASQ2	Purple	--	--
ENSG00000119523	ALG2	Purple	--	--
ENSG00000119614	VSX2	Purple	--	--
ENSG00000119977	TCTN3	Purple	OCD	--
ENSG00000120664	SPG20-AS1	Purple	--	--
ENSG00000121570	DPPA4	Purple	--	--
ENSG00000121764	HCRTR1	Purple	--	--
ENSG00000121807	CCR2	Purple	--	--
ENSG00000121900	TMEM54	Purple	--	--
ENSG00000122432	SPATA1	Purple	--	--
ENSG00000123124	WWP1	Purple	--	--
ENSG00000124134	KCNS1	Purple	--	--
ENSG00000124253	PCK1	Purple	--	--
ENSG00000124279	FASTKD3	Purple	--	--
ENSG00000124383	MPHOSPH10	Purple	--	--
ENSG00000124688	MAD2L1BP	Purple	OCD	--
ENSG00000124785	NRN1	Purple	--	--
ENSG00000125378	BMP4	Purple	--	--
ENSG00000125447	GGA3	Purple	--	--
ENSG00000125965	GDF5	Purple	--	--
ENSG00000127530	OR7C1	Purple	--	--
ENSG00000127838	PNKD	Purple	--	--
ENSG00000127928	GNGT1	Purple	--	--
ENSG00000128641	MYO1B	Purple	--	--
ENSG00000128928	IVD	Purple	--	--
ENSG00000129810	SGOL1	Purple	--	--
ENSG00000130347	RTN4IP1	Purple	--	--
ENSG00000130513	GDF15	Purple	--	--
ENSG00000130528	HRC	Purple	--	--
ENSG00000131389	SLC6A6	Purple	--	--
ENSG00000131477	RAMP2	Purple	--	--
ENSG00000131773	KHDRBS3	Purple	--	--
ENSG00000132837	DMGDH	Purple	--	--
ENSG00000133884	DPF2	Purple	--	--
ENSG00000134551	PRH2	Purple	--	--
ENSG00000134668	SPOCD1	Purple	--	--
ENSG00000134762	DSC3	Purple	--	--
ENSG00000134882	UBAC2	Purple	--	--
ENSG00000135248	FAM71F1	Purple	--	--
ENSG00000135363	LMO2	Purple	--	--
ENSG00000135502	SLC26A10	Purple	--	--
ENSG00000136158	SPRY2	Purple	--	--
ENSG00000136731	UGGT1	Purple	--	--
ENSG00000136839	OR13C9	Purple	--	--
ENSG00000136866	ZFP37	Purple	--	--
ENSG00000136895	GARNL3	Purple	--	--
ENSG00000136932	C9orf156	Purple	--	--
ENSG00000137364	TPMT	Purple	--	--
ENSG00000137449	CPEB2	Purple	--	--
ENSG00000137699	TRIM29	Purple	--	--
ENSG00000137700	SLC37A4	Purple	--	--
ENSG00000138411	HECW2	Purple	--	--
ENSG00000138735	PDE5A	Purple	--	--
ENSG00000138741	TRPC3	Purple	--	--
ENSG00000139144	PIK3C2G	Purple	--	--
ENSG00000139540	SLC39A5	Purple	Control	--
ENSG00000139567	ACVRL1	Purple	--	--
ENSG00000140022	STON2	Purple	--	--
ENSG00000140287	HDC	Purple	--	--
ENSG00000140511	HAPLN3	Purple	--	--
ENSG00000141219	C17orf80	Purple	OCD	--
ENSG00000141499	WRAP53	Purple	--	--
ENSG00000141627	DYM	Purple	OCD	--
ENSG00000143368	SF3B4	Purple	--	--
ENSG00000143486	EIF2D	Purple	--	--
ENSG00000144031	ANKRD53	Purple	--	--
ENSG00000144057	ST6GAL2	Purple	--	--
ENSG00000144488	ESPNL	Purple	Control	--
ENSG00000145113	MUC4	Purple	--	--
ENSG00000145192	AHSG	Purple	--	--
ENSG00000145692	BHMT	Purple	--	--
ENSG00000145863	GABRA6	Purple	--	--
ENSG00000146005	PSD2	Purple	--	--
ENSG00000146918	NCAPG2	Purple	--	--
ENSG00000147119	CHST7	Purple	--	--
ENSG00000147162	OGT	Purple	--	--
ENSG00000148053	NTRK2	Purple	--	--
ENSG00000148288	GBGT1	Purple	OCD	--
ENSG00000148300	REXO4	Purple	--	--
ENSG00000148488	ST8SIA6	Purple	--	--
ENSG00000148942	SLC5A12	Purple	--	--
ENSG00000149305	HTR3B	Purple	--	--
ENSG00000149929	HIRIP3	Purple	--	--
ENSG00000150455	TIRAP	Purple	--	--
ENSG00000150630	VEGFC	Purple	--	--
ENSG00000150977	RILPL2	Purple	--	--
ENSG00000151023	ENKUR	Purple	--	--
ENSG00000151233	GXYLT1	Purple	--	--
ENSG00000151962	RBM46	Purple	--	--
ENSG00000152454	ZNF256	Purple	--	--
ENSG00000153283	CD96	Purple	--	--
ENSG00000153291	SLC25A27	Purple	--	--
ENSG00000154222	CC2D1B	Purple	--	--
ENSG00000155011	DKK2	Purple	--	--
ENSG00000155016	CYP2U1	Purple	--	--
ENSG00000155026	RSPH10B	Purple	--	--
ENSG00000155428	TRIM74	Purple	Control	--
ENSG00000155719	OTOA	Purple	--	--
ENSG00000156232	WHAMM	Purple	--	--
ENSG00000156509	FBXO43	Purple	--	--
ENSG00000156689	GLYATL2	Purple	--	--
ENSG00000156697	UTP14A	Purple	--	--
ENSG00000156711	MAPK13	Purple	--	--
ENSG00000157119	KLHL40	Purple	--	--
ENSG00000157554	ERG	Purple	--	--
ENSG00000157637	SLC38A10	Purple	--	--
ENSG00000158164	TMSB15A	Purple	--	--
ENSG00000158467	AHCYL2	Purple	--	--
ENSG00000159650	UROC1	Purple	--	--
ENSG00000160087	UBE2J2	Purple	--	--
ENSG00000160951	PTGER1	Purple	OCD	--
ENSG00000161533	ACOX1	Purple	--	--
ENSG00000161643	SIGLEC16	Purple	--	--
ENSG00000161649	CD300LG	Purple	--	--
ENSG00000162069	CCDC64B	Purple	--	--
ENSG00000162383	SLC1A7	Purple	--	--
ENSG00000162407	PPAP2B	Purple	--	--
ENSG00000162688	AGL	Purple	OCD	--
ENSG00000162727	OR2M5	Purple	--	--
ENSG00000162877	PM20D1	Purple	--	--
ENSG00000162894	FAIM3	Purple	--	--
ENSG00000162896	PIGR	Purple	--	--
ENSG00000163121	NEURL3	Purple	--	--
ENSG00000163380	LMOD3	Purple	--	--
ENSG00000163499	CRYBA2	Purple	--	--
ENSG00000163623	NKX6-1	Purple	--	--
ENSG00000164007	CLDN19	Purple	--	--
ENSG00000164404	GDF9	Purple	--	--
ENSG00000164556	FAM183B	Purple	--	--
ENSG00000164845	FAM86FP	Purple	--	--
ENSG00000165621	OXGR1	Purple	--	--
ENSG00000166326	TRIM44	Purple	--	--
ENSG00000166450	PRTG	Purple	--	--
ENSG00000166510	CCDC68	Purple	--	--
ENSG00000166529	ZSCAN21	Purple	--	--
ENSG00000167103	PIP5KL1	Purple	--	--
ENSG00000167257	RNF214	Purple	--	--
ENSG00000167664	TMIGD2	Purple	--	--
ENSG00000167769	ACER1	Purple	--	--
ENSG00000168078	PBK	Purple	--	--
ENSG00000168081	PNOC	Purple	--	--
ENSG00000168229	PTGDR	Purple	--	--
ENSG00000168334	XIRP1	Purple	--	--
ENSG00000168356	SCN11A	Purple	--	--
ENSG00000169375	SIN3A	Purple	--	--
ENSG00000170037	CNTROB	Purple	OCD	--
ENSG00000170293	CMTM8	Purple	--	--
ENSG00000170323	FABP4	Purple	OCD	--
ENSG00000170468	C14orf169	Purple	--	--
ENSG00000170801	HTRA3	Purple	--	--
ENSG00000171824	EXOSC10	Purple	--	--
ENSG00000172269	DPAGT1	Purple	--	--
ENSG00000172432	GTPBP2	Purple	OCD	--
ENSG00000172638	EFEMP2	Purple	--	--
ENSG00000172671	ZFAND4	Purple	--	--
ENSG00000172900	FLJ42102	Purple	--	--
ENSG00000173273	TNKS	Purple	Control	--
ENSG00000173338	KCNK7	Purple	--	--
ENSG00000174371	EXO1	Purple	--	--
ENSG00000174498	IGDCC3	Purple	--	--
ENSG00000175155	YPEL2	Purple	--	--
ENSG00000175294	CATSPER1	Purple	OCD	--
ENSG00000175352	NRIP3	Purple	--	Yes
ENSG00000175518	UBQLNL	Purple	--	--
ENSG00000175556	LONRF3	Purple	--	--
ENSG00000175895	PLEKHF2	Purple	--	--
ENSG00000175985	PLEKHD1	Purple	--	--
ENSG00000176153	GPX2	Purple	OCD	--
ENSG00000176390	CRLF3	Purple	--	--
ENSG00000176728	TTTY14	Purple	Control	--
ENSG00000176871	WSB2	Purple	--	--
ENSG00000177233	OR2M1P	Purple	--	--
ENSG00000177275	OR2AJ1	Purple	--	--
ENSG00000177425	PAWR	Purple	--	--
ENSG00000177602	GSG2	Purple	--	--
ENSG00000178150	ZNF114	Purple	--	--
ENSG00000178429	RPS3AP5	Purple	--	--
ENSG00000179477	ALOX12B	Purple	--	--
ENSG00000179776	CDH5	Purple	OCD	--
ENSG00000180015	RP11-756P10.3	Purple	--	--
ENSG00000180081	CTC-451A6.4	Purple	--	--
ENSG00000180210	F2	Purple	--	--
ENSG00000180712	RP11-290F5.2	Purple	--	--
ENSG00000181577	C6orf223	Purple	--	--
ENSG00000181649	PHLDA2	Purple	--	--
ENSG00000181847	TIGIT	Purple	--	--
ENSG00000182040	USH1G	Purple	--	--
ENSG00000182544	MFSD5	Purple	--	--
ENSG00000183060	LYSMD4	Purple	--	--
ENSG00000183530	PRR14L	Purple	--	--
ENSG00000183604	SMG1P5	Purple	--	--
ENSG00000183605	SFXN4	Purple	--	--
ENSG00000184292	TACSTD2	Purple	--	--
ENSG00000184708	EIF4ENIF1	Purple	--	--
ENSG00000184939	ZFP90	Purple	--	--
ENSG00000185156	MFSD6L	Purple	OCD	--
ENSG00000185480	PARPBP	Purple	--	--
ENSG00000185607	ACTBP7	Purple	--	--
ENSG00000185905	C16orf54	Purple	--	--
ENSG00000186132	C2orf76	Purple	--	--
ENSG00000186204	CYP4F12	Purple	--	Yes
ENSG00000186265	BTLA	Purple	--	--
ENSG00000186466	AQP7P1	Purple	--	--
ENSG00000186470	BTN3A2	Purple	--	--
ENSG00000186564	FOXD2	Purple	--	--
ENSG00000186765	FSCN2	Purple	--	--
ENSG00000187048	CYP4A11	Purple	--	--
ENSG00000187553	CYP26C1	Purple	--	--
ENSG00000187742	SECISBP2	Purple	--	--
ENSG00000187790	FANCM	Purple	--	--
ENSG00000187952	HS6ST1P1	Purple	OCD	--
ENSG00000187987	ZSCAN23	Purple	--	--
ENSG00000187997	C17orf99	Purple	--	--
ENSG00000188000	OR7D2	Purple	Control	--
ENSG00000188306	LRRIQ4	Purple	--	--
ENSG00000188676	IDO2	Purple	--	--
ENSG00000189143	CLDN4	Purple	OCD	--
ENSG00000189320	FAM180A	Purple	Control	--
ENSG00000189332	RP11-113D6.10	Purple	--	--
ENSG00000189334	S100A14	Purple	--	--
ENSG00000196071	OR2L13	Purple	--	--
ENSG00000197021	CXorf40B	Purple	--	--
ENSG00000198358	RP11-544M22.1	Purple	OCD	--
ENSG00000198417	MT1F	Purple	--	--
ENSG00000198453	ZNF568	Purple	--	--
ENSG00000198523	PLN	Purple	--	--
ENSG00000198535	C2CD4A	Purple	--	--
ENSG00000198601	OR2M2	Purple	--	--
ENSG00000198900	TOP1	Purple	--	--
ENSG00000198937	CCDC167	Purple	--	--
ENSG00000199377	RNU5F-1	Purple	--	--
ENSG00000200674	RN7SKP160	Purple	--	--
ENSG00000201435	RNU4-24P	Purple	Control	--
ENSG00000201943	SNORD115-10	Purple	--	--
ENSG00000203441	LINC00449	Purple	--	--
ENSG00000203489	HMGB1P39	Purple	--	--
ENSG00000203593	RP5-1096D14.6	Purple	--	--
ENSG00000203808	BVES-AS1	Purple	--	--
ENSG00000204177	BMS1P1	Purple	--	--
ENSG00000204237	OXLD1	Purple	--	--
ENSG00000204352	C9orf129	Purple	--	--
ENSG00000204390	HSPA1L	Purple	--	--
ENSG00000204560	DHX16	Purple	--	--
ENSG00000204588	LINC01123	Purple	--	--
ENSG00000204959	ARHGEF34P	Purple	--	--
ENSG00000205022	PABPN1L	Purple	--	--
ENSG00000205456	TP53TG3D	Purple	--	--
ENSG00000205502	C2CD4B	Purple	OCD	--
ENSG00000205622	AF064858.6	Purple	--	--
ENSG00000205642	VCX3B	Purple	--	--
ENSG00000205882	DEFB134	Purple	--	--
ENSG00000206028	CTA-373H7.7	Purple	--	--
ENSG00000206159	GYG2P1	Purple	--	--
ENSG00000207217	SNORA42	Purple	--	--
ENSG00000207631	MIR641	Purple	--	--
ENSG00000208037	MIR320A	Purple	--	--
ENSG00000212101	AL080276.1	Purple	--	--
ENSG00000213149	CNN2P9	Purple	--	--
ENSG00000213335	CLNS1AP1	Purple	--	--
ENSG00000213373	LINC00671	Purple	--	--
ENSG00000213777	CTD-2224J9.8	Purple	--	--
ENSG00000213973	ZNF99	Purple	--	--
ENSG00000214110	LDHAP4	Purple	--	--
ENSG00000214223	HNRNPA1P10	Purple	--	--
ENSG00000214559	RP11-323J4.1	Purple	Control	--
ENSG00000214708	AC090616.2	Purple	--	--
ENSG00000214832	UPF3AP2	Purple	--	--
ENSG00000214992	AKAP17BP	Purple	--	--
ENSG00000215297	RP11-62E14.2	Purple	--	--
ENSG00000215311	NPM1P12	Purple	Control	--
ENSG00000216285	RP11-490H24.5	Purple	--	--
ENSG00000216621	RP11-244K5.6	Purple	--	--
ENSG00000217512	RP11-477E3.2	Purple	--	--
ENSG00000217527	RPS16P5	Purple	--	--
ENSG00000217702	RP11-287D1.4	Purple	--	--
ENSG00000219928	RP11-40C6.2	Purple	--	--
ENSG00000220161	FLJ35934	Purple	--	--
ENSG00000220600	RP3-509I19.6	Purple	--	--
ENSG00000221491	SNORA34	Purple	--	--
ENSG00000221621	AC009835.1	Purple	--	--
ENSG00000221990	C5orf55	Purple	--	--
ENSG00000222068	RN7SKP154	Purple	--	--
ENSG00000222162	RN7SKP151	Purple	--	--
ENSG00000223442	AC004041.2	Purple	--	--
ENSG00000223501	VPS52	Purple	--	--
ENSG00000223725	AC007879.5	Purple	--	--
ENSG00000223916	RP11-353H3.1	Purple	--	--
ENSG00000224008	LINC01441	Purple	--	--
ENSG00000224165	DNAJC27-AS1	Purple	--	--
ENSG00000224215	RP11-371A19.2	Purple	--	--
ENSG00000224404	LL22NC03-13G6.2	Purple	--	--
ENSG00000224530	PPIAP10	Purple	--	--
ENSG00000224553	AC008065.1	Purple	--	--
ENSG00000224578	HNRNPA1P48	Purple	--	--
ENSG00000224597	SVIL-AS1	Purple	--	--
ENSG00000224738	AC099850.1	Purple	--	--
ENSG00000224830	OR2X1P	Purple	--	--
ENSG00000224863	LINC01398	Purple	--	--
ENSG00000225178	RPSAP56	Purple	--	--
ENSG00000225215	SMARCE1P1	Purple	--	--
ENSG00000225224	RP4-814D15.2	Purple	--	--
ENSG00000225399	RP11-3B7.1	Purple	--	--
ENSG00000225514	MTND1P34	Purple	--	--
ENSG00000225725	FAM66E	Purple	--	--
ENSG00000225742	RP11-513G11.4	Purple	--	--
ENSG00000225774	SIRPAP1	Purple	--	--
ENSG00000225778	PROSER2-AS1	Purple	--	--
ENSG00000225850	RP11-452K12.4	Purple	--	--
ENSG00000225876	AC024067.1	Purple	--	--
ENSG00000226216	RPS12P5	Purple	OCD	--
ENSG00000226235	LEMD1-AS1	Purple	OCD	--
ENSG00000226355	RP11-65J3.2	Purple	--	--
ENSG00000226377	AC084809.2	Purple	--	--
ENSG00000226386	PARD3-AS1	Purple	--	--
ENSG00000226397	C12orf77	Purple	--	--
ENSG00000226415	TPI1P1	Purple	--	--
ENSG00000226507	IPMKP1	Purple	--	--
ENSG00000226555	AGKP1	Purple	Control	--
ENSG00000226631	SLC9A3P3	Purple	--	--
ENSG00000226757	PP12613	Purple	--	--
ENSG00000226789	AC110926.4	Purple	--	--
ENSG00000226808	LINC00840	Purple	--	--
ENSG00000227001	NBPF2P	Purple	--	--
ENSG00000227059	ANHX	Purple	--	--
ENSG00000227088	AC084149.2	Purple	Control	--
ENSG00000227097	RPS28P7	Purple	--	--
ENSG00000227463	RP11-158D2.2	Purple	--	--
ENSG00000227517	LINC01483	Purple	--	--
ENSG00000227726	AP001271.3	Purple	Control	--
ENSG00000227770	RPL7P12	Purple	--	--
ENSG00000227773	ASH1L-IT1	Purple	--	--
ENSG00000227847	RP11-420H19.2	Purple	--	--
ENSG00000228036	HSPD1P9	Purple	--	--
ENSG00000228084	RP5-884G6.2	Purple	--	--
ENSG00000228151	AC004941.3	Purple	--	--
ENSG00000228274	RP3-508I15.9	Purple	--	--
ENSG00000228335	AC073063.10	Purple	--	--
ENSG00000228532	RP1-241P17.4	Purple	--	--
ENSG00000228755	PABPC1P8	Purple	--	--
ENSG00000228897	CTD-2021A8.2	Purple	--	--
ENSG00000229178	AC069513.4	Purple	--	--
ENSG00000229196	RP11-775D22.2	Purple	--	--
ENSG00000229246	LINC00377	Purple	--	--
ENSG00000229348	HYI-AS1	Purple	--	--
ENSG00000229404	LINC00858	Purple	--	--
ENSG00000229536	AC079776.1	Purple	--	--
ENSG00000229848	RP13-766D20.2	Purple	--	--
ENSG00000229880	IMMTP1	Purple	--	--
ENSG00000229926	RP11-424E7.3	Purple	--	--
ENSG00000230185	C9orf147	Purple	--	--
ENSG00000230212	AP000688.14	Purple	--	--
ENSG00000230300	STARD13-IT1	Purple	--	--
ENSG00000230305	AC004980.9	Purple	--	--
ENSG00000230397	SPTLC1P1	Purple	--	--
ENSG00000230424	RP1-43E13.2	Purple	--	--
ENSG00000230818	MTND2P16	Purple	--	--
ENSG00000230828	RP11-492I2.1	Purple	Control	--
ENSG00000230970	HHATL-AS1	Purple	--	--
ENSG00000231011	RP11-494I9.1	Purple	--	--
ENSG00000231147	ARHGAP42P2	Purple	--	--
ENSG00000231160	KLF3-AS1	Purple	--	--
ENSG00000231345	BEND3P1	Purple	OCD	--
ENSG00000231518	RP11-327L3.3	Purple	--	--
ENSG00000231532	LINC01249	Purple	--	--
ENSG00000231612	RP11-522M21.3	Purple	--	--
ENSG00000231653	AC010731.3	Purple	--	--
ENSG00000231725	VN1R110P	Purple	--	--
ENSG00000231729	ARHGEF9-IT1	Purple	--	--
ENSG00000231768	LINC01354	Purple	--	--
ENSG00000231793	DOC2GP	Purple	--	--
ENSG00000231918	AC007682.1	Purple	--	--
ENSG00000231964	RP11-67C2.2	Purple	OCD	--
ENSG00000232215	OR2L6P	Purple	--	--
ENSG00000232377	AC016910.1	Purple	--	--
ENSG00000232487	RASA3-IT1	Purple	--	--
ENSG00000232514	RP11-329A14.2	Purple	OCD	--
ENSG00000232536	RP11-74C1.4	Purple	--	--
ENSG00000232600	AC084125.4	Purple	--	--
ENSG00000232615	CTD-2012J19.1	Purple	--	--
ENSG00000232645	LINC01431	Purple	--	--
ENSG00000232780	GAPDHP74	Purple	--	--
ENSG00000232812	RP11-459K23.2	Purple	Control	--
ENSG00000232832	LMLN-AS1	Purple	--	--
ENSG00000232852	CICP4	Purple	Control	--
ENSG00000232891	RP11-136K14.1	Purple	--	--
ENSG00000232938	FLJ43681	Purple	--	--
ENSG00000233131	AC096649.1	Purple	--	--
ENSG00000233170	RP11-863K10.4	Purple	--	--
ENSG00000233176	OR7E157P	Purple	--	--
ENSG00000233242	RP11-220I1.2	Purple	--	--
ENSG00000233384	RP11-100E13.1	Purple	OCD	--
ENSG00000233403	RP11-86A5.1	Purple	--	--
ENSG00000233622	CYP2T2P	Purple	--	--
ENSG00000233646	OR52T1P	Purple	--	--
ENSG00000233680	HNRNPA1P27	Purple	--	--
ENSG00000233750	CICP27	Purple	--	--
ENSG00000233765	RP11-154P18.2	Purple	--	--
ENSG00000233907	FLJ31662	Purple	Control	--
ENSG00000233956	BTF3P6	Purple	--	--
ENSG00000233966	UBE2SP1	Purple	--	--
ENSG00000234042	RP11-452D2.2	Purple	--	--
ENSG00000234134	RP11-383C5.5	Purple	--	--
ENSG00000234225	RP4-704D21.2	Purple	--	--
ENSG00000234292	RP11-213H15.1	Purple	--	--
ENSG00000234473	ZNF101P2	Purple	--	--
ENSG00000234571	RP5-998N21.4	Purple	--	--
ENSG00000234667	ACTBP13	Purple	--	--
ENSG00000234699	RP11-225H22.4	Purple	--	--
ENSG00000234775	RP11-335O13.7	Purple	--	--
ENSG00000234945	GTF3C2-AS1	Purple	--	--
ENSG00000235078	AC142528.1	Purple	--	--
ENSG00000235098	ANKRD65	Purple	--	--
ENSG00000235158	AC087430.1	Purple	--	--
ENSG00000235238	SUMO2P1	Purple	--	--
ENSG00000235390	CTD-2651B20.5	Purple	--	--
ENSG00000235449	RP11-480I12.2	Purple	--	--
ENSG00000235538	RP1-230L10.1	Purple	--	--
ENSG00000235590	GNAS-AS1	Purple	--	--
ENSG00000235613	NSRP1P1	Purple	--	--
ENSG00000235659	RP11-374M1.5	Purple	--	--
ENSG00000235775	AC063976.2	Purple	--	--
ENSG00000235875	ARHGEF7-AS2	Purple	--	--
ENSG00000235904	RBMS3-AS3	Purple	--	--
ENSG00000235919	ASH1L-AS1	Purple	--	--
ENSG00000235944	ZNF815P	Purple	--	--
ENSG00000236047	AC073410.1	Purple	--	--
ENSG00000236066	RP11-389O22.1	Purple	Control/OCD	--
ENSG00000236378	RP11-394G3.2	Purple	--	--
ENSG00000236383	LINC00854	Purple	--	--
ENSG00000236456	RP4-785G19.2	Purple	--	--
ENSG00000236514	RP11-162G10.5	Purple	--	--
ENSG00000236532	AL035610.2	Purple	--	--
ENSG00000236662	RP11-108L7.4	Purple	--	--
ENSG00000236999	ATP2B2-IT1	Purple	OCD	--
ENSG00000237137	RP11-408A13.2	Purple	--	--
ENSG00000237187	NR2F1-AS1	Purple	--	--
ENSG00000237276	ANO7P1	Purple	--	--
ENSG00000237470	DCLRE1CP1	Purple	--	--
ENSG00000237476	XXbac-B135H6.15	Purple	--	--
ENSG00000237557	YWHABP1	Purple	--	--
ENSG00000237621	OR9A1P	Purple	--	--
ENSG00000237624	OXCT2P1	Purple	--	--
ENSG00000237640	RP4-604G5.1	Purple	--	--
ENSG00000237773	AC003075.4	Purple	Control	--
ENSG00000237775	DDR1-AS1	Purple	--	--
ENSG00000237870	AC073130.1	Purple	Control	--
ENSG00000237903	RP3-404F18.5	Purple	--	--
ENSG00000238038	ATP6V0E1P3	Purple	--	--
ENSG00000238045	AC009133.12	Purple	--	--
ENSG00000238164	RP3-395M20.8	Purple	--	--
ENSG00000238250	ST6GAL2-IT1	Purple	Control	--
ENSG00000238290	RP11-431K24.1	Purple	--	--
ENSG00000238735	RNU7-113P	Purple	--	--
ENSG00000239122	RNU2-11P	Purple	--	--
ENSG00000239280	RP11-271C24.3	Purple	--	--
ENSG00000239705	RP11-65N13.8	Purple	OCD	--
ENSG00000240015	RP11-90P5.5	Purple	--	--
ENSG00000240412	RPL5P15	Purple	--	--
ENSG00000240423	LINC00636	Purple	--	--
ENSG00000240750	RN7SL559P	Purple	--	--
ENSG00000240935	PLGLA	Purple	--	--
ENSG00000241291	RN7SL791P	Purple	Control	--
ENSG00000241678	RP11-732A19.1	Purple	--	--
ENSG00000241889	RP11-435F17.3	Purple	--	--
ENSG00000242061	CTD-2555K7.1	Purple	--	--
ENSG00000242423	RP11-451N19.1	Purple	--	--
ENSG00000242686	RP11-1191J2.2	Purple	--	--
ENSG00000242747	RP11-30K9.1	Purple	--	--
ENSG00000242931	RPL7P49	Purple	OCD	--
ENSG00000243069	ARHGEF26-AS1	Purple	--	--
ENSG00000243199	RP11-408P14.1	Purple	--	--
ENSG00000243260	RN7SL558P	Purple	--	--
ENSG00000243370	RN7SL775P	Purple	--	--
ENSG00000243398	RN7SL141P	Purple	Control	--
ENSG00000243620	RP11-649A16.1	Purple	--	--
ENSG00000243702	RN7SL638P	Purple	--	--
ENSG00000243704	RN7SL105P	Purple	--	--
ENSG00000243951	RN7SL308P	Purple	--	--
ENSG00000244112	RN7SL508P	Purple	OCD	--
ENSG00000244245	RP11-120B7.1	Purple	OCD	--
ENSG00000244294	RN7SL740P	Purple	Control	--
ENSG00000244337	AJ239322.3	Purple	--	--
ENSG00000244383	RP11-475O23.3	Purple	--	--
ENSG00000245156	RP11-867G23.3	Purple	--	--
ENSG00000245205	EEF1A1P4	Purple	--	--
ENSG00000245888	FLJ21408	Purple	--	--
ENSG00000246339	EXTL3-AS1	Purple	--	--
ENSG00000246548	RP11-7F17.5	Purple	--	--
ENSG00000246705	H2AFJ	Purple	--	--
ENSG00000246863	RP11-325N19.3	Purple	--	--
ENSG00000247134	RP11-11N9.4	Purple	--	--
ENSG00000247228	RP11-296I10.3	Purple	--	--
ENSG00000247363	RP11-637A17.2	Purple	--	--
ENSG00000247934	RP11-967K21.1	Purple	OCD	--
ENSG00000248027	CTD-2383M3.1	Purple	--	--
ENSG00000248221	STX18-IT1	Purple	--	--
ENSG00000248229	RP11-366M4.12	Purple	--	--
ENSG00000248243	RP11-93K22.13	Purple	--	--
ENSG00000248464	FGF10-AS1	Purple	Control	--
ENSG00000248489	CTD-2007H13.3	Purple	--	--
ENSG00000248608	RP11-206P5.2	Purple	--	--
ENSG00000248729	RP11-531A21.3	Purple	OCD	--
ENSG00000249004	PRMT5P1	Purple	--	--
ENSG00000249115	HAUS5	Purple	--	--
ENSG00000249562	RP11-116O11.2	Purple	--	--
ENSG00000249574	AC226118.1	Purple	--	--
ENSG00000249609	RP11-635L1.3	Purple	--	--
ENSG00000249626	RP11-496H1.1	Purple	--	--
ENSG00000249664	CTD-2227C6.2	Purple	--	--
ENSG00000249876	CTC-563A5.4	Purple	--	--
ENSG00000249936	RAC1P2	Purple	--	--
ENSG00000249937	RP11-454P21.1	Purple	--	--
ENSG00000249998	RP11-141E13.1	Purple	--	--
ENSG00000250061	RP11-541P9.3	Purple	--	--
ENSG00000250240	CTD-2154I11.2	Purple	--	--
ENSG00000250289	VWA8P1	Purple	--	--
ENSG00000250325	IGBP1P4	Purple	--	--
ENSG00000250371	RP11-22A3.2	Purple	--	--
ENSG00000250387	RP11-136K7.2	Purple	Control	--
ENSG00000250415	CTC-461F20.1	Purple	--	--
ENSG00000250420	AACSP1	Purple	--	--
ENSG00000250476	ENPP7P9	Purple	--	--
ENSG00000250673	RP11-6L6.2	Purple	Control	--
ENSG00000250753	RP11-241F15.10	Purple	--	--
ENSG00000250786	SNHG18	Purple	--	--
ENSG00000250796	RP11-723O4.3	Purple	--	--
ENSG00000250910	AC097467.2	Purple	--	--
ENSG00000250934	RP11-71E19.1	Purple	--	--
ENSG00000250948	RP11-1079K10.2	Purple	--	--
ENSG00000251050	RP11-168A11.4	Purple	--	--
ENSG00000251152	RP11-281P23.1	Purple	--	--
ENSG00000251339	RP11-506N2.1	Purple	--	--
ENSG00000251359	WWC2-AS2	Purple	OCD	--
ENSG00000251369	ZNF550	Purple	--	--
ENSG00000251615	RP11-774O3.3	Purple	--	--
ENSG00000251632	RP11-714L20.1	Purple	--	--
ENSG00000251830	SNORD46	Purple	--	--
ENSG00000252985	SNORD116	Purple	--	--
ENSG00000253210	RP11-809O17.1	Purple	--	--
ENSG00000253282	KB-1410C5.3	Purple	--	--
ENSG00000253300	RP11-108E14.1	Purple	--	--
ENSG00000253313	C1orf210	Purple	OCD	--
ENSG00000253326	RP11-261C10.7	Purple	--	--
ENSG00000253542	SDR16C6P	Purple	Control	--
ENSG00000253831	ETV3L	Purple	--	--
ENSG00000253865	RP11-394O4.3	Purple	--	--
ENSG00000253872	RP11-90D11.1	Purple	--	--
ENSG00000253923	KB-1980E6.2	Purple	--	--
ENSG00000254003	CTB-167B5.1	Purple	--	--
ENSG00000254187	CTB-78F1.1	Purple	--	--
ENSG00000254281	KB-1507C5.4	Purple	--	--
ENSG00000254305	MRPL9P1	Purple	--	--
ENSG00000254506	RP11-748H22.1	Purple	--	--
ENSG00000254535	PABPC4L	Purple	OCD	--
ENSG00000254590	RP11-334E6.2	Purple	--	--
ENSG00000254646	OR8B10P	Purple	--	--
ENSG00000254697	COPS8P3	Purple	Control	--
ENSG00000254781	GVINP2	Purple	--	--
ENSG00000254821	RP3-400B16.4	Purple	--	--
ENSG00000254842	RP11-890B15.2	Purple	--	--
ENSG00000254862	RP11-159H22.2	Purple	--	--
ENSG00000254973	RP11-429J17.7	Purple	--	--
ENSG00000255231	MRPS36P4	Purple	--	--
ENSG00000255347	RP11-40H19.1	Purple	--	--
ENSG00000255507	RP11-535A19.2	Purple	--	--
ENSG00000255811	RP1-34M23.5	Purple	--	--
ENSG00000255991	RP11-242C24.2	Purple	--	--
ENSG00000256092	MIR8072	Purple	--	--
ENSG00000256538	RP11-847H18.3	Purple	--	--
ENSG00000256612	CYP2B7P	Purple	--	--
ENSG00000256650	RERG-IT1	Purple	--	--
ENSG00000256661	A2ML1-AS1	Purple	--	--
ENSG00000256673	RP11-599J14.2	Purple	--	--
ENSG00000256674	RP11-172C16.4	Purple	--	--
ENSG00000256742	RP13-941N14.1	Purple	--	--
ENSG00000257038	RP11-800A3.7	Purple	--	--
ENSG00000257241	RP11-611E13.3	Purple	--	--
ENSG00000257294	RP11-316A16.1	Purple	Control	--
ENSG00000257480	MRPL2P1	Purple	--	--
ENSG00000257636	RP11-1103G16.1	Purple	--	--
ENSG00000257647	RP11-701H24.3	Purple	Control	--
ENSG00000257838	RP11-368J21.3	Purple	--	--
ENSG00000257986	RP11-314P15.2	Purple	--	--
ENSG00000258017	RP11-386G11.10	Purple	--	--
ENSG00000258376	RP4-647C14.2	Purple	--	--
ENSG00000258548	LINC00645	Purple	--	--
ENSG00000258558	RP11-159L20.2	Purple	--	--
ENSG00000258744	RP11-80A15.1	Purple	--	--
ENSG00000258784	RP11-813I20.2	Purple	--	--
ENSG00000258859	RP11-594C13.1	Purple	--	--
ENSG00000258982	RP11-638I2.4	Purple	OCD	--
ENSG00000259010	RP11-973N13.2	Purple	--	--
ENSG00000259091	LINC00517	Purple	--	--
ENSG00000259155	RP11-831F12.3	Purple	Control	--
ENSG00000259167	NMNAT1P1	Purple	Control	--
ENSG00000259232	RP11-349G13.1	Purple	--	--
ENSG00000259327	CTD-2184D3.6	Purple	--	--
ENSG00000259335	HNRNPMP1	Purple	Control	--
ENSG00000259357	RP11-316M1.12	Purple	--	--
ENSG00000259376	RP11-505E24.3	Purple	Control	--
ENSG00000259433	CTD-2651B20.4	Purple	--	--
ENSG00000259488	RP11-154J22.1	Purple	--	--
ENSG00000259519	RP11-519G16.2	Purple	--	--
ENSG00000259543	CTD-2034I4.1	Purple	--	--
ENSG00000259577	RP11-430B1.2	Purple	--	Yes
ENSG00000259609	RP11-342A23.1	Purple	--	--
ENSG00000259664	CTD-2147F2.2	Purple	OCD	--
ENSG00000259687	LINC01220	Purple	--	--
ENSG00000259692	RP11-499F3.2	Purple	--	--
ENSG00000259767	RP11-90B9.2	Purple	--	--
ENSG00000259868	RP11-1012E15.2	Purple	--	--
ENSG00000260059	RP11-231E19.1	Purple	--	--
ENSG00000260179	RP5-902P8.12	Purple	OCD	--
ENSG00000260273	RP11-425D10.10	Purple	--	--
ENSG00000260369	CTD-2526A2.2	Purple	--	--
ENSG00000260394	LA16c-313D11.9	Purple	--	--
ENSG00000260430	RP11-626G11.4	Purple	--	--
ENSG00000260613	RP3-522J7.6	Purple	--	--
ENSG00000260708	CTA-29F11.1	Purple	--	--
ENSG00000260782	RP11-480G7.2	Purple	--	--
ENSG00000260872	RP11-680G24.5	Purple	--	--
ENSG00000260955	RP11-30L15.6	Purple	Control	--
ENSG00000260971	RP11-504A18.1	Purple	--	--
ENSG00000261051	RP11-274H2.5	Purple	--	--
ENSG00000261060	RP11-545A16.4	Purple	--	--
ENSG00000261205	NIFKP4	Purple	--	--
ENSG00000261211	RP1-80N2.3	Purple	--	--
ENSG00000261604	CTD-2636A23.2	Purple	Control/OCD	--
ENSG00000261616	RP11-6O2.3	Purple	--	--
ENSG00000261678	SCRT1	Purple	--	--
ENSG00000261711	RP11-80F22.9	Purple	--	--
ENSG00000261848	CTD-2309O5.3	Purple	--	--
ENSG00000261924	CTD-2561B21.5	Purple	--	--
ENSG00000262362	LA16c-380H5.2	Purple	OCD	--
ENSG00000262728	RP11-1000B6.8	Purple	--	--
ENSG00000262869	CTD-2545H1.1	Purple	--	--
ENSG00000263013	RP11-876N24.5	Purple	--	--
ENSG00000263293	RP11-290H9.4	Purple	--	--
ENSG00000263412	RP5-890E16.2	Purple	--	--
ENSG00000263508	RP11-963H4.3	Purple	--	--
ENSG00000263717	RP11-466A19.6	Purple	--	--
ENSG00000263873	RP11-334E6.12	Purple	--	--
ENSG00000264026	RP11-1124B17.1	Purple	--	--
ENSG00000264173	MIR3175	Purple	--	--
ENSG00000264207	RP11-196G18.23	Purple	--	--
ENSG00000264519	RN7SL596P	Purple	--	--
ENSG00000264569	RP13-650J16.1	Purple	Control	--
ENSG00000264808	MIR4523	Purple	--	--
ENSG00000264978	RN7SL630P	Purple	--	--
ENSG00000265107	GJA5	Purple	--	--
ENSG00000265717	RP11-94B19.7	Purple	--	--
ENSG00000265907	RP11-737O24.2	Purple	--	--
ENSG00000265912	RP11-583F2.2	Purple	Control	--
ENSG00000265939	UBE2CP2	Purple	--	--
ENSG00000266213	RP11-100K18.1	Purple	--	--
ENSG00000266308	RN7SL510P	Purple	--	--
ENSG00000266588	RP1-56K13.5	Purple	--	--
ENSG00000266976	AC079466.1	Purple	--	--
ENSG00000267128	RNF157-AS1	Purple	--	--
ENSG00000267185	PTP4A2P1	Purple	--	--
ENSG00000267265	CTC-550B14.7	Purple	Control	--
ENSG00000267370	CTD-2623N2.3	Purple	--	--
ENSG00000267388	AF038458.5	Purple	--	--
ENSG00000267413	RP11-636O21.1	Purple	--	--
ENSG00000267496	FAM215A	Purple	OCD	--
ENSG00000267594	CYP4F24P	Purple	--	--
ENSG00000267607	CTD-2369P2.8	Purple	--	--
ENSG00000267724	RP11-49K24.8	Purple	--	--
ENSG00000267741	UBE2L4	Purple	--	--
ENSG00000267892	CTD-2540F13.2	Purple	--	--
ENSG00000268549	RP11-295P9.8	Purple	--	--
ENSG00000268565	AC005339.2	Purple	--	--
ENSG00000268584	RP11-464F9.20	Purple	--	--
ENSG00000269044	CTC-429P9.3	Purple	--	--
ENSG00000269054	CTD-2619J13.3	Purple	--	--
ENSG00000269148	AC092301.3	Purple	--	--
ENSG00000269463	RP11-727F15.13	Purple	--	--
ENSG00000269570	CMB9-55A18.1	Purple	--	--
ENSG00000269815	CTD-2278I10.4	Purple	--	--
ENSG00000269867	CTD-2583A14.8	Purple	--	--
ENSG00000269892	RP4-761J14.10	Purple	--	--
ENSG00000269903	RP11-571M6.18	Purple	--	--
ENSG00000269921	RP11-646I6.5	Purple	--	--
ENSG00000269973	RP11-95D17.1	Purple	--	--
ENSG00000270076	AF131215.8	Purple	--	--
ENSG00000270195	RP11-572O17.1	Purple	--	--
ENSG00000270661	RP1-142L7.9	Purple	--	--
ENSG00000270792	RP11-103J8.1	Purple	--	--
ENSG00000271138	IGLVIVOR22-1	Purple	OCD	--
ENSG00000271208	RP1-142L7.8	Purple	OCD	--
ENSG00000271386	SRGNP1	Purple	--	--
ENSG00000271503	CCL5	Purple	--	--
ENSG00000271784	RP1-28H20.3	Purple	--	--
ENSG00000271806	RP5-892K4.1	Purple	--	--
ENSG00000271818	7SK	Purple	--	--
ENSG00000271848	RP11-464F9.21	Purple	--	--
ENSG00000271918	CTD-2287O16.5	Purple	--	--
ENSG00000271937	RP11-424N24.2	Purple	--	--
ENSG00000271966	RP11-7F18.2	Purple	--	--
ENSG00000272017	RP1-199J3.7	Purple	--	--
ENSG00000272167	PROX1-AS1	Purple	--	--
ENSG00000272195	RP11-156E8.1	Purple	--	--
ENSG00000272217	XXbac-BPG157A10.21	Purple	Control	--
ENSG00000272269	RP11-500C11.3	Purple	--	--
ENSG00000272293	RP11-91J19.3	Purple	--	--
ENSG00000272426	RP11-108M9.6	Purple	--	--
ENSG00000272567	RP11-73K9.3	Purple	--	--
ENSG00000272661	RP4-548D19.3	Purple	--	--
ENSG00000272707	RP11-534C12.1	Purple	--	--
ENSG00000272915	RP11-62J1.4	Purple	--	--
ENSG00000272963	OR7A19P	Purple	--	--
ENSG00000272966	RP11-686O6.1	Purple	--	--
ENSG00000273038	RP11-479G22.8	Purple	--	--
ENSG00000273104	CMP21-97G8.1	Purple	--	--
ENSG00000273145	CITF22-92A6.1	Purple	--	--
ENSG00000273284	RP11-888D10.4	Purple	--	--
ENSG00000273302	RP11-493E12.2	Purple	--	--
ENSG00000273389	RP13-514E23.2	Purple	--	--
ENSG00000273729	RP11-7F17.8	Purple	--	--
ENSG00000273824	RP11-81H14.1	Purple	--	--
ENSG00000273891	RP11-500G22.5	Purple	--	--
ENSG00000273973	RP11-973D8.5	Purple	--	--
ENSG00000274015	CTD-2302E22.6	Purple	--	--
ENSG00000274104	CTD-2553L13.10	Purple	--	--
ENSG00000274367	LA16c-380H5.6	Purple	--	--
ENSG00000274383	CTD-2017F17.2	Purple	Control	--
ENSG00000274505	Metazoa_SRP	Purple	--	--
ENSG00000274560	RP11-285E23.2	Purple	--	--
ENSG00000274642	CH17-472G23.1	Purple	--	--
ENSG00000274653	RP11-347C12.11	Purple	Control	--
ENSG00000274772	Metazoa_SRP	Purple	--	--
ENSG00000274954	RP11-56B16.6	Purple	--	--
ENSG00000275155	CTD-2595P9.4	Purple	--	--
ENSG00000275228	RP11-370I10.10	Purple	--	--
ENSG00000275327	RP11-234G16.4	Purple	--	--
ENSG00000275485	RP11-261P13.6	Purple	--	--
ENSG00000275700	AATF	Purple	--	--
ENSG00000275763	C18orf65	Purple	--	--
ENSG00000275874	LINC00162	Purple	--	--
ENSG00000275910	RP11-680G24.6	Purple	Control	--
ENSG00000275978	Metazoa_SRP	Purple	--	--
ENSG00000276278	RP11-182J1.3	Purple	--	--
ENSG00000276476	LINC00540	Purple	--	--
ENSG00000276795	RP11-374M1.10	Purple	--	--
ENSG00000276823	Metazoa_SRP	Purple	--	--
ENSG00000276832	RP11-187C18.4	Purple	--	--
ENSG00000276855	CTD-3157E16.2	Purple	--	--
ENSG00000276984	LA16c-359F1.1	Purple	--	--
ENSG00000277020	RP11-476H16.1	Purple	--	--
ENSG00000277142	LINC00235	Purple	--	--
ENSG00000277144	RP11-59H7.4	Purple	--	--
ENSG00000277304	RP11-989E6.13	Purple	--	--
ENSG00000277383	CTD-3001H11.2	Purple	--	--
ENSG00000277443	MARCKS	Purple	--	--
ENSG00000277448	RP11-538C21.2	Purple	--	--
ENSG00000277511	CTD-2095E4.5	Purple	--	--
ENSG00000277843	AC106753.1	Purple	--	--
ENSG00000277954	RP11-679B19.1	Purple	--	--
ENSG00000277958	Metazoa_SRP	Purple	--	--
ENSG00000277959	RP11-45A17.2	Purple	--	--
ENSG00000278131	AC116050.1	Purple	Control	--
ENSG00000278133	RP11-196G11.5	Purple	--	--
ENSG00000278475	RP11-19E18.2	Purple	--	--
ENSG00000278514	AC068831.16	Purple	--	--
ENSG00000278588	HIST1H2BI	Purple	--	--
ENSG00000278703	RP11-706P11.2	Purple	--	--
ENSG00000278732	Metazoa_SRP	Purple	--	--
ENSG00000278817	DGCR6	Purple	--	--
ENSG00000278860	RP11-28A22.2	Purple	--	--
ENSG00000278902	RP11-25L3.1	Purple	--	--
ENSG00000278954	RP13-415G19.2	Purple	--	--
ENSG00000278959	RP11-455I9.1	Purple	--	--
ENSG00000278969	RP11-662I13.3	Purple	--	--
ENSG00000279134	RP11-489P6.1	Purple	--	--
ENSG00000279197	CTB-3M24.1	Purple	--	--
ENSG00000279200	RP11-524F11.3	Purple	--	--
ENSG00000279237	RP11-212E4.1	Purple	--	--
ENSG00000279306	RP5-915N17.11	Purple	--	--
ENSG00000279393	RP11-95G6.1	Purple	--	--
ENSG00000279410	RP11-1102P22.3	Purple	--	--
ENSG00000279424	KB-1674E1.2	Purple	OCD	--
ENSG00000279427	RP11-132F7.2	Purple	OCD	--
ENSG00000279439	CTD-2576N18.1	Purple	--	--
ENSG00000279463	RP11-157H4.1	Purple	--	--
ENSG00000279474	CTD-2286N8.1	Purple	--	--
ENSG00000279484	KLHL30-AS1	Purple	--	--
ENSG00000279620	RP11-1102P22.2	Purple	--	--
ENSG00000279691	RP11-485M7.2	Purple	Control	--
ENSG00000279694	RP11-5O23.2	Purple	--	--
ENSG00000279699	RP1-102K2.9	Purple	--	--
ENSG00000279851	CH507-216K13.2	Purple	--	--
ENSG00000279906	DKFZP313A047	Purple	--	--
ENSG00000279907	RP11-568J23.2	Purple	--	--
ENSG00000279908	RP11-325I22.3	Purple	--	--
ENSG00000279989	RP11-158H5.2	Purple	--	--
ENSG00000280083	RP11-317J9.1	Purple	--	--
ENSG00000280162	RP11-314N13.9	Purple	--	--
ENSG00000280244	RP11-44N21.3	Purple	--	--
ENSG00000280277	RP1-72A23.4	Purple	--	--
ENSG00000280376	RP11-93O14.3	Purple	--	--
ENSG00000280394	CTC-503J8.8	Purple	--	--
ENSG00000280413	KB-1674E1.1	Purple	--	--

## Sheet: 3-PT_lightgreen_wgcna_hubs
Table S11: WGCNA module to putamen (PT) (n=522 genes)
Ensembl_gene	gene_name	WGCNA_MODULE	HUB	Diff. Expr.
ENSG00000004799	PDK4	Lightgreen	--	--
ENSG00000005436	GCFC2	Lightgreen	Control	--
ENSG00000006071	ABCC8	Lightgreen	--	--
ENSG00000007174	DNAH9	Lightgreen	--	--
ENSG00000007264	MATK	Lightgreen	Control	--
ENSG00000008282	SYPL1	Lightgreen	--	--
ENSG00000008311	AASS	Lightgreen	--	--
ENSG00000010810	FYN	Lightgreen	--	--
ENSG00000011083	SLC6A7	Lightgreen	--	--
ENSG00000011332	DPF1	Lightgreen	--	--
ENSG00000012822	CALCOCO1	Lightgreen	--	--
ENSG00000013288	MAN2B2	Lightgreen	--	--
ENSG00000014919	COX15	Lightgreen	Control	--
ENSG00000018236	CNTN1	Lightgreen	--	--
ENSG00000019505	SYT13	Lightgreen	--	--
ENSG00000029993	HMGB3	Lightgreen	--	--
ENSG00000038427	VCAN	Lightgreen	Control	--
ENSG00000058404	CAMK2B	Lightgreen	Control	--
ENSG00000061337	LZTS1	Lightgreen	--	Yes
ENSG00000063015	SEZ6	Lightgreen	--	--
ENSG00000063761	ADCK1	Lightgreen	--	--
ENSG00000064692	SNCAIP	Lightgreen	--	--
ENSG00000065833	ME1	Lightgreen	--	--
ENSG00000066117	SMARCD1	Lightgreen	--	--
ENSG00000066248	NGEF	Lightgreen	--	Yes
ENSG00000066468	FGFR2	Lightgreen	--	--
ENSG00000067141	NEO1	Lightgreen	--	--
ENSG00000067191	CACNB1	Lightgreen	Control	--
ENSG00000067208	EVI5	Lightgreen	--	--
ENSG00000067560	RHOA	Lightgreen	--	--
ENSG00000067955	CBFB	Lightgreen	--	--
ENSG00000068831	RASGRP2	Lightgreen	Control	--
ENSG00000070814	TCOF1	Lightgreen	OCD	--
ENSG00000071189	SNX13	Lightgreen	--	--
ENSG00000072506	HSD17B10	Lightgreen	--	--
ENSG00000072954	TMEM38A	Lightgreen	--	--
ENSG00000073712	FERMT2	Lightgreen	--	--
ENSG00000074054	CLASP1	Lightgreen	--	--
ENSG00000076770	MBNL3	Lightgreen	--	--
ENSG00000082146	STRADB	Lightgreen	Control	--
ENSG00000083312	TNPO1	Lightgreen	OCD	--
ENSG00000084754	HADHA	Lightgreen	--	--
ENSG00000085719	CPNE3	Lightgreen	Control	--
ENSG00000085998	POMGNT1	Lightgreen	--	--
ENSG00000085999	RAD54L	Lightgreen	--	--
ENSG00000086717	PPEF1	Lightgreen	--	--
ENSG00000088727	KIF9	Lightgreen	--	--
ENSG00000088808	PPP1R13B	Lightgreen	--	--
ENSG00000088826	SMOX	Lightgreen	--	--
ENSG00000089169	RPH3A	Lightgreen	OCD	Yes
ENSG00000091622	PITPNM3	Lightgreen	OCD	--
ENSG00000092330	TINF2	Lightgreen	--	--
ENSG00000095574	IKZF5	Lightgreen	--	--
ENSG00000096093	EFHC1	Lightgreen	--	--
ENSG00000099308	MAST3	Lightgreen	Control	--
ENSG00000099942	CRKL	Lightgreen	--	--
ENSG00000099991	CABIN1	Lightgreen	Control	--
ENSG00000100335	MIEF1	Lightgreen	--	--
ENSG00000100346	CACNA1I	Lightgreen	--	--
ENSG00000100625	SIX4	Lightgreen	Control	--
ENSG00000100884	CPNE6	Lightgreen	--	--
ENSG00000101104	PABPC1L	Lightgreen	--	--
ENSG00000101391	CDK5RAP1	Lightgreen	Control	--
ENSG00000101413	RPRD1B	Lightgreen	--	--
ENSG00000102218	RP2	Lightgreen	--	--
ENSG00000102699	PARP4	Lightgreen	--	--
ENSG00000103647	CORO2B	Lightgreen	Control	--
ENSG00000103723	AP3B2	Lightgreen	--	--
ENSG00000104312	RIPK2	Lightgreen	--	--
ENSG00000104375	STK3	Lightgreen	Control	--
ENSG00000104419	NDRG1	Lightgreen	--	--
ENSG00000104892	KLC3	Lightgreen	--	--
ENSG00000104960	PTOV1	Lightgreen	Control	--
ENSG00000105245	NUMBL	Lightgreen	--	--
ENSG00000105355	PLIN3	Lightgreen	--	--
ENSG00000105486	LIG1	Lightgreen	--	--
ENSG00000105696	TMEM59L	Lightgreen	--	--
ENSG00000106123	EPHB6	Lightgreen	--	--
ENSG00000107551	RASSF4	Lightgreen	--	--
ENSG00000108510	MED13	Lightgreen	--	--
ENSG00000108797	CNTNAP1	Lightgreen	--	--
ENSG00000109684	CLNK	Lightgreen	--	--
ENSG00000110514	MADD	Lightgreen	Control	--
ENSG00000110880	CORO1C	Lightgreen	--	--
ENSG00000111254	AKAP3	Lightgreen	--	--
ENSG00000111911	HINT3	Lightgreen	Control	--
ENSG00000112078	KCTD20	Lightgreen	Control	--
ENSG00000112137	PHACTR1	Lightgreen	--	--
ENSG00000112406	HECA	Lightgreen	--	--
ENSG00000112414	GPR126	Lightgreen	--	--
ENSG00000112531	QKI	Lightgreen	--	--
ENSG00000112659	CUL9	Lightgreen	--	--
ENSG00000113384	GOLPH3	Lightgreen	--	--
ENSG00000113732	ATP6V0E1	Lightgreen	--	--
ENSG00000113758	DBN1	Lightgreen	--	--
ENSG00000113790	EHHADH	Lightgreen	Control	--
ENSG00000113805	CNTN3	Lightgreen	--	Yes
ENSG00000114923	SLC4A3	Lightgreen	--	--
ENSG00000115084	SLC35F5	Lightgreen	--	--
ENSG00000115155	OTOF	Lightgreen	--	--
ENSG00000115486	GGCX	Lightgreen	Control	--
ENSG00000115694	STK25	Lightgreen	--	--
ENSG00000115758	ODC1	Lightgreen	--	--
ENSG00000115825	PRKD3	Lightgreen	--	--
ENSG00000116497	S100PBP	Lightgreen	Control	--
ENSG00000116604	MEF2D	Lightgreen	--	--
ENSG00000116747	TROVE2	Lightgreen	Control	--
ENSG00000117500	TMED5	Lightgreen	--	--
ENSG00000118508	RAB32	Lightgreen	--	--
ENSG00000119280	C1orf198	Lightgreen	Control	--
ENSG00000119326	CTNNAL1	Lightgreen	--	--
ENSG00000119778	ATAD2B	Lightgreen	Control	--
ENSG00000119866	BCL11A	Lightgreen	--	--
ENSG00000119946	CNNM1	Lightgreen	--	--
ENSG00000120063	GNA13	Lightgreen	--	--
ENSG00000120253	NUP43	Lightgreen	--	--
ENSG00000120332	TNN	Lightgreen	Control	--
ENSG00000120992	LYPLA1	Lightgreen	Control	--
ENSG00000121101	TEX14	Lightgreen	--	--
ENSG00000121653	MAPK8IP1	Lightgreen	--	--
ENSG00000121904	CSMD2	Lightgreen	--	--
ENSG00000122140	MRPS2	Lightgreen	--	--
ENSG00000122733	KIAA1045	Lightgreen	--	--
ENSG00000122735	DNAI1	Lightgreen	Control	--
ENSG00000124212	PTGIS	Lightgreen	--	--
ENSG00000124479	NDP	Lightgreen	Control	--
ENSG00000124507	PACSIN1	Lightgreen	--	--
ENSG00000125447	GGA3	Lightgreen	Control	--
ENSG00000125510	OPRL1	Lightgreen	--	--
ENSG00000125812	GZF1	Lightgreen	--	--
ENSG00000125871	MGME1	Lightgreen	--	--
ENSG00000125878	TCF15	Lightgreen	--	--
ENSG00000126778	SIX1	Lightgreen	--	--
ENSG00000127314	RAP1B	Lightgreen	--	--
ENSG00000128185	DGCR6L	Lightgreen	--	--
ENSG00000128585	MKLN1	Lightgreen	--	--
ENSG00000128918	ALDH1A2	Lightgreen	--	--
ENSG00000128965	CHAC1	Lightgreen	--	--
ENSG00000129422	MTUS1	Lightgreen	--	--
ENSG00000129910	CDH15	Lightgreen	--	--
ENSG00000130032	PRRG3	Lightgreen	OCD	--
ENSG00000130513	GDF15	Lightgreen	--	--
ENSG00000130751	NPAS1	Lightgreen	--	--
ENSG00000132031	MATN3	Lightgreen	Control	--
ENSG00000132359	RAP1GAP2	Lightgreen	--	--
ENSG00000132740	IGHMBP2	Lightgreen	--	--
ENSG00000132953	XPO4	Lightgreen	Control	--
ENSG00000133067	LGR6	Lightgreen	--	--
ENSG00000134757	DSG3	Lightgreen	--	--
ENSG00000135069	PSAT1	Lightgreen	OCD	--
ENSG00000135338	LCA5	Lightgreen	--	--
ENSG00000135454	B4GALNT1	Lightgreen	--	--
ENSG00000135476	ESPL1	Lightgreen	--	--
ENSG00000135597	REPS1	Lightgreen	--	--
ENSG00000136636	KCTD3	Lightgreen	--	--
ENSG00000136883	KIF12	Lightgreen	Control	--
ENSG00000136940	PDCL	Lightgreen	--	--
ENSG00000137824	RMDN3	Lightgreen	--	--
ENSG00000137869	CYP19A1	Lightgreen	--	--
ENSG00000138002	IFT172	Lightgreen	--	--
ENSG00000138073	PREB	Lightgreen	--	--
ENSG00000138448	ITGAV	Lightgreen	--	--
ENSG00000138942	RNF185	Lightgreen	--	--
ENSG00000139218	SCAF11	Lightgreen	--	--
ENSG00000139350	NEDD1	Lightgreen	--	--
ENSG00000140299	BNIP2	Lightgreen	--	--
ENSG00000140455	USP3	Lightgreen	Control	--
ENSG00000140941	MAP1LC3B	Lightgreen	--	--
ENSG00000141380	SS18	Lightgreen	--	--
ENSG00000141456	PELP1	Lightgreen	--	--
ENSG00000141469	SLC14A1	Lightgreen	--	--
ENSG00000142609	CFAP74	Lightgreen	--	--
ENSG00000143257	NR1I3	Lightgreen	--	--
ENSG00000143294	PRCC	Lightgreen	--	--
ENSG00000143514	TP53BP2	Lightgreen	--	--
ENSG00000143622	RIT1	Lightgreen	--	--
ENSG00000143630	HCN3	Lightgreen	Control	--
ENSG00000143847	PPFIA4	Lightgreen	--	--
ENSG00000143921	ABCG8	Lightgreen	--	--
ENSG00000143952	VPS54	Lightgreen	--	--
ENSG00000144214	LYG1	Lightgreen	--	--
ENSG00000144476	ACKR3	Lightgreen	--	--
ENSG00000144481	TRPM8	Lightgreen	--	--
ENSG00000144711	IQSEC1	Lightgreen	--	--
ENSG00000145283	SLC10A6	Lightgreen	--	--
ENSG00000145331	TRMT10A	Lightgreen	--	--
ENSG00000145391	SETD7	Lightgreen	--	--
ENSG00000146233	CYP39A1	Lightgreen	--	--
ENSG00000146530	VWDE	Lightgreen	--	--
ENSG00000147117	ZNF157	Lightgreen	--	--
ENSG00000147130	ZMYM3	Lightgreen	--	--
ENSG00000148814	LRRC27	Lightgreen	--	--
ENSG00000148942	SLC5A12	Lightgreen	--	--
ENSG00000149922	TBX6	Lightgreen	--	--
ENSG00000150093	ITGB1	Lightgreen	Control	--
ENSG00000151062	CACNA2D4	Lightgreen	--	--
ENSG00000151065	DCP1B	Lightgreen	--	--
ENSG00000151092	NGLY1	Lightgreen	--	--
ENSG00000151116	UEVLD	Lightgreen	OCD	--
ENSG00000151413	NUBPL	Lightgreen	--	--
ENSG00000151502	VPS26B	Lightgreen	--	--
ENSG00000153922	CHD1	Lightgreen	--	--
ENSG00000156990	RPUSD3	Lightgreen	--	--
ENSG00000157881	PANK4	Lightgreen	--	--
ENSG00000158201	ABHD3	Lightgreen	--	--
ENSG00000158615	PPP1R15B	Lightgreen	--	--
ENSG00000158850	B4GALT3	Lightgreen	Control	--
ENSG00000160200	CBS	Lightgreen	--	--
ENSG00000160213	CSTB	Lightgreen	--	--
ENSG00000160445	ZER1	Lightgreen	--	--
ENSG00000160716	CHRNB2	Lightgreen	--	--
ENSG00000160746	ANO10	Lightgreen	--	--
ENSG00000161082	CELF5	Lightgreen	--	--
ENSG00000161249	DMKN	Lightgreen	--	--
ENSG00000161533	ACOX1	Lightgreen	--	--
ENSG00000162627	SNX7	Lightgreen	--	--
ENSG00000162747	FCGR3B	Lightgreen	--	--
ENSG00000162971	TYW5	Lightgreen	Control	--
ENSG00000163125	RPRD2	Lightgreen	--	--
ENSG00000163364	LINC01116	Lightgreen	--	--
ENSG00000163428	LRRC58	Lightgreen	Control	--
ENSG00000163462	TRIM46	Lightgreen	Control	--
ENSG00000163482	STK36	Lightgreen	--	--
ENSG00000163516	ANKZF1	Lightgreen	--	--
ENSG00000163697	APBB2	Lightgreen	--	--
ENSG00000163833	FBXO40	Lightgreen	--	--
ENSG00000163884	KLF15	Lightgreen	--	--
ENSG00000163913	IFT122	Lightgreen	--	--
ENSG00000163960	UBXN7	Lightgreen	--	--
ENSG00000164037	SLC9B1	Lightgreen	--	--
ENSG00000164088	PPM1M	Lightgreen	--	--
ENSG00000164089	ETNPPL	Lightgreen	--	--
ENSG00000164292	RHOBTB3	Lightgreen	Control	--
ENSG00000164619	BMPER	Lightgreen	--	--
ENSG00000165115	KIF27	Lightgreen	--	--
ENSG00000165271	NOL6	Lightgreen	--	--
ENSG00000165476	REEP3	Lightgreen	--	--
ENSG00000165512	ZNF22	Lightgreen	Control/OCD	--
ENSG00000165724	ZMYND19	Lightgreen	Control	--
ENSG00000166068	SPRED1	Lightgreen	--	--
ENSG00000166323	C11orf65	Lightgreen	--	--
ENSG00000166471	TMEM41B	Lightgreen	--	--
ENSG00000166734	CASC4	Lightgreen	OCD	--
ENSG00000166845	C18orf54	Lightgreen	--	--
ENSG00000167965	MLST8	Lightgreen	--	--
ENSG00000168309	FAM107A	Lightgreen	--	--
ENSG00000168385	SEPT2	Lightgreen	Control/OCD	--
ENSG00000168539	CHRM1	Lightgreen	--	--
ENSG00000168874	ATOH8	Lightgreen	--	Yes
ENSG00000169057	MECP2	Lightgreen	--	--
ENSG00000169169	CPT1C	Lightgreen	--	--
ENSG00000169181	GSG1L	Lightgreen	Control	--
ENSG00000169184	MN1	Lightgreen	Control	--
ENSG00000169908	TM4SF1	Lightgreen	--	--
ENSG00000169926	KLF13	Lightgreen	--	--
ENSG00000170325	PRDM10	Lightgreen	--	--
ENSG00000170485	NPAS2	Lightgreen	--	--
ENSG00000171100	MTM1	Lightgreen	--	--
ENSG00000172232	AZU1	Lightgreen	--	--
ENSG00000172250	SERHL	Lightgreen	--	--
ENSG00000172273	HINFP	Lightgreen	--	--
ENSG00000172375	C2CD2L	Lightgreen	--	--
ENSG00000172803	SNX32	Lightgreen	--	--
ENSG00000173175	ADCY5	Lightgreen	Control	--
ENSG00000174332	GLIS1	Lightgreen	--	--
ENSG00000174944	P2RY14	Lightgreen	--	--
ENSG00000174996	KLC2	Lightgreen	Control	--
ENSG00000175294	CATSPER1	Lightgreen	--	--
ENSG00000175470	PPP2R2D	Lightgreen	--	--
ENSG00000175772	LINC01106	Lightgreen	--	--
ENSG00000176454	LPCAT4	Lightgreen	Control	--
ENSG00000176732	PFN4	Lightgreen	--	--
ENSG00000176840	MIR7-3HG	Lightgreen	--	--
ENSG00000176919	C8G	Lightgreen	--	--
ENSG00000177192	PUS1	Lightgreen	--	--
ENSG00000177888	ZBTB41	Lightgreen	--	--
ENSG00000178033	FAM26E	Lightgreen	--	--
ENSG00000178537	SLC25A20	Lightgreen	Control	--
ENSG00000178921	PFAS	Lightgreen	--	--
ENSG00000179240	RP11-111M22.2	Lightgreen	Control	--
ENSG00000179869	ABCA13	Lightgreen	--	--
ENSG00000180938	ZNF572	Lightgreen	OCD	--
ENSG00000181378	CCDC108	Lightgreen	--	--
ENSG00000182473	EXOC7	Lightgreen	--	--
ENSG00000182551	ADI1	Lightgreen	--	--
ENSG00000183067	IGSF5	Lightgreen	--	--
ENSG00000183309	ZNF623	Lightgreen	--	--
ENSG00000183763	TRAIP	Lightgreen	--	--
ENSG00000184575	XPOT	Lightgreen	--	--
ENSG00000184677	ZBTB40	Lightgreen	--	--
ENSG00000184860	SDR42E1	Lightgreen	--	--
ENSG00000185090	MANEAL	Lightgreen	Control	--
ENSG00000185324	CDK10	Lightgreen	--	--
ENSG00000185839	RP4-592A1.2	Lightgreen	--	--
ENSG00000186642	PDE2A	Lightgreen	--	--
ENSG00000187630	DHRS4L2	Lightgreen	--	--
ENSG00000188133	TMEM215	Lightgreen	Control	--
ENSG00000188277	C15orf62	Lightgreen	--	--
ENSG00000188647	PTAR1	Lightgreen	Control	--
ENSG00000188859	FAM78B	Lightgreen	--	--
ENSG00000189079	ARID2	Lightgreen	--	--
ENSG00000189320	FAM180A	Lightgreen	--	--
ENSG00000196172	ZNF681	Lightgreen	--	--
ENSG00000196273	LINC00523	Lightgreen	--	--
ENSG00000196363	WDR5	Lightgreen	--	--
ENSG00000196391	ZNF774	Lightgreen	Control	--
ENSG00000196408	NOXO1	Lightgreen	--	--
ENSG00000196453	ZNF777	Lightgreen	--	--
ENSG00000196581	AJAP1	Lightgreen	--	--
ENSG00000196616	ADH1B	Lightgreen	--	--
ENSG00000198075	SULT1C4	Lightgreen	--	--
ENSG00000198363	ASPH	Lightgreen	--	--
ENSG00000198515	CNGA1	Lightgreen	--	--
ENSG00000198604	BAZ1A	Lightgreen	Control/OCD	--
ENSG00000198682	PAPSS2	Lightgreen	--	--
ENSG00000198853	RUSC2	Lightgreen	Control	--
ENSG00000198887	SMC5	Lightgreen	Control	--
ENSG00000198920	KIAA0753	Lightgreen	Control	--
ENSG00000201183	RNVU1-3	Lightgreen	--	--
ENSG00000203364	RP11-370F5.4	Lightgreen	--	--
ENSG00000204044	RP11-465L10.10	Lightgreen	--	--
ENSG00000204052	LRRC73	Lightgreen	--	--
ENSG00000204348	DXO	Lightgreen	Control	--
ENSG00000204531	POU5F1	Lightgreen	OCD	--
ENSG00000204564	C6orf136	Lightgreen	--	--
ENSG00000205089	CCNI2	Lightgreen	Control/OCD	--
ENSG00000205189	ZBTB10	Lightgreen	Control	--
ENSG00000205250	E2F4	Lightgreen	--	--
ENSG00000205423	CNEP1R1	Lightgreen	OCD	--
ENSG00000206120	EGFEM1P	Lightgreen	--	--
ENSG00000206702	RNU1-11P	Lightgreen	--	--
ENSG00000213212	NCLP1	Lightgreen	--	--
ENSG00000213965	NUDT19	Lightgreen	--	--
ENSG00000214067	RP11-549L6.2	Lightgreen	Control	--
ENSG00000215301	DDX3X	Lightgreen	--	--
ENSG00000218233	NEPNP	Lightgreen	OCD	--
ENSG00000221621	AC009835.1	Lightgreen	--	--
ENSG00000222650	RNU2-70P	Lightgreen	--	--
ENSG00000222898	RN7SKP97	Lightgreen	--	--
ENSG00000223588	AC103564.9	Lightgreen	--	--
ENSG00000224066	RP4-622L5.7	Lightgreen	Control	--
ENSG00000224664	RPL36AP53	Lightgreen	Control	--
ENSG00000224729	PCOLCE-AS1	Lightgreen	--	--
ENSG00000224881	AC068279.3	Lightgreen	--	--
ENSG00000224963	U82695.9	Lightgreen	--	--
ENSG00000225988	LAMP5-AS1	Lightgreen	--	--
ENSG00000226053	RP5-1070A16.1	Lightgreen	--	--
ENSG00000226239	RP1-310O13.7	Lightgreen	--	--
ENSG00000227244	LINC00845	Lightgreen	--	--
ENSG00000227359	AC017074.2	Lightgreen	--	--
ENSG00000227540	RP11-152N13.5	Lightgreen	--	--
ENSG00000227741	RP11-536C5.7	Lightgreen	--	--
ENSG00000227764	RP11-354K1.1	Lightgreen	--	--
ENSG00000227946	AC007383.3	Lightgreen	--	--
ENSG00000228063	LYPLAL1-AS1	Lightgreen	--	--
ENSG00000228126	FALEC	Lightgreen	--	--
ENSG00000228158	TLE1P1	Lightgreen	--	--
ENSG00000228166	MTND1P11	Lightgreen	--	--
ENSG00000228238	GS1-304P7.2	Lightgreen	Control	--
ENSG00000228372	RP11-85L21.4	Lightgreen	--	--
ENSG00000228521	AC099552.3	Lightgreen	--	--
ENSG00000228878	SEPT7-AS1	Lightgreen	--	--
ENSG00000229236	TTTY10	Lightgreen	OCD	--
ENSG00000229425	AJ006998.2	Lightgreen	--	--
ENSG00000230392	RP5-1139I1.1	Lightgreen	--	--
ENSG00000230428	RP1-196A12.1	Lightgreen	Control	--
ENSG00000230552	AC092162.1	Lightgreen	--	--
ENSG00000230778	ANKRD63	Lightgreen	Control/OCD	--
ENSG00000231307	RPS3P2	Lightgreen	--	--
ENSG00000231437	RP11-88H9.2	Lightgreen	--	--
ENSG00000231458	RNASEH1P2	Lightgreen	OCD	--
ENSG00000231729	ARHGEF9-IT1	Lightgreen	--	--
ENSG00000231816	RP4-782L23.1	Lightgreen	Control	--
ENSG00000231890	DARS-AS1	Lightgreen	--	--
ENSG00000232352	SEMA3B-AS1	Lightgreen	--	--
ENSG00000232377	AC016910.1	Lightgreen	--	--
ENSG00000232502	AC073464.7	Lightgreen	--	--
ENSG00000232721	RP11-403I13.5	Lightgreen	--	--
ENSG00000233265	MICF	Lightgreen	--	--
ENSG00000233343	ATP6V1G1P4	Lightgreen	--	--
ENSG00000233521	RP5-1172A22.1	Lightgreen	Control	--
ENSG00000233930	KRTAP5-AS1	Lightgreen	--	--
ENSG00000234123	RHBDF1P1	Lightgreen	--	--
ENSG00000234222	RP11-315I20.1	Lightgreen	--	--
ENSG00000235271	RP1-90L6.3	Lightgreen	--	--
ENSG00000235631	RNF148	Lightgreen	--	--
ENSG00000235652	RP11-545I5.3	Lightgreen	--	--
ENSG00000235944	ZNF815P	Lightgreen	--	--
ENSG00000236438	FAM157A	Lightgreen	--	--
ENSG00000236709	DAPK1-IT1	Lightgreen	Control	--
ENSG00000236882	LINC01554	Lightgreen	--	--
ENSG00000236988	RP11-402K9.1	Lightgreen	Control	--
ENSG00000237260	AC073069.2	Lightgreen	--	--
ENSG00000237588	RP11-66D17.3	Lightgreen	--	--
ENSG00000237775	DDR1-AS1	Lightgreen	--	--
ENSG00000237821	AC083873.4	Lightgreen	--	--
ENSG00000237863	RP6-24A23.3	Lightgreen	Control	--
ENSG00000238198	RP11-31F15.2	Lightgreen	--	--
ENSG00000238276	RP11-245J24.1	Lightgreen	--	--
ENSG00000240915	RP11-659E9.2	Lightgreen	--	--
ENSG00000241993	RPL38P1	Lightgreen	--	--
ENSG00000242732	RGAG4	Lightgreen	--	--
ENSG00000243094	RP11-1084A12.1	Lightgreen	--	--
ENSG00000243287	RPS17P14	Lightgreen	Control	--
ENSG00000243516	RP11-19F9.1	Lightgreen	--	--
ENSG00000243721	RP11-472I20.1	Lightgreen	--	--
ENSG00000244968	LIFR-AS1	Lightgreen	--	--
ENSG00000246774	AC004051.2	Lightgreen	--	--
ENSG00000247228	RP11-296I10.3	Lightgreen	--	--
ENSG00000247271	ZBED5-AS1	Lightgreen	--	--
ENSG00000247317	RP11-273G15.2	Lightgreen	--	--
ENSG00000247624	CPEB2-AS1	Lightgreen	--	--
ENSG00000248117	MINOS1P4	Lightgreen	--	--
ENSG00000248148	RP11-357F12.1	Lightgreen	--	--
ENSG00000248664	CTC-498J12.3	Lightgreen	Control	--
ENSG00000248773	RP11-231L11.3	Lightgreen	--	--
ENSG00000248975	CTD-2251F13.1	Lightgreen	--	--
ENSG00000249645	RP11-552M14.1	Lightgreen	--	--
ENSG00000249992	TMEM158	Lightgreen	Control	--
ENSG00000249996	RP11-359P5.1	Lightgreen	--	--
ENSG00000250061	RP11-541P9.3	Lightgreen	--	--
ENSG00000250159	RP11-381K20.2	Lightgreen	--	--
ENSG00000250896	RNPS1P1	Lightgreen	Control	--
ENSG00000251046	ZNF969P	Lightgreen	--	--
ENSG00000251244	RP13-487K5.1	Lightgreen	--	--
ENSG00000252812	RN7SKP2	Lightgreen	--	--
ENSG00000253263	KB-1507C5.3	Lightgreen	--	--
ENSG00000253661	ZFHX4-AS1	Lightgreen	--	--
ENSG00000253663	NPM1P52	Lightgreen	--	--
ENSG00000253773	C8orf37-AS1	Lightgreen	--	--
ENSG00000254285	KRT8P3	Lightgreen	--	--
ENSG00000256229	ZNF486	Lightgreen	--	--
ENSG00000256650	RERG-IT1	Lightgreen	--	--
ENSG00000257103	LSM14A	Lightgreen	--	--
ENSG00000257139	RP11-320P7.2	Lightgreen	Control	--
ENSG00000257534	RP11-834C11.10	Lightgreen	Control	--
ENSG00000258101	RP11-977B10.2	Lightgreen	--	--
ENSG00000258123	RP11-314D7.2	Lightgreen	--	--
ENSG00000258569	RP11-99E15.2	Lightgreen	--	--
ENSG00000259248	USP3-AS1	Lightgreen	--	--
ENSG00000259286	RP11-696L21.2	Lightgreen	--	--
ENSG00000259326	RP11-102L12.2	Lightgreen	--	--
ENSG00000259342	RP11-519G16.5	Lightgreen	--	--
ENSG00000259374	RP11-736N17.4	Lightgreen	--	--
ENSG00000259467	NDUFAF4P1	Lightgreen	--	--
ENSG00000259512	HNRNPA1P5	Lightgreen	--	--
ENSG00000259939	RP11-77H9.5	Lightgreen	--	--
ENSG00000260027	HOXB7	Lightgreen	--	--
ENSG00000260059	RP11-231E19.1	Lightgreen	--	--
ENSG00000260091	RP11-33B1.4	Lightgreen	--	--
ENSG00000260209	RP11-680F20.10	Lightgreen	OCD	--
ENSG00000260633	RP11-375I20.6	Lightgreen	--	--
ENSG00000261007	RP11-382N13.3	Lightgreen	--	--
ENSG00000261186	RP11-341N2.1	Lightgreen	--	--
ENSG00000261227	AC140912.1	Lightgreen	--	--
ENSG00000261231	RP11-523L20.2	Lightgreen	--	--
ENSG00000261441	RP11-217B1.2	Lightgreen	--	--
ENSG00000261840	RP11-146F11.1	Lightgreen	--	--
ENSG00000261996	CTC-281F24.1	Lightgreen	--	--
ENSG00000262267	U95743.1	Lightgreen	--	--
ENSG00000262803	RP11-160A9.3	Lightgreen	--	--
ENSG00000265456	MIR3672	Lightgreen	--	--
ENSG00000266003	RP11-267C16.2	Lightgreen	--	--
ENSG00000266217	CTSLP7	Lightgreen	--	--
ENSG00000266467	RN7SL220P	Lightgreen	--	--
ENSG00000266965	RP11-712P20.2	Lightgreen	OCD	--
ENSG00000267064	UXT-AS1	Lightgreen	--	--
ENSG00000267287	RP11-567M16.1	Lightgreen	--	--
ENSG00000267498	CTB-32O4.2	Lightgreen	--	--
ENSG00000267723	CTD-2189E23.1	Lightgreen	Control	--
ENSG00000268001	CTC-241F20.3	Lightgreen	--	--
ENSG00000268472	RP11-356J5.13	Lightgreen	--	--
ENSG00000268955	RP11-556O5.6	Lightgreen	Control	--
ENSG00000269067	ZNF728	Lightgreen	--	--
ENSG00000269397	CTB-92J24.2	Lightgreen	--	--
ENSG00000269570	CMB9-55A18.1	Lightgreen	--	--
ENSG00000269886	RP11-266J6.2	Lightgreen	--	--
ENSG00000269968	RP5-940J5.9	Lightgreen	--	--
ENSG00000270638	RP3-466P17.1	Lightgreen	--	--
ENSG00000270880	RP11-255E6.5	Lightgreen	--	--
ENSG00000271119	CTD-2012J19.3	Lightgreen	--	--
ENSG00000271127	LL22NC03-N64E9.1	Lightgreen	--	--
ENSG00000272031	ANKRD34A	Lightgreen	--	--
ENSG00000272144	CTD-2035E11.5	Lightgreen	--	--
ENSG00000272279	RP11-157J24.2	Lightgreen	--	--
ENSG00000272293	RP11-91J19.3	Lightgreen	--	--
ENSG00000272476	RP1-191J18.66	Lightgreen	--	--
ENSG00000272632	RP11-362F19.3	Lightgreen	--	--
ENSG00000272644	RP11-33O4.1	Lightgreen	--	--
ENSG00000272783	RP13-1016M1.2	Lightgreen	--	--
ENSG00000273010	RP11-96K19.5	Lightgreen	--	--
ENSG00000273061	CDC37L1-AS1	Lightgreen	--	--
ENSG00000273106	RP11-559M23.1	Lightgreen	Control	--
ENSG00000273162	RP11-108L7.15	Lightgreen	--	--
ENSG00000273233	RP11-713D19.1	Lightgreen	Control	--
ENSG00000273297	RP11-38M8.1	Lightgreen	Control	--
ENSG00000273472	RP11-102N12.3	Lightgreen	Control	--
ENSG00000273488	RP11-114I8.4	Lightgreen	--	--
ENSG00000273973	RP11-973D8.5	Lightgreen	--	--
ENSG00000274281	RP11-326N17.2	Lightgreen	--	--
ENSG00000274444	RP11-128A17.2	Lightgreen	--	--
ENSG00000276449	AC004076.5	Lightgreen	--	--
ENSG00000276840	PMS2P10	Lightgreen	Control	--
ENSG00000277399	GPR179	Lightgreen	--	--
ENSG00000277430	AC084198.1	Lightgreen	--	--
ENSG00000277511	CTD-2095E4.5	Lightgreen	--	--
ENSG00000277728	RP11-143K11.7	Lightgreen	--	--
ENSG00000277840	RP11-103B5.4	Lightgreen	--	--
ENSG00000278291	RP11-172H24.4	Lightgreen	--	--
ENSG00000278356	RP11-372B4.3	Lightgreen	Control	--
ENSG00000278867	RP11-640N20.4	Lightgreen	--	--
ENSG00000278886	RP11-108A14.1	Lightgreen	--	--
ENSG00000279066	RP13-20L14.9	Lightgreen	OCD	--
ENSG00000279088	RP11-574K11.24	Lightgreen	--	--
ENSG00000279092	RP11-1H8.5	Lightgreen	OCD	--
ENSG00000279146	RP11-117L5.3	Lightgreen	Control	--
ENSG00000279208	bP-21264C1.1	Lightgreen	--	Yes
ENSG00000279623	RP11-399C16.3	Lightgreen	--	--
ENSG00000279668	CTC-304I17.1	Lightgreen	--	--
ENSG00000279718	bP-21264C1.3	Lightgreen	--	Yes
ENSG00000279800	ABBA01017803.1	Lightgreen	--	--
ENSG00000280123	RP11-267M23.1	Lightgreen	--	--
